# Supplementary material for: A robust prognostic signature for hormone-positive node-negative breast cancer
Source: Genome Med. 2013 Oct 11;5(10):92. doi: 10.1186/gm496 (PMC3961800; doi:10.1186/gm496)
Supplement: Additional file 2 — Contains clinical annotations for the 572 patients in the training dataset. [file gm496-S2.txt]

Study	GPL	GSE	GSM	GSEs	GSMs	SID	PID	PLID	ER	N_stage	age	size_cm	grade	treatment	t_rfs	e_rfs	X5yr_relapse	X10yr_relapse	ERBB2amp_array	ER_array
Desmedt_2007	GPL96	GSE7390	GSM177951	GSE7390	GSM177951	VDXIGRU_255160	255160	IGR	1	0	50	1.3	1	none	9.07	0	0	NA	0	1
Desmedt_2007	GPL96	GSE7390	GSM177942	GSE7390	GSM177942	VDXIGRU_246381	246381	IGR	1	0	42	1.9	3	none	7.7	0	0	NA	0	1
Desmedt_2007	GPL96	GSE7390	GSM177922	GSE7390	GSM177922	VDXIGRU_171150	171150	IGR	1	0	35	3	2	none	2.62	0	NA	NA	0	1
Desmedt_2007	GPL96	GSE7390	GSM177990	GSE7390,GSE2990	GSM65873,GSM177990	VDXOXFU_1183	1183	JRH	1	0	50	0.8	1	none	4.36	0	NA	NA	0	1
Desmedt_2007	GPL96	GSE7390	GSM178080	GSE7390	GSM178080	VDXRHU_5235	5235	RH	1	0	47	2.5	1	none	6.1	0	0	NA	0	1
Desmedt_2007	GPL96	GSE7390	GSM177967	GSE7390	GSM177967	VDXIGRU_307327	307327	IGR	1	0	38	2	3	none	9.71	0	0	NA	0	1
Desmedt_2007	GPL96	GSE7390	GSM177991	GSE7390,GSE2990	GSM65874,GSM177991	VDXOXFU_1210	1210	JRH	1	0	43	0.8	1	none	5.26	0	0	NA	0	1
Desmedt_2007	GPL96	GSE7390	GSM178072	GSE7390	GSM178072	VDXRHU_2393	2393	RH	1	0	45	2	1	none	9.57	0	0	NA	0	1
Desmedt_2007	GPL96	GSE7390	GSM177938	GSE7390	GSM177938	VDXIGRU_245392	245392	IGR	1	0	49	2.5	1	none	3.02	0	NA	NA	0	1
Desmedt_2007	GPL96	GSE7390	GSM178070	GSE7390	GSM178070	VDXRHU_2248	2248	RH	1	0	49	3	2	none	6.96	1	0	1	0	1
Desmedt_2007	GPL96	GSE7390	GSM177953	GSE7390	GSM177953	VDXIGRU_256209	256209	IGR	1	0	49	2	1	none	4.88	1	1	1	0	1
Desmedt_2007	GPL96	GSE7390	GSM177960	GSE7390	GSM177960	VDXIGRU_272823	272823	IGR	1	0	44	2.9	2	none	3.45	1	1	1	0	1
Desmedt_2007	GPL96	GSE7390	GSM178060	GSE7390	GSM178060	VDXRHU_1720	1720	RH	1	0	24	3.2	1	none	2.18	1	1	1	0	1
Desmedt_2007	GPL96	GSE7390	GSM177989	GSE7390	GSM177989	VDXOXFU_1065	1065	JRH	1	0	43	2	2	none	2	1	1	1	0	1
Desmedt_2007	GPL96	GSE7390	GSM177946	GSE7390	GSM177946	VDXIGRU_247000	247000	IGR	1	0	36	2.2	3	none	2.34	1	1	1	0	1
Desmedt_2007	GPL96	GSE7390	GSM177916	GSE7390	GSM177916	VDXGUYU_4096	4096	GUY	1	0	47	1.9	2	none	4.56	1	1	1	0	1
Desmedt_2007	GPL96	GSE7390	GSM178053	GSE7390	GSM178053	VDXRHU_1315	1315	RH	1	0	33	1.5	2	none	5.09	1	0	1	0	1
Desmedt_2007	GPL96	GSE7390	GSM177962	GSE7390	GSM177962	VDXIGRU_280352	280352	IGR	1	0	57	2.5	2	none	9.13	1	0	1	0	1
Desmedt_2007	GPL96	GSE7390	GSM178049	GSE7390	GSM178049	VDXRHU_410	410	RH	1	0	59	3	2	none	9.08	1	0	1	0	1
Desmedt_2007	GPL96	GSE7390	GSM177936	GSE7390	GSM177936	VDXIGRU_219863	219863	IGR	1	0	51	1.5	2	none	2.3	1	1	1	0	1
Desmedt_2007	GPL96	GSE7390	GSM178025	GSE7390	GSM178025	VDXKIU_16G1	16G1	KAR	1	0	43	2	2	none	2.21	1	1	1	0	1
Desmedt_2007	GPL96	GSE7390	GSM178038	GSE7390	GSM178038	VDXKIU_27D5	27D5	KAR	1	0	56	2.2	2	none	4.77	1	1	1	0	1
Desmedt_2007	GPL96	GSE7390	GSM178018	GSE7390	GSM178018	VDXKIU_15D6	15D6	KAR	1	0	45	2	2	none	4.67	1	1	1	0	1
Desmedt_2007	GPL96	GSE7390	GSM177958	GSE7390	GSM177958	VDXIGRU_271982	271982	IGR	1	0	49	2	3	none	4.72	1	1	1	0	1
Desmedt_2007	GPL96	GSE7390	GSM177926	GSE7390	GSM177926	VDXIGRU_172086	172086	IGR	1	0	47	3	3	none	1.45	1	1	1	0	1
Desmedt_2007	GPL96	GSE7390	GSM177908	GSE7390	GSM177908	VDXGUYU_4073	4073	GUY	1	0	51	1.5	2	none	7.97	1	0	1	0	1
Desmedt_2007	GPL96	GSE7390	GSM177947	GSE7390	GSM177947	VDXIGRU_247243	247243	IGR	1	0	45	2.5	2	none	4.97	1	1	1	0	1
Desmedt_2007	GPL96	GSE7390	GSM177912	GSE7390	GSM177912	VDXGUYU_4080	4080	GUY	1	0	43	2.5	1	none	3.92	1	1	1	0	1
Desmedt_2007	GPL96	GSE7390	GSM177900	GSE7390	GSM177900	VDXGUYU_4052	4052	GUY	1	0	42	2	3	none	2.72	1	1	1	0	1
Desmedt_2007	GPL96	GSE7390	GSM177998	GSE7390	GSM177998	VDXKIU_440	440	KAR	1	0	50	0.9	2	none	4.01	1	1	1	0	1
Desmedt_2007	GPL96	GSE7390	GSM177888	GSE7390	GSM177888	VDXGUYU_4014	4014	GUY	1	0	42	1.8	3	none	6.01	1	0	1	0	1
Desmedt_2007	GPL96	GSE7390	GSM178061	GSE7390	GSM178061	VDXRHU_1721	1721	RH	1	0	54	3	2	none	4.38	1	1	1	0	1
Desmedt_2007	GPL96	GSE7390	GSM178007	GSE7390	GSM178007	VDXKIU_2889	2889	KAR	1	0	43	1.2	2	none	4.16	1	1	1	0	1
Desmedt_2007	GPL96	GSE7390	GSM178074	GSE7390	GSM178074	VDXRHU_3642	3642	RH	1	0	40	4.2	3	none	6.72	1	0	1	0	1
Desmedt_2007	GPL96	GSE7390	GSM177886	GSE7390	GSM177886	VDXGUYU_4008	4008	GUY	1	0	57	3	3	none	0.5	1	1	1	0	1
Desmedt_2007	GPL96	GSE7390	GSM177952	GSE7390	GSM177952	VDXIGRU_255627	255627	IGR	1	0	51	1.8	2	none	13.32	0	0	0	0	1
Desmedt_2007	GPL96	GSE7390	GSM177911	GSE7390	GSM177911	VDXGUYU_4076	4076	GUY	1	0	49	0.6	2	none	15.16	0	0	0	0	1
Desmedt_2007	GPL96	GSE7390	GSM178057	GSE7390	GSM178057	VDXRHU_1526	1526	RH	1	0	60	3.2	3	none	10.56	0	0	0	0	1
Desmedt_2007	GPL96	GSE7390	GSM178067	GSE7390	GSM178067	VDXRHU_1959	1959	RH	1	0	50	2.4	2	none	13.33	0	0	0	0	1
Desmedt_2007	GPL96	GSE7390	GSM178024	GSE7390	GSM178024	VDXKIU_16C8	16C8	KAR	1	0	47	1.1	3	none	16.81	0	0	0	0	1
Desmedt_2007	GPL96	GSE7390	GSM178047	GSE7390	GSM178047	VDXRHU_317	317	RH	1	0	41	2.2	2	none	18.05	1	0	0	0	1
Desmedt_2007	GPL96	GSE7390	GSM178064	GSE7390	GSM178064	VDXRHU_1771	1771	RH	1	0	42	2.5	3	none	12.48	0	0	0	0	1
Desmedt_2007	GPL96	GSE7390	GSM177949	GSE7390	GSM177949	VDXIGRU_254031	254031	IGR	1	0	39	2.3	3	none	10.56	1	0	0	0	1
Desmedt_2007	GPL96	GSE7390	GSM178077	GSE7390	GSM178077	VDXRHU_5226	5226	RH	1	0	45	1.7	2	none	19.07	1	0	0	0	1
Desmedt_2007	GPL96	GSE7390	GSM178002	GSE7390	GSM178002	VDXKIU_1608	1608	KAR	1	0	56	1	2	none	11.19	0	0	0	0	1
Desmedt_2007	GPL96	GSE7390	GSM177996	GSE7390	GSM177996	VDXKIU_205	205	KAR	1	0	52	1.9	1	none	12.43	0	0	0	0	1
Desmedt_2007	GPL96	GSE7390	GSM177893	GSE7390	GSM177893	VDXGUYU_4040	4040	GUY	1	0	47	3	3	none	16.46	0	0	0	0	1
Desmedt_2007	GPL96	GSE7390	GSM177889	GSE7390	GSM177889	VDXGUYU_4022	4022	GUY	1	0	46	3	2	none	10.47	1	0	0	0	1
Desmedt_2007	GPL96	GSE7390	GSM177914	GSE7390	GSM177914	VDXGUYU_4087	4087	GUY	1	0	37	1.7	3	none	14.74	0	0	0	0	1
Desmedt_2007	GPL96	GSE7390	GSM177961	GSE7390	GSM177961	VDXIGRU_280328	280328	IGR	1	0	48	2.3	2	none	10.89	1	0	0	0	1
Desmedt_2007	GPL96	GSE7390	GSM177905	GSE7390	GSM177905	VDXGUYU_4062	4062	GUY	1	0	50	2	2	none	15.95	0	0	0	0	1
Desmedt_2007	GPL96	GSE7390	GSM178014	GSE7390	GSM178014	VDXKIU_125B43	125B43	KAR	1	0	38	1.5	2	none	16.88	0	0	0	0	1
Desmedt_2007	GPL96	GSE7390	GSM177904	GSE7390	GSM177904	VDXGUYU_4061	4061	GUY	1	0	46	2.5	2	none	15.6	0	0	0	0	1
Desmedt_2007	GPL96	GSE7390	GSM177948	GSE7390	GSM177948	VDXIGRU_247401	247401	IGR	1	0	50	1.7	1	none	13.49	0	0	0	0	1
Desmedt_2007	GPL96	GSE7390	GSM177941	GSE7390	GSM177941	VDXIGRU_246166	246166	IGR	1	0	47	2	2	none	13.98	0	0	0	0	1
Desmedt_2007	GPL96	GSE7390	GSM178048	GSE7390	GSM178048	VDXRHU_329	329	RH	1	0	60	3	2	none	17.21	0	0	0	0	1
Desmedt_2007	GPL96	GSE7390	GSM177932	GSE7390	GSM177932	VDXIGRU_219139	219139	IGR	1	0	38	3.5	1	none	10.35	0	0	0	0	1
Desmedt_2007	GPL96	GSE7390	GSM177957	GSE7390	GSM177957	VDXIGRU_271448	271448	IGR	1	0	44	2	1	none	13.23	0	0	0	0	1
Desmedt_2007	GPL96	GSE7390	GSM178037	GSE7390	GSM178037	VDXKIU_27C4	27C4	KAR	1	0	47	1.9	1	none	15.56	0	0	0	0	1
Desmedt_2007	GPL96	GSE7390	GSM177917	GSE7390	GSM177917	VDXGUYU_4097	4097	GUY	1	0	46	2.5	2	none	11.58	0	0	0	0	1
Desmedt_2007	GPL96	GSE7390	GSM178054	GSE7390	GSM178054	VDXRHU_1472	1472	RH	1	0	42	2.6	1	none	11.93	1	0	0	0	1
Desmedt_2007	GPL96	GSE7390	GSM178068	GSE7390	GSM178068	VDXRHU_1970	1970	RH	1	0	44	2.2	3	none	11.45	0	0	0	0	1
Desmedt_2007	GPL96	GSE7390	GSM178062	GSE7390	GSM178062	VDXRHU_1745	1745	RH	1	0	55	0.8	2	none	13.8	0	0	0	0	1
Desmedt_2007	GPL96	GSE7390	GSM177930	GSE7390	GSM177930	VDXIGRU_216939	216939	IGR	1	0	50	2.5	2	none	13.13	0	0	0	0	1
Desmedt_2007	GPL96	GSE7390	GSM177892	GSE7390	GSM177892	VDXGUYU_4036	4036	GUY	1	0	58	2.5	1	none	15.93	1	0	0	0	1
Desmedt_2007	GPL96	GSE7390	GSM177907	GSE7390	GSM177907	VDXGUYU_4072	4072	GUY	1	0	46	2.5	2	none	15.34	1	0	0	0	1
Desmedt_2007	GPL96	GSE7390	GSM177890	GSE7390	GSM177890	VDXGUYU_4033	4033	GUY	1	0	58	2	2	none	17.83	0	0	0	0	1
Loi_2007	GPL96	GSE6532	GSM150997	TBD	TBD	OXFT_706	706	OXFT	1	0	58	1.8	2	tamoxifen	9.88	0	0	NA	0	1
Loi_2007	GPL96	GSE6532	GSM151010	TBD	TBD	OXFT_913	913	OXFT	1	0	60	1.5	2	tamoxifen	8	0	0	NA	0	1
Loi_2007	GPL96	GSE6532	GSM151006	TBD	TBD	OXFT_876	876	OXFT	1	0	46	1.5	2	tamoxifen	2.59	0	NA	NA	0	1
Loi_2007	GPL96	GSE6532	GSM150990	TBD	TBD	OXFT_555	555	OXFT	1	0	66	2.3	NA	tamoxifen	9.8	0	0	NA	0	1
Loi_2007	GPL96	GSE6532	GSM151007	TBD	TBD	OXFT_887	887	OXFT	1	0	69	3.5	2	tamoxifen	4.15	0	NA	NA	0	1
Loi_2007	GPL96	GSE6532	GSM150965	TBD	TBD	OXFT_1397	1397	OXFT	1	0	71	3	2	tamoxifen	6.86	0	0	NA	0	1
Loi_2007	GPL96	GSE6532	GSM150980	TBD	TBD	OXFT_2057	2057	OXFT	1	0	69	2.4	2	tamoxifen	4.57	0	NA	NA	0	1
Loi_2007	GPL96	GSE6532	GSM151009	TBD	TBD	OXFT_894	894	OXFT	1	0	48	1.5	2	tamoxifen	8.09	0	0	NA	0	1
Loi_2007	GPL96	GSE6532	GSM150981	TBD	TBD	OXFT_2175	2175	OXFT	1	0	77	2	2	tamoxifen	4.53	0	NA	NA	0	1
Loi_2007	GPL96	GSE6532	GSM150975	TBD	TBD	OXFT_1939	1939	OXFT	1	0	65	2.2	2	tamoxifen	3.31	0	NA	NA	0	1
Loi_2007	GPL96	GSE6532	GSM150977	TBD	TBD	OXFT_1981	1981	OXFT	1	0	70	3	2	tamoxifen	5.86	0	0	NA	0	1
Loi_2007	GPL96	GSE6532	GSM150973	TBD	TBD	OXFT_1889	1889	OXFT	1	0	76	2	2	tamoxifen	5.36	0	0	NA	0	1
Loi_2007	GPL96	GSE6532	GSM150951	TBD	TBD	OXFT_1156	1156	OXFT	1	0	71	3	2	tamoxifen	5.16	0	0	NA	0	1
Loi_2007	GPL96	GSE6532	GSM150954	TBD	TBD	OXFT_1168	1168	OXFT	1	0	53	1.5	NA	tamoxifen	6.25	0	0	NA	0	1
Loi_2007	GPL96	GSE6532	GSM150993	TBD	TBD	OXFT_595	595	OXFT	1	0	56	0.9	NA	tamoxifen	9.58	0	0	NA	0	1
Loi_2007	GPL96	GSE6532	GSM150962	TBD	TBD	OXFT_1301	1301	OXFT	1	0	52	0	2	tamoxifen	4.03	0	NA	NA	0	1
Loi_2007	GPL96	GSE6532	GSM151005	TBD	TBD	OXFT_849	849	OXFT	1	0	65	1.5	NA	tamoxifen	9.43	0	0	NA	0	1
Loi_2007	GPL96	GSE6532	GSM150958	TBD	TBD	OXFT_1181	1181	OXFT	1	0	57	1.7	2	tamoxifen	7.19	0	0	NA	0	1
Loi_2007	GPL96	GSE6532	GSM150999	GSE6532	GSM150999	OXFT_729	729	OXFT	1	0	60	3.9	NA	tamoxifen	3.54	1	1	1	0	1
Loi_2007	GPL96	GSE6532	GSM150955	TBD	TBD	OXFT_116	116	OXFT	1	0	79	4	NA	tamoxifen	4.12	1	1	1	0	1
Loi_2007	GPL96	GSE6532	GSM150944	TBD	TBD	OXFT_1097	1097	OXFT	1	0	61	3.5	NA	tamoxifen	7.74	1	0	1	0	1
Loi_2007	GPL96	GSE6532	GSM150946	TBD	TBD	OXFT_1107	1107	OXFT	1	0	69	2	2	tamoxifen	3.72	1	1	1	0	1
Loi_2007	GPL96	GSE6532	GSM151000	TBD	TBD	OXFT_771	771	OXFT	1	0	44	3	NA	tamoxifen	4.35	1	1	1	0	1
Loi_2007	GPL96	GSE6532	GSM150945	TBD	TBD	OXFT_1103	1103	OXFT	1	0	70	5	NA	tamoxifen	6.21	1	0	1	0	1
Loi_2007	GPL96	GSE6532	GSM150987	TBD	TBD	OXFT_429	429	OXFT	1	0	51	2.2	2	tamoxifen	3.77	1	1	1	0	1
Loi_2007	GPL96	GSE6532	GSM150994	TBD	TBD	OXFT_676	676	OXFT	1	0	48	1.3	2	tamoxifen	11.05	0	0	0	0	1
Loi_2007	GPL96	GSE6532	GSM150986	TBD	TBD	OXFT_427	427	OXFT	1	0	57	1.7	2	tamoxifen	10.16	0	0	0	0	1
Schmidt_2008	GPL96	GSE11121	GSM282490	GSE11121	GSM282490	BC6127	Mainz_N0_untreated_frozen_118	Mainz	NA	0	NA	2.1	2	none	5.83	0	0	NA	0	1
Schmidt_2008	GPL96	GSE11121	GSM282389	GSE11121	GSM282389	BC6019	Mainz_N0_untreated_frozen_017	Mainz	NA	0	NA	1	2	none	6.67	0	0	NA	0	1
Schmidt_2008	GPL96	GSE11121	GSM282400	GSE11121	GSM282400	BC6031	Mainz_N0_untreated_frozen_028	Mainz	NA	0	NA	2.2	3	none	7.42	0	0	NA	0	1
Schmidt_2008	GPL96	GSE11121	GSM282548	GSE11121	GSM282548	BC6198	Mainz_N0_untreated_frozen_176	Mainz	NA	0	NA	4	2	none	7.75	0	0	NA	0	1
Schmidt_2008	GPL96	GSE11121	GSM282379	GSE11121	GSM282379	BC6007	Mainz_N0_untreated_frozen_007	Mainz	NA	0	NA	1.4	2	none	9.25	0	0	NA	0	1
Schmidt_2008	GPL96	GSE11121	GSM282406	GSE11121	GSM282406	BC6039	Mainz_N0_untreated_frozen_034	Mainz	NA	0	NA	2.2	3	none	7.08	0	0	NA	0	1
Schmidt_2008	GPL96	GSE11121	GSM282414	GSE11121	GSM282414	BC6047	Mainz_N0_untreated_frozen_042	Mainz	NA	0	NA	1.2	2	none	5.75	0	0	NA	0	1
Schmidt_2008	GPL96	GSE11121	GSM282541	GSE11121	GSM282541	BC6189	Mainz_N0_untreated_frozen_169	Mainz	NA	0	NA	1.5	1	none	8.08	0	0	NA	0	1
Schmidt_2008	GPL96	GSE11121	GSM282532	GSE11121	GSM282532	BC6180	Mainz_N0_untreated_frozen_160	Mainz	NA	0	NA	1.6	2	none	6.25	0	0	NA	0	1
Schmidt_2008	GPL96	GSE11121	GSM282397	GSE11121	GSM282397	BC6028_3	Mainz_N0_untreated_frozen_025	Mainz	NA	0	NA	1.1	2	none	6.83	0	0	NA	0	1
Schmidt_2008	GPL96	GSE11121	GSM282526	GSE11121	GSM282526	BC6173	Mainz_N0_untreated_frozen_154	Mainz	NA	0	NA	1.2	2	none	6.42	0	0	NA	0	1
Schmidt_2008	GPL96	GSE11121	GSM282392	GSE11121	GSM282392	BC6022	Mainz_N0_untreated_frozen_020	Mainz	NA	0	NA	1.8	2	none	7.33	0	0	NA	0	1
Schmidt_2008	GPL96	GSE11121	GSM282550	GSE11121	GSM282550	BC6200	Mainz_N0_untreated_frozen_178	Mainz	NA	0	NA	2.3	2	none	7.58	0	0	NA	0	1
Schmidt_2008	GPL96	GSE11121	GSM282407	GSE11121	GSM282407	BC6040	Mainz_N0_untreated_frozen_035	Mainz	NA	0	NA	1.5	2	none	5.92	0	0	NA	0	1
Schmidt_2008	GPL96	GSE11121	GSM282509	GSE11121	GSM282509	BC6151wdh	Mainz_N0_untreated_frozen_137	Mainz	NA	0	NA	2	2	none	6.58	0	0	NA	0	1
Schmidt_2008	GPL96	GSE11121	GSM282452	GSE11121	GSM282452	BC6085	Mainz_N0_untreated_frozen_080	Mainz	NA	0	NA	2	2	none	5.83	0	0	NA	0	1
Schmidt_2008	GPL96	GSE11121	GSM282450	GSE11121	GSM282450	BC6083	Mainz_N0_untreated_frozen_078	Mainz	NA	0	NA	3.4	2	none	9.58	0	0	NA	0	1
Schmidt_2008	GPL96	GSE11121	GSM282543	GSE11121	GSM282543	BC6191	Mainz_N0_untreated_frozen_171	Mainz	NA	0	NA	2	2	none	6	0	0	NA	0	1
Schmidt_2008	GPL96	GSE11121	GSM282547	GSE11121	GSM282547	BC6197	Mainz_N0_untreated_frozen_175	Mainz	NA	0	NA	3	1	none	9.33	0	0	NA	0	1
Schmidt_2008	GPL96	GSE11121	GSM282439	GSE11121	GSM282439	BC6072	Mainz_N0_untreated_frozen_067	Mainz	NA	0	NA	2.7	2	none	8.25	0	0	NA	0	1
Schmidt_2008	GPL96	GSE11121	GSM282442	GSE11121	GSM282442	BC6075	Mainz_N0_untreated_frozen_070	Mainz	NA	0	NA	4	2	none	4.25	0	NA	NA	0	1
Schmidt_2008	GPL96	GSE11121	GSM282390	GSE11121	GSM282390	BC6020_3	Mainz_N0_untreated_frozen_018	Mainz	NA	0	NA	0.9	2	none	5.75	0	0	NA	0	1
Schmidt_2008	GPL96	GSE11121	GSM282383	GSE11121	GSM282383	BC6012	Mainz_N0_untreated_frozen_011	Mainz	NA	0	NA	1.4	2	none	6.58	0	0	NA	0	1
Schmidt_2008	GPL96	GSE11121	GSM282559	GSE11121	GSM282559	BC6211	Mainz_N0_untreated_frozen_187	Mainz	NA	0	NA	2.2	2	none	5.08	0	0	NA	0	1
Schmidt_2008	GPL96	GSE11121	GSM282424	GSE11121	GSM282424	BC6057	Mainz_N0_untreated_frozen_052	Mainz	NA	0	NA	2.2	2	none	7.58	0	0	NA	0	1
Schmidt_2008	GPL96	GSE11121	GSM282401	GSE11121	GSM282401	BC6032	Mainz_N0_untreated_frozen_029	Mainz	NA	0	NA	2.2	1	none	6.5	0	0	NA	0	1
Schmidt_2008	GPL96	GSE11121	GSM282527	GSE11121	GSM282527	BC6174	Mainz_N0_untreated_frozen_155	Mainz	NA	0	NA	2.3	3	none	6.83	0	0	NA	0	1
Schmidt_2008	GPL96	GSE11121	GSM282539	GSE11121	GSM282539	BC6187	Mainz_N0_untreated_frozen_167	Mainz	NA	0	NA	1.8	2	none	9.75	0	0	NA	0	1
Schmidt_2008	GPL96	GSE11121	GSM282404	GSE11121	GSM282404	BC6036	Mainz_N0_untreated_frozen_032	Mainz	NA	0	NA	2.5	2	none	6.08	0	0	NA	0	1
Schmidt_2008	GPL96	GSE11121	GSM282451	GSE11121	GSM282451	BC6084	Mainz_N0_untreated_frozen_079	Mainz	NA	0	NA	2	2	none	3.75	0	NA	NA	0	1
Schmidt_2008	GPL96	GSE11121	GSM282564	GSE11121	GSM282564	BC6218	Mainz_N0_untreated_frozen_192	Mainz	NA	0	NA	1.4	1	none	6.33	0	0	NA	0	1
Schmidt_2008	GPL96	GSE11121	GSM282563	GSE11121	GSM282563	BC6217	Mainz_N0_untreated_frozen_191	Mainz	NA	0	NA	1.6	2	none	4.5	0	NA	NA	0	1
Schmidt_2008	GPL96	GSE11121	GSM282513	GSE11121	GSM282513	BC6156	Mainz_N0_untreated_frozen_141	Mainz	NA	0	NA	1.7	2	none	8.58	0	0	NA	0	1
Schmidt_2008	GPL96	GSE11121	GSM282403	GSE11121	GSM282403	BC6035	Mainz_N0_untreated_frozen_031	Mainz	NA	0	NA	1.6	2	none	1.58	0	NA	NA	0	1
Schmidt_2008	GPL96	GSE11121	GSM282395	GSE11121	GSM282395	BC6026	Mainz_N0_untreated_frozen_023	Mainz	NA	0	NA	1.8	2	none	6.58	0	0	NA	0	1
Schmidt_2008	GPL96	GSE11121	GSM282417	GSE11121	GSM282417	BC6050	Mainz_N0_untreated_frozen_045	Mainz	NA	0	NA	1.6	2	none	6	0	0	NA	0	1
Schmidt_2008	GPL96	GSE11121	GSM282430	GSE11121	GSM282430	BC6063	Mainz_N0_untreated_frozen_058	Mainz	NA	0	NA	4	2	none	9.92	0	0	NA	0	1
Schmidt_2008	GPL96	GSE11121	GSM282423	GSE11121	GSM282423	BC6056wdh	Mainz_N0_untreated_frozen_051	Mainz	NA	0	NA	4	2	none	5.5	0	0	NA	0	1
Schmidt_2008	GPL96	GSE11121	GSM282376	GSE11121	GSM282376	BC6004_r	Mainz_N0_untreated_frozen_004	Mainz	NA	0	NA	1.2	2	none	5.67	0	0	NA	0	1
Schmidt_2008	GPL96	GSE11121	GSM282386	GSE11121	GSM282386	BC6015	Mainz_N0_untreated_frozen_014	Mainz	NA	0	NA	2.3	2	none	7	0	0	NA	0	1
Schmidt_2008	GPL96	GSE11121	GSM282438	GSE11121	GSM282438	BC6071	Mainz_N0_untreated_frozen_066	Mainz	NA	0	NA	1.3	2	none	7.75	0	0	NA	0	1
Schmidt_2008	GPL96	GSE11121	GSM282571	GSE11121	GSM282571	BC6231	Mainz_N0_untreated_frozen_199	Mainz	NA	0	NA	1.1	2	none	5.17	0	0	NA	0	1
Schmidt_2008	GPL96	GSE11121	GSM282463	GSE11121	GSM282463	BC6097	Mainz_N0_untreated_frozen_091	Mainz	NA	0	NA	1.7	1	none	4.08	0	NA	NA	0	1
Schmidt_2008	GPL96	GSE11121	GSM282382	GSE11121	GSM282382	BC6011	Mainz_N0_untreated_frozen_010	Mainz	NA	0	NA	1.6	1	none	6.75	0	0	NA	0	1
Schmidt_2008	GPL96	GSE11121	GSM282399	GSE11121	GSM282399	BC6030	Mainz_N0_untreated_frozen_027	Mainz	NA	0	NA	1.6	2	none	6	0	0	NA	0	1
Schmidt_2008	GPL96	GSE11121	GSM282546	GSE11121	GSM282546	BC6196	Mainz_N0_untreated_frozen_174	Mainz	NA	0	NA	2	1	none	6	0	0	NA	0	1
Schmidt_2008	GPL96	GSE11121	GSM282516	GSE11121	GSM282516	BC6159	Mainz_N0_untreated_frozen_144	Mainz	NA	0	NA	0.9	2	none	8.42	0	0	NA	0	1
Schmidt_2008	GPL96	GSE11121	GSM282411	GSE11121	GSM282411	BC6044	Mainz_N0_untreated_frozen_039	Mainz	NA	0	NA	1.2	1	none	7.92	0	0	NA	0	1
Schmidt_2008	GPL96	GSE11121	GSM282421	GSE11121	GSM282421	BC6054	Mainz_N0_untreated_frozen_049	Mainz	NA	0	NA	2.2	1	none	9.92	0	0	NA	0	1
Schmidt_2008	GPL96	GSE11121	GSM282402	GSE11121	GSM282402	BC6033	Mainz_N0_untreated_frozen_030	Mainz	NA	0	NA	1.5	1	none	5.75	0	0	NA	0	1
Schmidt_2008	GPL96	GSE11121	GSM282388	GSE11121	GSM282388	BC6017	Mainz_N0_untreated_frozen_016	Mainz	NA	0	NA	1.8	3	none	7.33	0	0	NA	0	1
Schmidt_2008	GPL96	GSE11121	GSM282530	GSE11121	GSM282530	BC6178	Mainz_N0_untreated_frozen_158	Mainz	NA	0	NA	1.7	2	none	3.42	0	NA	NA	0	1
Schmidt_2008	GPL96	GSE11121	GSM282419	GSE11121	GSM282419	BC6052	Mainz_N0_untreated_frozen_047	Mainz	NA	0	NA	0.8	2	none	6.17	0	0	NA	0	1
Schmidt_2008	GPL96	GSE11121	GSM282387	GSE11121	GSM282387	BC6016	Mainz_N0_untreated_frozen_015	Mainz	NA	0	NA	2.3	2	none	1.17	0	NA	NA	0	1
Schmidt_2008	GPL96	GSE11121	GSM282384	GSE11121	GSM282384	BC6013	Mainz_N0_untreated_frozen_012	Mainz	NA	0	NA	1.8	2	none	6.67	0	0	NA	0	1
Schmidt_2008	GPL96	GSE11121	GSM282432	GSE11121	GSM282432	BC6065	Mainz_N0_untreated_frozen_060	Mainz	NA	0	NA	1.6	2	none	9.42	0	0	NA	0	1
Schmidt_2008	GPL96	GSE11121	GSM282570	GSE11121	GSM282570	BC6230	Mainz_N0_untreated_frozen_198	Mainz	NA	0	NA	2.3	2	none	2.67	1	1	1	0	1
Schmidt_2008	GPL96	GSE11121	GSM282408	GSE11121	GSM282408	BC6041	Mainz_N0_untreated_frozen_036	Mainz	NA	0	NA	5.5	2	none	6.25	1	0	1	0	1
Schmidt_2008	GPL96	GSE11121	GSM282431	GSE11121	GSM282431	BC6064_2	Mainz_N0_untreated_frozen_059	Mainz	NA	0	NA	1.8	2	none	3.67	1	1	1	0	1
Schmidt_2008	GPL96	GSE11121	GSM282520	GSE11121	GSM282520	BC6164wdh	Mainz_N0_untreated_frozen_148	Mainz	NA	0	NA	1.7	2	none	1.83	1	1	1	0	1
Schmidt_2008	GPL96	GSE11121	GSM282501	GSE11121	GSM282501	BC6141	Mainz_N0_untreated_frozen_129	Mainz	NA	0	NA	0.1	1	none	8.17	1	0	1	0	1
Schmidt_2008	GPL96	GSE11121	GSM282525	GSE11121	GSM282525	BC6171	Mainz_N0_untreated_frozen_153	Mainz	NA	0	NA	3.5	3	none	0.5	1	1	1	0	1
Schmidt_2008	GPL96	GSE11121	GSM282492	GSE11121	GSM282492	BC6130	Mainz_N0_untreated_frozen_120	Mainz	NA	0	NA	2.2	2	none	8.67	1	0	1	0	1
Schmidt_2008	GPL96	GSE11121	GSM282544	GSE11121	GSM282544	BC6192	Mainz_N0_untreated_frozen_172	Mainz	NA	0	NA	3	2	none	4.67	1	1	1	0	1
Schmidt_2008	GPL96	GSE11121	GSM282566	GSE11121	GSM282566	BC6220	Mainz_N0_untreated_frozen_194	Mainz	NA	0	NA	1.8	2	none	3.5	1	1	1	0	1
Schmidt_2008	GPL96	GSE11121	GSM282567	GSE11121	GSM282567	BC6221	Mainz_N0_untreated_frozen_195	Mainz	NA	0	NA	2.5	2	none	1.17	1	1	1	0	1
Schmidt_2008	GPL96	GSE11121	GSM282522	GSE11121	GSM282522	BC6166	Mainz_N0_untreated_frozen_150	Mainz	NA	0	NA	2.4	2	none	3.75	1	1	1	0	1
Schmidt_2008	GPL96	GSE11121	GSM282568	GSE11121	GSM282568	BC6224	Mainz_N0_untreated_frozen_196	Mainz	NA	0	NA	3	2	none	3.83	1	1	1	0	1
Schmidt_2008	GPL96	GSE11121	GSM282549	GSE11121	GSM282549	BC6199	Mainz_N0_untreated_frozen_177	Mainz	NA	0	NA	2.5	2	none	8.33	1	0	1	0	1
Schmidt_2008	GPL96	GSE11121	GSM282470	GSE11121	GSM282470	BC6104	Mainz_N0_untreated_frozen_098	Mainz	NA	0	NA	3.5	2	none	1.42	1	1	1	0	1
Schmidt_2008	GPL96	GSE11121	GSM282538	GSE11121	GSM282538	BC6186	Mainz_N0_untreated_frozen_166	Mainz	NA	0	NA	1.7	2	none	1.5	1	1	1	0	1
Schmidt_2008	GPL96	GSE11121	GSM282412	GSE11121	GSM282412	BC6045	Mainz_N0_untreated_frozen_040	Mainz	NA	0	NA	1.7	2	none	9.25	1	0	1	0	1
Schmidt_2008	GPL96	GSE11121	GSM282478	GSE11121	GSM282478	BC6112	Mainz_N0_untreated_frozen_106	Mainz	NA	0	NA	2.5	2	none	1.25	1	1	1	0	1
Schmidt_2008	GPL96	GSE11121	GSM282473	GSE11121	GSM282473	BC6107	Mainz_N0_untreated_frozen_101	Mainz	NA	0	NA	3.3	2	none	13.33	0	0	0	0	1
Schmidt_2008	GPL96	GSE11121	GSM282479	GSE11121	GSM282479	BC6114	Mainz_N0_untreated_frozen_107	Mainz	NA	0	NA	5	1	none	11.42	1	0	0	0	1
Schmidt_2008	GPL96	GSE11121	GSM282499	GSE11121	GSM282499	BC6139	Mainz_N0_untreated_frozen_127	Mainz	NA	0	NA	2.1	2	none	15.75	0	0	0	0	1
Schmidt_2008	GPL96	GSE11121	GSM282481	GSE11121	GSM282481	BC6116wdh	Mainz_N0_untreated_frozen_109	Mainz	NA	0	NA	1.7	2	none	13.17	0	0	0	0	1
Schmidt_2008	GPL96	GSE11121	GSM282536	GSE11121	GSM282536	BC6184	Mainz_N0_untreated_frozen_164	Mainz	NA	0	NA	0.8	2	none	16.5	0	0	0	0	1
Schmidt_2008	GPL96	GSE11121	GSM282456	GSE11121	GSM282456	BC6089	Mainz_N0_untreated_frozen_084	Mainz	NA	0	NA	1.8	2	none	10.92	0	0	0	0	1
Schmidt_2008	GPL96	GSE11121	GSM282500	GSE11121	GSM282500	BC6140	Mainz_N0_untreated_frozen_128	Mainz	NA	0	NA	2.5	2	none	16	0	0	0	0	1
Schmidt_2008	GPL96	GSE11121	GSM282524	GSE11121	GSM282524	BC6170	Mainz_N0_untreated_frozen_152	Mainz	NA	0	NA	2	2	none	11.92	0	0	0	0	1
Schmidt_2008	GPL96	GSE11121	GSM282531	GSE11121	GSM282531	BC6179	Mainz_N0_untreated_frozen_159	Mainz	NA	0	NA	1.3	2	none	12.33	0	0	0	0	1
Schmidt_2008	GPL96	GSE11121	GSM282480	GSE11121	GSM282480	BC6115	Mainz_N0_untreated_frozen_108	Mainz	NA	0	NA	2.2	2	none	16.75	0	0	0	0	1
Schmidt_2008	GPL96	GSE11121	GSM282472	GSE11121	GSM282472	BC6106	Mainz_N0_untreated_frozen_100	Mainz	NA	0	NA	2.2	2	none	12.58	0	0	0	0	1
Schmidt_2008	GPL96	GSE11121	GSM282455	GSE11121	GSM282455	BC6088	Mainz_N0_untreated_frozen_083	Mainz	NA	0	NA	0.2	1	none	12.17	0	0	0	0	1
Schmidt_2008	GPL96	GSE11121	GSM282469	GSE11121	GSM282469	BC6103	Mainz_N0_untreated_frozen_097	Mainz	NA	0	NA	1	2	none	12.67	0	0	0	0	1
Schmidt_2008	GPL96	GSE11121	GSM282498	GSE11121	GSM282498	BC6138	Mainz_N0_untreated_frozen_126	Mainz	NA	0	NA	2.2	2	none	16.08	0	0	0	0	1
Schmidt_2008	GPL96	GSE11121	GSM282462	GSE11121	GSM282462	BC6096	Mainz_N0_untreated_frozen_090	Mainz	NA	0	NA	2	2	none	15.42	0	0	0	0	1
Schmidt_2008	GPL96	GSE11121	GSM282545	GSE11121	GSM282545	BC6193	Mainz_N0_untreated_frozen_173	Mainz	NA	0	NA	1.5	2	none	11.75	0	0	0	0	1
Schmidt_2008	GPL96	GSE11121	GSM282523	GSE11121	GSM282523	BC6167	Mainz_N0_untreated_frozen_151	Mainz	NA	0	NA	2.2	1	none	12.92	0	0	0	0	1
Schmidt_2008	GPL96	GSE11121	GSM282468	GSE11121	GSM282468	BC6102	Mainz_N0_untreated_frozen_096	Mainz	NA	0	NA	1.5	2	none	10.17	1	0	0	0	1
Schmidt_2008	GPL96	GSE11121	GSM282459	GSE11121	GSM282459	BC6093	Mainz_N0_untreated_frozen_087	Mainz	NA	0	NA	3.5	1	none	13.25	0	0	0	0	1
Schmidt_2008	GPL96	GSE11121	GSM282542	GSE11121	GSM282542	BC6190	Mainz_N0_untreated_frozen_170	Mainz	NA	0	NA	2	2	none	10.5	0	0	0	0	1
Schmidt_2008	GPL96	GSE11121	GSM282449	GSE11121	GSM282449	BC6082	Mainz_N0_untreated_frozen_077	Mainz	NA	0	NA	0.9	2	none	10.33	0	0	0	0	1
Schmidt_2008	GPL96	GSE11121	GSM282503	GSE11121	GSM282503	BC6144	Mainz_N0_untreated_frozen_131	Mainz	NA	0	NA	2	1	none	15	0	0	0	0	1
Schmidt_2008	GPL96	GSE11121	GSM282511	GSE11121	GSM282511	BC6154	Mainz_N0_untreated_frozen_139	Mainz	NA	0	NA	2.3	3	none	11.17	0	0	0	0	1
Schmidt_2008	GPL96	GSE11121	GSM282466	GSE11121	GSM282466	BC6100	Mainz_N0_untreated_frozen_094	Mainz	NA	0	NA	1.5	1	none	15.08	0	0	0	0	1
Schmidt_2008	GPL96	GSE11121	GSM282556	GSE11121	GSM282556	BC6207	Mainz_N0_untreated_frozen_184	Mainz	NA	0	NA	2	2	none	11.92	1	0	0	0	1
Schmidt_2008	GPL96	GSE11121	GSM282476	GSE11121	GSM282476	BC6110	Mainz_N0_untreated_frozen_104	Mainz	NA	0	NA	2.3	2	none	10.83	0	0	0	0	1
Schmidt_2008	GPL96	GSE11121	GSM282521	GSE11121	GSM282521	BC6165	Mainz_N0_untreated_frozen_149	Mainz	NA	0	NA	3	1	none	12.5	0	0	0	0	1
Schmidt_2008	GPL96	GSE11121	GSM282519	GSE11121	GSM282519	BC6163	Mainz_N0_untreated_frozen_147	Mainz	NA	0	NA	2.5	3	none	11	0	0	0	0	1
Schmidt_2008	GPL96	GSE11121	GSM282487	GSE11121	GSM282487	BC6122	Mainz_N0_untreated_frozen_115	Mainz	NA	0	NA	2.1	2	none	17.08	0	0	0	0	1
Schmidt_2008	GPL96	GSE11121	GSM282444	GSE11121	GSM282444	BC6077	Mainz_N0_untreated_frozen_072	Mainz	NA	0	NA	2.2	2	none	10.67	0	0	0	0	1
Schmidt_2008	GPL96	GSE11121	GSM282443	GSE11121	GSM282443	BC6076	Mainz_N0_untreated_frozen_071	Mainz	NA	0	NA	2.4	1	none	10.17	0	0	0	0	1
Sotiriou_2006	GPL96	GSE2990	GSM65363	TBD	TBD	OXFT_700	700	OXFT	1	0	57	3.5	1	tamoxifen	8.59	0	0	NA	0	1
Sotiriou_2006	GPL96	GSE2990	GSM65349	TBD	TBD	OXFT_630	630	OXFT	1	0	58	1.5	1	tamoxifen	2.74	0	NA	NA	0	1
Sotiriou_2006	GPL96	GSE2990	GSM65359	TBD	TBD	OXFT_1441	1441	OXFT	1	0	78	3.2	3	tamoxifen	5.74	0	0	NA	0	1
Sotiriou_2006	GPL96	GSE2990	GSM65358	TBD	TBD	OXFT_1133	1133	OXFT	1	0	70	2	1	tamoxifen	5.58	0	0	NA	0	1
Sotiriou_2006	GPL96	GSE2990	GSM65346	TBD	TBD	OXFT_928	928	OXFT	1	0	47	1.1	1	tamoxifen	1.55	0	NA	NA	0	1
Sotiriou_2006	GPL96	GSE2990	GSM65366	TBD	TBD	OXFT_669	669	OXFT	1	0	60	4	3	tamoxifen	9.41	0	0	NA	0	1
Sotiriou_2006	GPL96	GSE2990	GSM65350	TBD	TBD	OXFT_1342	1342	OXFT	1	0	62	2.5	3	tamoxifen	3.73	0	NA	NA	0	1
Sotiriou_2006	GPL96	GSE2990	GSM65355	TBD	TBD	OXFT_1982	1982	OXFT	1	0	62	1.7	1	tamoxifen	5.16	0	0	NA	0	1
Sotiriou_2006	GPL96	GSE2990	GSM65356	TBD	TBD	OXFT_5210	5210	OXFT	1	0	65	3.5	3	tamoxifen	5.32	0	0	NA	0	1
Sotiriou_2006	GPL96	GSE2990	GSM65357	TBD	TBD	OXFT_2027	2027	OXFT	1	0	63	1.4	3	tamoxifen	5.48	0	0	NA	0	1
Sotiriou_2006	GPL96	GSE2990	GSM65360	TBD	TBD	OXFT_1432	1432	OXFT	1	0	71	2	1	tamoxifen	7.01	0	0	NA	0	1
Sotiriou_2006	GPL96	GSE2990	GSM65362	TBD	TBD	OXFT_1070	1070	OXFT	1	0	45	0.2	1	tamoxifen	7.58	0	0	NA	0	1
Sotiriou_2006	GPL96	GSE2990	GSM65844	GSE2990	GSM65844	OXFU_348	348	OXFU	1	0	65	4.5	2	none	0.61	1	1	1	0	1
Sotiriou_2006	GPL96	GSE2990	GSM65826	GSE2990	GSM65826	OXFU_90	90	OXFU	1	0	61	1.4	NA	none	5.82	1	0	1	0	1
Sotiriou_2006	GPL96	GSE2990	GSM65376	TBD	TBD	OXFT_1579	1579	OXFT	1	0	40	2	1	tamoxifen	5	1	0	1	0	1
Sotiriou_2006	GPL96	GSE2990	GSM65869	GSE2990	GSM65869	OXFU_608	608	OXFU	1	0	62	3	2	none	2.63	1	1	1	0	1
Sotiriou_2006	GPL96	GSE2990	GSM65837	GSE2990	GSM65837	OXFU_223	223	OXFU	1	0	64	2.1	3	none	5.14	1	0	1	0	1
Sotiriou_2006	GPL96	GSE2990	GSM65849	GSE2990	GSM65849	OXFU_397	397	OXFU	1	0	71	2	NA	none	2.89	1	1	1	0	1
Sotiriou_2006	GPL96	GSE2990	GSM65868	GSE2990	GSM65868	OXFU_598	598	OXFU	1	0	69	2	2	none	4.08	1	1	1	0	1
Sotiriou_2006	GPL96	GSE2990	GSM65374	TBD	TBD	OXFT_443	443	OXFT	1	0	45	2.1	3	tamoxifen	4.53	1	1	1	0	1
Sotiriou_2006	GPL96	GSE2990	GSM65834	GSE2990	GSM65834	OXFU_181	181	OXFU	1	0	64	1.5	2	none	12.55	1	0	0	0	1
Sotiriou_2006	GPL96	GSE2990	GSM65823	GSE2990	GSM65823	OXFU_53	53	OXFU	1	0	61	0.3	NA	none	14.19	0	0	0	0	1
Sotiriou_2006	GPL96	GSE2990	GSM65848	GSE2990	GSM65848	OXFU_382	382	OXFU	1	0	60	3	3	none	12.79	0	0	0	0	1
Sotiriou_2006	GPL96	GSE2990	GSM65827	GSE2990	GSM65827	OXFU_93	93	OXFU	1	0	58	0.9	NA	none	13.78	0	0	0	0	1
Sotiriou_2006	GPL96	GSE2990	GSM65860	GSE2990	GSM65860	OXFU_535	535	OXFU	1	0	59	1.5	3	none	12.25	0	0	0	0	1
Sotiriou_2006	GPL96	GSE2990	GSM65821	GSE2990	GSM65821	OXFU_16	16	OXFU	1	0	46	2.6	2	none	11.18	0	0	0	0	1
Sotiriou_2006	GPL96	GSE2990	GSM65854	GSE2990	GSM65854	OXFU_491	491	OXFU	1	0	66	2	NA	none	12.27	0	0	0	0	1
Sotiriou_2006	GPL96	GSE2990	GSM65831	GSE2990	GSM65831	OXFU_138	138	OXFU	1	0	55	3	3	none	13.78	0	0	0	0	1
Sotiriou_2006	GPL96	GSE2990	GSM65864	GSE2990	GSM65864	OXFU_549	549	OXFU	1	0	64	1	NA	none	10.04	1	0	0	0	1
Sotiriou_2006	GPL96	GSE2990	GSM65859	GSE2990	GSM65859	OXFU_533	533	OXFU	1	0	53	2.6	3	none	12.32	0	0	0	0	1
Symmans_2010	GPL96	GSE17705	GSM441763	GSE17705	GSM441763	Tissue_BC_Tamoxifen_F37	F37	MDA	1	0	NA	NA	NA	tamoxifen	9.99	0	0	NA	0	1
Symmans_2010	GPL96	GSE17705	GSM441769	GSE17705	GSM441769	Tissue_BC_Tamoxifen_F44	F44	MDA	1	0	NA	NA	NA	tamoxifen	9.77	0	0	NA	0	1
Symmans_2010	GPL96	GSE17705	GSM441791	GSE17705	GSM441791	Tissue_BC_Tamoxifen_F67	F67	MDA	1	0	NA	NA	NA	tamoxifen	9.32	0	0	NA	0	1
Symmans_2010	GPL96	GSE17705	GSM441802	GSE17705	GSM441802	Tissue_BC_Tamoxifen_F78	F78	MDA	1	0	NA	NA	NA	tamoxifen	9.89	0	0	NA	0	1
Symmans_2010	GPL96	GSE17705	GSM441745	GSE17705	GSM441745	Tissue_BC_Tamoxifen_F19	F19	MDA	1	0	NA	NA	NA	tamoxifen	9.77	0	0	NA	0	1
Symmans_2010	GPL96	GSE17705	GSM441806	GSE17705	GSM441806	Tissue_BC_Tamoxifen_F82	F82	MDA	1	0	NA	NA	NA	tamoxifen	9.21	0	0	NA	0	1
Symmans_2010	GPL96	GSE17705	GSM441796	GSE17705	GSM441796	Tissue_BC_Tamoxifen_F72	F72	MDA	1	0	NA	NA	NA	tamoxifen	8.46	0	0	NA	0	1
Symmans_2010	GPL96	GSE17705	GSM441852	GSE17705	GSM441852	Tissue_BC_Tamoxifen_A30	A30	MDA	1	0	NA	NA	NA	tamoxifen	8.18	0	0	NA	0	1
Symmans_2010	GPL96	GSE17705	GSM441814	GSE17705	GSM441814	Tissue_BC_Tamoxifen_F91	F91	MDA	1	0	NA	NA	NA	tamoxifen	7.85	0	0	NA	0	1
Symmans_2010	GPL96	GSE17705	GSM441853	GSE17705	GSM441853	Tissue_BC_Tamoxifen_A31	A31	MDA	1	0	NA	NA	NA	tamoxifen	7.83	0	0	NA	0	1
Symmans_2010	GPL96	GSE17705	GSM441861	GSE17705	GSM441861	Tissue_BC_Tamoxifen_A39	A39	MDA	1	0	NA	NA	NA	tamoxifen	5.41	0	0	NA	0	1
Symmans_2010	GPL96	GSE17705	GSM441810	GSE17705	GSM441810	Tissue_BC_Tamoxifen_F86	F86	MDA	1	0	NA	NA	NA	tamoxifen	7.13	0	0	NA	0	1
Symmans_2010	GPL96	GSE17705	GSM441790	GSE17705	GSM441790	Tissue_BC_Tamoxifen_F66	F66	MDA	1	0	NA	NA	NA	tamoxifen	8.93	0	0	NA	0	1
Symmans_2010	GPL96	GSE17705	GSM441744	GSE17705	GSM441744	Tissue_BC_Tamoxifen_F18	F18	MDA	1	0	NA	NA	NA	tamoxifen	8.46	0	0	NA	0	1
Symmans_2010	GPL96	GSE17705	GSM441799	GSE17705	GSM441799	Tissue_BC_Tamoxifen_F75	F75	MDA	1	0	NA	NA	NA	tamoxifen	8.14	0	0	NA	0	1
Symmans_2010	GPL96	GSE17705	GSM441862	GSE17705	GSM441862	Tissue_BC_Tamoxifen_A40	A40	MDA	1	0	NA	NA	NA	tamoxifen	4.57	0	NA	NA	0	1
Symmans_2010	GPL96	GSE17705	GSM441857	GSE17705	GSM441857	Tissue_BC_Tamoxifen_A35	A35	MDA	1	0	NA	NA	NA	tamoxifen	6.29	0	0	NA	0	1
Symmans_2010	GPL96	GSE17705	GSM441777	GSE17705	GSM441777	Tissue_BC_Tamoxifen_F53	F53	MDA	1	0	NA	NA	NA	tamoxifen	9.93	0	0	NA	0	1
Symmans_2010	GPL96	GSE17705	GSM441737	GSE17705	GSM441737	Tissue_BC_Tamoxifen_F11	F11	MDA	1	0	NA	NA	NA	tamoxifen	8.52	0	0	NA	0	1
Symmans_2010	GPL96	GSE17705	GSM441882	GSE17705	GSM441882	Tissue_BC_Tamoxifen_A61	A61	MDA	1	0	NA	NA	NA	tamoxifen	2.12	0	NA	NA	0	1
Symmans_2010	GPL96	GSE17705	GSM441780	GSE17705	GSM441780	Tissue_BC_Tamoxifen_F56	F56	MDA	1	0	NA	NA	NA	tamoxifen	7.37	0	0	NA	0	1
Symmans_2010	GPL96	GSE17705	GSM441805	GSE17705	GSM441805	Tissue_BC_Tamoxifen_F81	F81	MDA	1	0	NA	NA	NA	tamoxifen	9.36	0	0	NA	0	1
Symmans_2010	GPL96	GSE17705	GSM441803	GSE17705	GSM441803	Tissue_BC_Tamoxifen_F79	F79	MDA	1	0	NA	NA	NA	tamoxifen	9.68	0	0	NA	0	1
Symmans_2010	GPL96	GSE17705	GSM441753	GSE17705	GSM441753	Tissue_BC_Tamoxifen_F27	F27	MDA	1	0	NA	NA	NA	tamoxifen	9.45	0	0	NA	0	1
Symmans_2010	GPL96	GSE17705	GSM441798	GSE17705	GSM441798	Tissue_BC_Tamoxifen_F74	F74	MDA	1	0	NA	NA	NA	tamoxifen	9.34	0	0	NA	0	1
Symmans_2010	GPL96	GSE17705	GSM441751	GSE17705	GSM441751	Tissue_BC_Tamoxifen_F25	F25	MDA	1	0	NA	NA	NA	tamoxifen	8.21	0	0	NA	0	1
Symmans_2010	GPL96	GSE17705	GSM441759	GSE17705	GSM441759	Tissue_BC_Tamoxifen_F33	F33	MDA	1	0	NA	NA	NA	tamoxifen	9.48	0	0	NA	0	1
Symmans_2010	GPL96	GSE17705	GSM441781	GSE17705	GSM441781	Tissue_BC_Tamoxifen_F57	F57	MDA	1	0	NA	NA	NA	tamoxifen	9.4	0	0	NA	0	1
Symmans_2010	GPL96	GSE17705	GSM441863	GSE17705	GSM441863	Tissue_BC_Tamoxifen_A41	A41	MDA	1	0	NA	NA	NA	tamoxifen	5.48	0	0	NA	0	1
Symmans_2010	GPL96	GSE17705	GSM441800	GSE17705	GSM441800	Tissue_BC_Tamoxifen_F76	F76	MDA	1	0	NA	NA	NA	tamoxifen	7.35	0	0	NA	0	1
Symmans_2010	GPL96	GSE17705	GSM441819	GSE17705	GSM441819	Tissue_BC_Tamoxifen_F96	F96	MDA	1	0	NA	NA	NA	tamoxifen	8.79	0	0	NA	0	1
Symmans_2010	GPL96	GSE17705	GSM441822	GSE17705	GSM441822	Tissue_BC_Tamoxifen_F99	F99	MDA	1	0	NA	NA	NA	tamoxifen	8.45	0	0	NA	0	1
Symmans_2010	GPL96	GSE17705	GSM441844	GSE17705	GSM441844	Tissue_BC_Tamoxifen_A22	A22	MDA	1	0	NA	NA	NA	tamoxifen	9.48	0	0	NA	0	1
Symmans_2010	GPL96	GSE17705	GSM441770	GSE17705	GSM441770	Tissue_BC_Tamoxifen_F45	F45	MDA	1	0	NA	NA	NA	tamoxifen	5.68	1	0	1	0	1
Symmans_2010	GPL96	GSE17705	GSM441816	GSE17705	GSM441816	Tissue_BC_Tamoxifen_F93	F93	MDA	1	0	NA	NA	NA	tamoxifen	8.11	1	0	1	0	1
Symmans_2010	GPL96	GSE17705	GSM441824	GSE17705	GSM441824	Tissue_BC_Tamoxifen_A02	A02	MDA	1	0	NA	NA	NA	tamoxifen	3.5	1	1	1	0	1
Symmans_2010	GPL96	GSE17705	GSM441752	GSE17705	GSM441752	Tissue_BC_Tamoxifen_F26	F26	MDA	1	0	NA	NA	NA	tamoxifen	4.35	1	1	1	0	1
Symmans_2010	GPL96	GSE17705	GSM441812	GSE17705	GSM441812	Tissue_BC_Tamoxifen_F89	F89	MDA	1	0	NA	NA	NA	tamoxifen	9.19	1	0	1	0	1
Symmans_2010	GPL96	GSE17705	GSM441746	GSE17705	GSM441746	Tissue_BC_Tamoxifen_F20	F20	MDA	1	0	NA	NA	NA	tamoxifen	3.58	1	1	1	0	1
Symmans_2010	GPL96	GSE17705	GSM441766	GSE17705	GSM441766	Tissue_BC_Tamoxifen_F40	F40	MDA	1	0	NA	NA	NA	tamoxifen	5.43	1	0	1	0	1
Symmans_2010	GPL96	GSE17705	GSM441867	GSE17705	GSM441867	Tissue_BC_Tamoxifen_A45	A45	MDA	1	0	NA	NA	NA	tamoxifen	2.03	1	1	1	0	1
Symmans_2010	GPL96	GSE17705	GSM441756	GSE17705	GSM441756	Tissue_BC_Tamoxifen_F30	F30	MDA	1	0	NA	NA	NA	tamoxifen	10.89	0	0	0	0	1
Symmans_2010	GPL96	GSE17705	GSM441792	GSE17705	GSM441792	Tissue_BC_Tamoxifen_F68	F68	MDA	1	0	NA	NA	NA	tamoxifen	10.37	0	0	0	0	1
Symmans_2010	GPL96	GSE17705	GSM441910	GSE17705	GSM441910	Tissue_BC_Tamoxifen_A90	A90	MDA	1	0	NA	NA	NA	tamoxifen	10.13	0	0	0	0	1
Symmans_2010	GPL96	GSE17705	GSM441740	GSE17705	GSM441740	Tissue_BC_Tamoxifen_F14	F14	MDA	1	0	NA	NA	NA	tamoxifen	10.97	0	0	0	0	1
Symmans_2010	GPL96	GSE17705	GSM441917	GSE17705	GSM441917	Tissue_BC_Tamoxifen_A97	A97	MDA	1	0	NA	NA	NA	tamoxifen	13.83	0	0	0	0	1
Symmans_2010	GPL96	GSE17705	GSM441835	GSE17705	GSM441835	Tissue_BC_Tamoxifen_A13	A13	MDA	1	0	NA	NA	NA	tamoxifen	11.64	0	0	0	0	1
Symmans_2010	GPL96	GSE17705	GSM441795	GSE17705	GSM441795	Tissue_BC_Tamoxifen_F71	F71	MDA	1	0	NA	NA	NA	tamoxifen	10.22	0	0	0	0	1
Symmans_2010	GPL96	GSE17705	GSM441730	GSE17705	GSM441730	Tissue_BC_Tamoxifen_F04	F04	MDA	1	0	NA	NA	NA	tamoxifen	12.28	0	0	0	0	1
Symmans_2010	GPL96	GSE17705	GSM441890	GSE17705	GSM441890	Tissue_BC_Tamoxifen_A69	A69	MDA	1	0	NA	NA	NA	tamoxifen	12.98	0	0	0	0	1
Symmans_2010	GPL96	GSE17705	GSM441893	GSE17705	GSM441893	Tissue_BC_Tamoxifen_A72	A72	MDA	1	0	NA	NA	NA	tamoxifen	13.73	0	0	0	0	1
Symmans_2010	GPL96	GSE17705	GSM441787	GSE17705	GSM441787	Tissue_BC_Tamoxifen_F63	F63	MDA	1	0	NA	NA	NA	tamoxifen	10.27	0	0	0	0	1
Symmans_2010	GPL96	GSE17705	GSM441901	GSE17705	GSM441901	Tissue_BC_Tamoxifen_A81	A81	MDA	1	0	NA	NA	NA	tamoxifen	11.43	0	0	0	0	1
Symmans_2010	GPL96	GSE17705	GSM441909	GSE17705	GSM441909	Tissue_BC_Tamoxifen_A89	A89	MDA	1	0	NA	NA	NA	tamoxifen	10.84	0	0	0	0	1
Symmans_2010	GPL96	GSE17705	GSM441911	GSE17705	GSM441911	Tissue_BC_Tamoxifen_A91	A91	MDA	1	0	NA	NA	NA	tamoxifen	13.99	0	0	0	0	1
Symmans_2010	GPL96	GSE17705	GSM441841	GSE17705	GSM441841	Tissue_BC_Tamoxifen_A19	A19	MDA	1	0	NA	NA	NA	tamoxifen	10.93	0	0	0	0	1
Symmans_2010	GPL96	GSE17705	GSM441794	GSE17705	GSM441794	Tissue_BC_Tamoxifen_F70	F70	MDA	1	0	NA	NA	NA	tamoxifen	10.3	0	0	0	0	1
Symmans_2010	GPL96	GSE17705	GSM441827	GSE17705	GSM441827	Tissue_BC_Tamoxifen_A05	A05	MDA	1	0	NA	NA	NA	tamoxifen	14.43	0	0	0	0	1
Symmans_2010	GPL96	GSE17705	GSM441904	GSE17705	GSM441904	Tissue_BC_Tamoxifen_A84	A84	MDA	1	0	NA	NA	NA	tamoxifen	14.22	0	0	0	0	1
Symmans_2010	GPL96	GSE17705	GSM441915	GSE17705	GSM441915	Tissue_BC_Tamoxifen_A95	A95	MDA	1	0	NA	NA	NA	tamoxifen	10.29	0	0	0	0	1
Symmans_2010	GPL96	GSE17705	GSM441906	GSE17705	GSM441906	Tissue_BC_Tamoxifen_A86	A86	MDA	1	0	NA	NA	NA	tamoxifen	14.49	0	0	0	0	1
Symmans_2010	GPL96	GSE17705	GSM441729	GSE17705	GSM441729	Tissue_BC_Tamoxifen_F03	F03	MDA	1	0	NA	NA	NA	tamoxifen	11.7	0	0	0	0	1
Symmans_2010	GPL96	GSE17705	GSM441918	GSE17705	GSM441918	Tissue_BC_Tamoxifen_A98	A98	MDA	1	0	NA	NA	NA	tamoxifen	13.65	0	0	0	0	1
Symmans_2010	GPL96	GSE17705	GSM441788	GSE17705	GSM441788	Tissue_BC_Tamoxifen_F64	F64	MDA	1	0	NA	NA	NA	tamoxifen	10.11	0	0	0	0	1
Symmans_2010	GPL96	GSE17705	GSM441845	GSE17705	GSM441845	Tissue_BC_Tamoxifen_A23	A23	MDA	1	0	NA	NA	NA	tamoxifen	10.1	0	0	0	0	1
Symmans_2010	GPL96	GSE17705	GSM441843	GSE17705	GSM441843	Tissue_BC_Tamoxifen_A21	A21	MDA	1	0	NA	NA	NA	tamoxifen	11.28	0	0	0	0	1
Symmans_2010	GPL96	GSE17705	GSM441793	GSE17705	GSM441793	Tissue_BC_Tamoxifen_F69	F69	MDA	1	0	NA	NA	NA	tamoxifen	10.32	0	0	0	0	1
Symmans_2010	GPL96	GSE17705	GSM441761	GSE17705	GSM441761	Tissue_BC_Tamoxifen_F35	F35	MDA	1	0	NA	NA	NA	tamoxifen	11.03	0	0	0	0	1
Upsalla_combined	GPL96	GSE3494	GSM79209	GSE3494,GSE4922	GSM79209,GSM110719	206C05	206C05	Upsalla	1	0	80	1.8	2	none	6.42	0	0	NA	0	1
Upsalla_combined	GPL96	GSE3494	GSM79161	GSE3494,GSE4922	GSM79161,GSM110671	160B16	160B16	Upsalla	1	0	73	1.4	1	none	5.5	0	0	NA	0	1
Upsalla_combined	GPL96	GSE3494	GSM79179	GSE3494,GSE4922	GSM79179,GSM110689	178B74	178B74	Upsalla	1	0	82	1.6	2	none	7.42	0	0	NA	0	1
Upsalla_combined	GPL96	GSE3494	GSM79168	GSE3494,GSE4922	GSM79168,GSM110678	168B51	168B51	Upsalla	1	0	90	4.5	2	none	5.33	0	0	NA	0	1
Upsalla_combined	GPL96	GSE3494	GSM79194	GSE3494,GSE4922	GSM79194,GSM110704	192B69	192B69	Upsalla	1	0	73	0.8	1	none	7.92	0	0	NA	0	1
Upsalla_combined	GPL96	GSE3494	GSM79301	GSE3494,GSE4922,GSE6532	GSM79301,GSM110809,GSM151052	307C50	307C50	Upsalla	1	0	66	2.4	2	endocrine_therapy	9.83	0	0	NA	0	1
Upsalla_combined	GPL96	GSE3494	GSM79197	GSE3494,GSE4922	GSM79197,GSM110707	195B75	195B75	Upsalla	1	0	87	1.8	1	none	3	0	NA	NA	0	1
Upsalla_combined	GPL96	GSE3494	GSM79160	GSE3494,GSE4922,GSE6532	GSM79160,GSM110670,GSM151021	15C94	15C94	Upsalla	1	0	83	5	2	endocrine_therapy	4.42	0	NA	NA	0	1
Upsalla_combined	GPL96	GSE3494	GSM79230	GSE3494,GSE4922	GSM79230,GSM110740	22C62	22C62	Upsalla	1	0	83	1.2	2	none	4.83	0	NA	NA	0	1
Upsalla_combined	GPL96	GSE3494	GSM79295	GSE3494,GSE4922	GSM79295,GSM110803	296C95	296C95	Upsalla	1	0	73	1.3	2	none	9.92	0	0	NA	0	1
Upsalla_combined	GPL96	GSE3494	GSM79317	GSE3494,GSE4922,GSE6532,GSE2990	GSM79317,GSM110824,GSM65810,GSM65810	42C57	42C57	Upsalla	NA	0	59	2.6	1	none	9.92	0	0	NA	0	1
Upsalla_combined	GPL96	GSE3494	GSM79135	GSE3494,GSE4922,GSE6532,GSE2990	GSM79135,GSM110646,GSM65761,GSM65761	134B33	134B33	Upsalla	1	0	63	2.8	2	none	2	1	1	1	0	1
Upsalla_combined	GPL96	GSE3494	GSM79358	GSE3494,GSE4922,GSE6532,GSE2990	GSM79358,GSM110866,GSM65818,GSM65818	88A67	88A67	Upsalla	1	0	63	2.4	2	none	4.25	1	1	1	0	1
Upsalla_combined	GPL96	GSE3494	GSM79120	GSE3494,GSE4922,GSE6532,GSE2990	GSM79120,GSM110631,GSM65754,GSM65754	106B55	106B55	Upsalla	1	0	37	6	1	none	1.17	1	1	1	0	1
Upsalla_combined	GPL96	GSE3494	GSM79208	GSE3494,GSE4922,GSE6532,GSE2990	GSM79208,GSM110718,GSM65776,GSM65776	205B99	205B99	Upsalla	1	0	59	2.2	1	none	4.42	1	1	1	0	1
Upsalla_combined	GPL96	GSE7390	GSM178039	GSE3494,GSE4922,GSE6532,GSE2990,GSE7390	GSM79283,GSM110792,GSM65797,GSM65797,GSM178039	282C51	282C51	Upsalla	1	0	55	1	1	none	2.37	1	1	1	0	1
Upsalla_combined	GPL96	GSE3494	GSM79222	GSE3494,GSE4922	GSM79222,GSM110732	221C14	221C14	Upsalla	1	0	68	1.7	2	none	3	1	1	1	0	1
Upsalla_combined	GPL96	GSE3494	GSM79244	GSE3494,GSE4922,GSE6532,GSE2990	GSM79244,GSM110753,GSM65784,GSM65784	242C21	242C21	Upsalla	1	0	64	1.8	2	none	2.17	1	1	1	0	1
Upsalla_combined	GPL96	GSE3494	GSM79282	GSE3494,GSE4922,GSE6532,GSE2990	GSM79282,GSM110791,GSM65796,GSM65796	280C43	280C43	Upsalla	1	0	45	1.1	2	none	1	1	1	1	0	1
Upsalla_combined	GPL96	GSE3494	GSM79261	GSE3494,GSE4922	GSM79261,GSM110770	258C21	258C21	Upsalla	1	0	71	0.8	2	none	5.75	1	0	1	0	1
Upsalla_combined	GPL96	GSE7390	GSM178044	GSE3494,GSE4922,GSE6532,GSE2990,GSE7390	GSM79318,GSM110825,GSM65811,GSM65811,GSM178044	43C47	43C47	Upsalla	1	0	46	1.2	2	none	0.64	1	1	1	0	1
Upsalla_combined	GPL96	GSE3494	GSM79130	GSE3494,GSE4922,GSE6532,GSE2990	GSM79130,GSM110641,GSM65758,GSM65758	124B25	124B25	Upsalla	1	0	46	2.1	2	none	5	1	0	1	0	1
Upsalla_combined	GPL96	GSE3494	GSM79157	GSE3494,GSE4922	GSM79157,GSM110667	156B01	156B01	Upsalla	1	0	70	1.2	1	none	0.83	1	1	1	0	1
Upsalla_combined	GPL96	GSE3494	GSM79158	GSE3494,GSE4922	GSM79158,GSM110668	158B84	158B84	Upsalla	1	0	69	0.7	2	none	4.67	1	1	1	0	1
Upsalla_combined	GPL96	GSE3494	GSM79136	GSE3494,GSE4922,GSE6532,GSE2990	GSM79136,GSM110647,GSM65336,GSM65336	135B40	135B40	Upsalla	1	0	64	2.6	1	endocrine_therapy	9.5	1	0	1	0	1
Upsalla_combined	GPL96	GSE3494	GSM79123	GSE3494,GSE4922,GSE6532,GSE2990	GSM79123,GSM110634,GSM65755,GSM65755	111B51	111B51	Upsalla	1	0	41	3.3	3	none	0.5	1	1	1	0	1
Upsalla_combined	GPL96	GSE3494	GSM79172	GSE3494,GSE4922,GSE6532	GSM79172,GSM110682,GSM151026	171B77	171B77	Upsalla	1	0	62	1.8	2	endocrine_therapy	1.75	1	1	1	0	1
Upsalla_combined	GPL96	GSE3494	GSM79335	GSE3494,GSE4922	GSM79335,GSM110842	61A53	61A53	Upsalla	1	0	68	1.4	1	none	6.08	1	0	1	0	1
Upsalla_combined	GPL96	GSE3494	GSM79347	GSE3494,GSE4922,GSE6532,GSE2990	GSM79347,GSM110854,GSM65815,GSM65815	74A63	74A63	Upsalla	1	0	56	2.2	1	none	5.92	1	0	1	0	1
Upsalla_combined	GPL96	GSE3494	GSM79334	GSE3494,GSE4922	GSM79334,GSM110841	60A05	60A05	Upsalla	1	0	77	3.6	2	none	0.67	1	1	1	0	1
Upsalla_combined	GPL96	GSE3494	GSM79297	GSE3494,GSE4922,GSE6532	GSM79297,GSM110805,GSM151050	298C47	298C47	Upsalla	1	0	62	2.4	2	endocrine_therapy	6.5	1	0	1	0	1
Upsalla_combined	GPL96	GSE3494	GSM79266	GSE3494,GSE4922	GSM79266,GSM110775	263C82	263C82	Upsalla	1	0	71	2	1	none	8.08	1	0	1	0	1
Upsalla_combined	GPL96	GSE3494	GSM79175	GSE3494,GSE4922	GSM79175,GSM110685	174B41	174B41	Upsalla	1	0	74	1.1	1	none	3.33	1	1	1	0	1
Upsalla_combined	GPL96	GSE7390	GSM178031	GSE3494,GSE4922,GSE6532,GSE2990,GSE7390	GSM79249,GSM110758,GSM65786,GSM65786,GSM178031	247C76	247C76	Upsalla	1	0	56	2.5	2	none	15.83	0	0	0	0	1
Upsalla_combined	GPL96	GSE3494	GSM79361	GSE3494,GSE4922	GSM79361,GSM110870	94A16	94A16	Upsalla	1	0	73	0.6	2	none	11.08	0	0	0	0	1
Upsalla_combined	GPL96	GSE3494	GSM79263	GSE3494,GSE4922,GSE6532,GSE2990	GSM79263,GSM110772,GSM65790,GSM65790	260C91	260C91	Upsalla	1	0	58	2.1	2	none	10.42	0	0	0	0	1
Upsalla_combined	GPL96	GSE3494	GSM79345	GSE3494,GSE4922,GSE6532,GSE2990	GSM79345,GSM110852,GSM65329,GSM65329	72A92	72A92	Upsalla	1	0	55	1.6	1	endocrine_therapy	12.33	0	0	0	0	1
Upsalla_combined	GPL96	GSE7390	GSM178045	GSE3494,GSE4922,GSE6532,GSE2990,GSE7390	GSM79357,GSM110865,GSM65817,GSM65817,GSM178045	87A79	87A79	Upsalla	1	0	36	1.2	2	none	17.4	0	0	0	0	1
Upsalla_combined	GPL96	GSE3494	GSM79265	GSE3494,GSE4922	GSM79265,GSM110774	262C85	262C85	Upsalla	1	0	71	2	1	none	10.42	0	0	0	0	1
Upsalla_combined	GPL96	GSE7390	GSM178033	GSE3494,GSE4922,GSE6532,GSE2990,GSE7390	GSM79268,GSM110777,GSM65791,GSM65791,GSM178033	266C51	266C51	Upsalla	1	0	58	2.2	1	none	15.68	0	0	0	0	1
Upsalla_combined	GPL96	GSE3494	GSM79312	GSE3494,GSE4922,GSE6532,GSE2990	GSM79312,GSM110819,GSM65808,GSM65808	36C17	36C17	Upsalla	1	0	46	2.2	2	none	10.08	0	0	0	0	1
Upsalla_combined	GPL96	GSE3494	GSM79354	GSE3494,GSE4922,GSE6532	GSM79354,GSM110862,GSM151066	84A44	84A44	Upsalla	1	0	84	2.8	2	endocrine_therapy	12.17	0	0	0	0	1
Upsalla_combined	GPL96	GSE3494	GSM79146	GSE3494,GSE4922	GSM79146,GSM110657	145B10	145B10	Upsalla	1	0	73	1.8	2	none	11.42	0	0	0	0	1
Upsalla_combined	GPL96	GSE3494	GSM79218	GSE3494,GSE4922	GSM79218,GSM110728	217C79	217C79	Upsalla	1	0	74	1.9	2	none	10.75	0	0	0	0	1
Upsalla_combined	GPL96	GSE3494	GSM79254	GSE3494,GSE4922	GSM79254,GSM110763	251C14	251C14	Upsalla	1	0	66	0.8	2	none	10.5	0	0	0	0	1
Upsalla_combined	GPL96	GSE3494	GSM79186	GSE3494,GSE4922,GSE6532,GSE2990	GSM79186,GSM110696,GSM65771,GSM65771	184B38	184B38	Upsalla	1	0	63	1	1	none	11	0	0	0	0	1
Upsalla_combined	GPL96	GSE7390	GSM178032	GSE3494,GSE4922,GSE6532,GSE2990,GSE7390	GSM79250,GSM110759,GSM65787,GSM65787,GSM178032	248C91	248C91	Upsalla	1	0	57	2.3	1	none	15.83	0	0	0	0	1
Upsalla_combined	GPL96	GSE7390	GSM178026	GSE3494,GSE4922,GSE6532,GSE2990,GSE7390	GSM79199,GSM110709,GSM65774,GSM65774,GSM178026	197B95	197B95	Upsalla	1	0	44	1.6	2	none	16.21	0	0	0	0	1
Upsalla_combined	GPL96	GSE3494	GSM79262	GSE3494,GSE4922,GSE6532,GSE2990	GSM79262,GSM110771,GSM65789,GSM65789	259C74	259C74	Upsalla	1	0	65	1	1	none	10.42	0	0	0	0	1
Upsalla_combined	GPL96	GSE3494	GSM79129	GSE3494,GSE4922	GSM79129,GSM110640	122B81	122B81	Upsalla	1	0	79	1.9	2	none	11.17	0	0	0	0	1
Upsalla_combined	GPL96	GSE7390	GSM178043	GSE3494,GSE4922,GSE6532,GSE2990,GSE7390	GSM79303,GSM110811,GSM65805,GSM65805,GSM178043	309C49	309C49	Upsalla	1	0	44	1.2	1	none	15.15	0	0	0	0	1
Upsalla_combined	GPL96	GSE3494	GSM79119	GSE3494,GSE4922,GSE6532,GSE2990	GSM79119,GSM110630,GSM65753,GSM65753	105B13	105B13	Upsalla	1	0	46	1.3	1	none	11.75	0	0	0	0	1
Upsalla_combined	GPL96	GSE3494	GSM79245	GSE3494,GSE4922,GSE6532,GSE2990	GSM79245,GSM110754,GSM65785,GSM65785	243C70	243C70	Upsalla	1	0	50	1	1	none	10.58	0	0	0	0	1
Upsalla_combined	GPL96	GSE3494	GSM79229	GSE3494,GSE4922,GSE6532,GSE2990	GSM79229,GSM110739,GSM65781,GSM65781	229C44	229C44	Upsalla	1	0	52	1.3	1	none	10.67	0	0	0	0	1
Upsalla_combined	GPL96	GSE3494	GSM79275	GSE3494,GSE4922,GSE6532,GSE2990	GSM79275,GSM110784,GSM65793,GSM65793	272C88	272C88	Upsalla	1	0	45	1.7	2	none	10.33	0	0	0	0	1
Upsalla_combined	GPL96	GSE4922	GSM110861	GSE4922	GSM110861	83A37	83A37	Upsalla	1	0	69	2.2	1	none	12.17	0	0	0	0	1
Upsalla_combined	GPL96	GSE3494	GSM79338	GSE3494,GSE4922,GSE6532	GSM79338,GSM110845,GSM151060	64A59	64A59	Upsalla	1	0	61	2.8	2	endocrine_therapy	12.42	0	0	0	0	1
Upsalla_combined	GPL96	GSE3494	GSM79205	GSE3494,GSE4922,GSE6532	GSM79205,GSM110715,GSM151033	202B44	202B44	Upsalla	1	0	72	1	2	endocrine_therapy	10.83	0	0	0	0	1
Upsalla_combined	GPL96	GSE7390	GSM178029	GSE3494,GSE4922,GSE6532,GSE2990,GSE7390	GSM79221,GSM110731,GSM65779,GSM65779,GSM178029	220C70	220C70	Upsalla	1	0	42	2	1	none	16.05	0	0	0	0	1
Upsalla_combined	GPL96	GSE3494	GSM79237	GSE3494,GSE4922	GSM79237,GSM110747	236C55	236C55	Upsalla	1	0	72	1.8	1	none	10.67	0	0	0	0	1
Upsalla_combined	GPL96	GSE3494	GSM79234	GSE3494,GSE4922,GSE6532,GSE2990	GSM79234,GSM110744,GSM65783,GSM65783	233C91	233C91	Upsalla	1	0	49	1.1	1	none	10.67	0	0	0	0	1
Upsalla_combined	GPL96	GSE3494	GSM79277	GSE3494,GSE4922	GSM79277,GSM110786	275C70	275C70	Upsalla	1	0	69	1.7	2	none	10.25	0	0	0	0	1
Upsalla_combined	GPL96	GSE3494	GSM79198	GSE3494,GSE4922,GSE6532,GSE2990	GSM79198,GSM110708,GSM65773,GSM65773	196B81	196B81	Upsalla	1	0	65	1.4	1	none	10.92	0	0	0	0	1
Upsalla_combined	GPL96	GSE3494	GSM79169	GSE3494,GSE4922,GSE6532	GSM79169,GSM110679,GSM151024	169B79	169B79	Upsalla	1	0	57	1.4	2	endocrine_therapy	11.33	0	0	0	0	1
Upsalla_combined	GPL96	GSE7390	GSM178016	GSE3494,GSE4922,GSE6532,GSE2990,GSE7390	GSM79145,GSM110656,GSM65764,GSM65764,GSM178016	144B49	144B49	Upsalla	1	0	40	2.1	2	none	11.54	1	0	0	0	1
Upsalla_combined	GPL96	GSE3494	GSM79359	GSE3494,GSE4922,GSE6532,GSE2990	GSM79359,GSM110868,GSM65318,GSM65318	8B87	8B87	Upsalla	1	0	58	1.7	1	endocrine_therapy	11.33	0	0	0	0	1
Upsalla_combined	GPL96	GSE3494	GSM79276	GSE3494,GSE4922	GSM79276,GSM110785	274C81	274C81	Upsalla	1	0	66	1.6	2	none	10.33	0	0	0	0	1
Upsalla_combined	GPL96	GSE3494	GSM79267	GSE3494,GSE4922	GSM79267,GSM110776	265C40	265C40	Upsalla	1	0	76	1.8	2	none	10.42	0	0	0	0	1
Upsalla_combined	GPL96	GSE3494	GSM79364	GSE3494,GSE4922	GSM79364,GSM110873	9B52	9B52	Upsalla	1	0	71	1.2	2	none	11.33	0	0	0	0	1
Upsalla_combined	GPL96	GSE3494	GSM79162	GSE3494,GSE4922	GSM79162,GSM110672	161B31	161B31	Upsalla	1	0	69	1.3	2	none	11.42	0	0	0	0	1
Upsalla_combined	GPL96	GSE3494	GSM79258	GSE3494,GSE4922	GSM79258,GSM110767	255C06	255C06	Upsalla	1	0	72	2.2	2	none	10.5	0	0	0	0	1
Upsalla_combined	GPL96	GSE3494	GSM79269	GSE3494,GSE4922	GSM79269,GSM110778	267C04	267C04	Upsalla	1	0	84	2.8	1	none	10.33	0	0	0	0	1
Upsalla_combined	GPL96	GSE3494	GSM79192	GSE3494,GSE4922	GSM79192,GSM110702	18C56	18C56	Upsalla	1	0	68	1.9	2	none	10.75	0	0	0	0	1
Upsalla_combined	GPL96	GSE3494	GSM79220	GSE3494,GSE4922	GSM79220,GSM110730	21C28	21C28	Upsalla	1	0	68	1	1	none	10.67	0	0	0	0	1
Upsalla_combined	GPL96	GSE3494	GSM79187	GSE3494,GSE4922	GSM79187,GSM110697	185B44	185B44	Upsalla	1	0	68	0.8	1	none	11	0	0	0	0	1
Upsalla_combined	GPL96	GSE3494	GSM79363	GSE3494,GSE4922	GSM79363,GSM110872	99A50	99A50	Upsalla	1	0	82	1.9	1	none	10.5	0	0	0	0	1
Upsalla_combined	GPL96	GSE3494	GSM79286	GSE3494,GSE4922,GSE6532,GSE2990	GSM79286,GSM110794,GSM65799,GSM65799	286C91	286C91	Upsalla	1	0	62	2	2	none	10	0	0	0	0	1
Upsalla_combined	GPL96	GSE3494	GSM79114	GSE3494,GSE4922	GSM79114,GSM110625	100B08	100B08	Upsalla	1	0	68	0.9	1	none	11.83	0	0	0	0	1
Wang_2005	GPL96	GSE2034	GSM36785	GSE2034	GSM36785	9	605	Wang	1	0	NA	NA	NA	none	4.75	0	NA	NA	0	1
Wang_2005	GPL96	GSE2034	GSM36907	GSE2034	GSM36907	131	114	Wang	1	0	NA	NA	NA	none	7.17	0	0	NA	0	1
Wang_2005	GPL96	GSE2034	GSM36982	GSE2034	GSM36982	206	865	Wang	1	0	NA	NA	NA	none	7.67	0	0	NA	0	1
Wang_2005	GPL96	GSE2034	GSM36988	GSE2034	GSM36988	212	789	Wang	1	0	NA	NA	NA	none	8	0	0	NA	0	1
Wang_2005	GPL96	GSE2034	GSM36840	GSE2034	GSM36840	64	848	Wang	1	0	NA	NA	NA	none	7.17	0	0	NA	0	1
Wang_2005	GPL96	GSE2034	GSM36783	GSE2034	GSM36783	7	601	Wang	1	0	NA	NA	NA	none	4.33	0	NA	NA	0	1
Wang_2005	GPL96	GSE2034	GSM36842	GSE2034	GSM36842	66	640	Wang	1	0	NA	NA	NA	none	6.75	0	0	NA	0	1
Wang_2005	GPL96	GSE2034	GSM36944	GSE2034	GSM36944	168	68	Wang	1	0	NA	NA	NA	none	9.33	0	0	NA	0	1
Wang_2005	GPL96	GSE2034	GSM36817	GSE2034	GSM36817	41	627	Wang	1	0	NA	NA	NA	none	9.42	0	0	NA	0	1
Wang_2005	GPL96	GSE2034	GSM36889	GSE2034	GSM36889	113	901	Wang	1	0	NA	NA	NA	none	9	0	0	NA	0	1
Wang_2005	GPL96	GSE2034	GSM36857	GSE2034	GSM36857	81	648	Wang	1	0	NA	NA	NA	none	7.92	0	0	NA	0	1
Wang_2005	GPL96	GSE2034	GSM36938	GSE2034	GSM36938	162	62	Wang	1	0	NA	NA	NA	none	9	0	0	NA	0	1
Wang_2005	GPL96	GSE2034	GSM36882	GSE2034	GSM36882	106	105	Wang	1	0	NA	NA	NA	none	8.25	0	0	NA	0	1
Wang_2005	GPL96	GSE2034	GSM36867	GSE2034	GSM36867	91	817	Wang	1	0	NA	NA	NA	none	9	0	0	NA	0	1
Wang_2005	GPL96	GSE2034	GSM36810	GSE2034	GSM36810	34	847	Wang	1	0	NA	NA	NA	none	8.75	0	0	NA	0	1
Wang_2005	GPL96	GSE2034	GSM37057	GSE2034	GSM37057	281	270	Wang	1	0	NA	NA	NA	none	4.92	0	NA	NA	0	1
Wang_2005	GPL96	GSE2034	GSM36807	GSE2034	GSM36807	31	616	Wang	1	0	NA	NA	NA	none	7.33	0	0	NA	0	1
Wang_2005	GPL96	GSE2034	GSM36805	GSE2034	GSM36805	29	290	Wang	1	0	NA	NA	NA	none	8.33	0	0	NA	0	1
Wang_2005	GPL96	GSE2034	GSM36948	GSE2034	GSM36948	172	133	Wang	1	0	NA	NA	NA	none	7.25	0	0	NA	0	1
Wang_2005	GPL96	GSE2034	GSM36913	GSE2034	GSM36913	137	754	Wang	1	0	NA	NA	NA	none	9.08	0	0	NA	0	1
Wang_2005	GPL96	GSE2034	GSM36866	GSE2034	GSM36866	90	815	Wang	1	0	NA	NA	NA	none	8.92	0	0	NA	0	1
Wang_2005	GPL96	GSE2034	GSM36962	GSE2034	GSM36962	186	70	Wang	1	0	NA	NA	NA	none	9.5	0	0	NA	0	1
Wang_2005	GPL96	GSE2034	GSM36933	GSE2034	GSM36933	157	843	Wang	1	0	NA	NA	NA	none	9.17	0	0	NA	0	1
Wang_2005	GPL96	GSE2034	GSM36849	GSE2034	GSM36849	73	808	Wang	1	0	NA	NA	NA	none	9.17	0	0	NA	0	1
Wang_2005	GPL96	GSE2034	GSM36914	GSE2034	GSM36914	138	836	Wang	1	0	NA	NA	NA	none	7	0	0	NA	0	1
Wang_2005	GPL96	GSE2034	GSM36853	GSE2034	GSM36853	77	728	Wang	1	0	NA	NA	NA	none	8.75	0	0	NA	0	1
Wang_2005	GPL96	GSE2034	GSM37046	GSE2034	GSM37046	270	899	Wang	1	0	NA	NA	NA	none	7.17	0	0	NA	0	1
Wang_2005	GPL96	GSE2034	GSM36979	GSE2034	GSM36979	203	863	Wang	1	0	NA	NA	NA	none	8.92	0	0	NA	0	1
Wang_2005	GPL96	GSE2034	GSM36843	GSE2034	GSM36843	67	641	Wang	1	0	NA	NA	NA	none	6.42	0	0	NA	0	1
Wang_2005	GPL96	GSE2034	GSM36951	GSE2034	GSM36951	175	778	Wang	1	0	NA	NA	NA	none	8.67	0	0	NA	0	1
Wang_2005	GPL96	GSE2034	GSM36823	GSE2034	GSM36823	47	630	Wang	1	0	NA	NA	NA	none	9.92	0	0	NA	0	1
Wang_2005	GPL96	GSE2034	GSM36878	GSE2034	GSM36878	102	760	Wang	1	0	NA	NA	NA	none	8.17	0	0	NA	0	1
Wang_2005	GPL96	GSE2034	GSM36790	GSE2034	GSM36790	14	286	Wang	1	0	NA	NA	NA	none	8.92	0	0	NA	0	1
Wang_2005	GPL96	GSE2034	GSM37024	GSE2034	GSM37024	248	861	Wang	1	0	NA	NA	NA	none	7.92	0	0	NA	0	1
Wang_2005	GPL96	GSE2034	GSM37010	GSE2034	GSM37010	234	794	Wang	1	0	NA	NA	NA	none	8.42	0	0	NA	0	1
Wang_2005	GPL96	GSE2034	GSM36848	GSE2034	GSM36848	72	726	Wang	1	0	NA	NA	NA	none	8.75	0	0	NA	0	1
Wang_2005	GPL96	GSE2034	GSM36845	GSE2034	GSM36845	69	642	Wang	1	0	NA	NA	NA	none	4.5	0	NA	NA	0	1
Wang_2005	GPL96	GSE2034	GSM36802	GSE2034	GSM36802	26	612	Wang	1	0	NA	NA	NA	none	7.67	0	0	NA	0	1
Wang_2005	GPL96	GSE2034	GSM36787	GSE2034	GSM36787	11	284	Wang	1	0	NA	NA	NA	none	6	0	0	NA	0	1
Wang_2005	GPL96	GSE2034	GSM36831	GSE2034	GSM36831	55	716	Wang	1	0	NA	NA	NA	none	7.25	0	0	NA	0	1
Wang_2005	GPL96	GSE2034	GSM36825	GSE2034	GSM36825	49	631	Wang	1	0	NA	NA	NA	none	8.25	0	0	NA	0	1
Wang_2005	GPL96	GSE2034	GSM37059	GSE2034	GSM37059	283	272	Wang	1	0	NA	NA	NA	none	6.92	0	0	NA	0	1
Wang_2005	GPL96	GSE2034	GSM36895	GSE2034	GSM36895	119	747	Wang	1	0	NA	NA	NA	none	8	0	0	NA	0	1
Wang_2005	GPL96	GSE2034	GSM37025	GSE2034	GSM37025	249	99	Wang	1	0	NA	NA	NA	none	8.92	0	0	NA	0	1
Wang_2005	GPL96	GSE2034	GSM36896	GSE2034	GSM36896	120	40	Wang	1	0	NA	NA	NA	none	8.5	0	0	NA	0	1
Wang_2005	GPL96	GSE2034	GSM37032	GSE2034	GSM37032	256	883	Wang	1	0	NA	NA	NA	none	7.17	0	0	NA	0	1
Wang_2005	GPL96	GSE2034	GSM36993	GSE2034	GSM36993	217	88	Wang	1	0	NA	NA	NA	none	8.17	0	0	NA	0	1
Wang_2005	GPL96	GSE2034	GSM36936	GSE2034	GSM36936	160	845	Wang	1	0	NA	NA	NA	none	9.08	0	0	NA	0	1
Wang_2005	GPL96	GSE2034	GSM36932	GSE2034	GSM36932	156	841	Wang	1	0	NA	NA	NA	none	8	0	0	NA	0	1
Wang_2005	GPL96	GSE2034	GSM36892	GSE2034	GSM36892	116	903	Wang	1	0	NA	NA	NA	none	9.17	0	0	NA	0	1
Wang_2005	GPL96	GSE2034	GSM36925	GSE2034	GSM36925	149	122	Wang	1	0	NA	NA	NA	none	8.67	0	0	NA	0	1
Wang_2005	GPL96	GSE2034	GSM37028	GSE2034	GSM37028	252	244	Wang	1	0	NA	NA	NA	none	3.25	1	1	1	0	1
Wang_2005	GPL96	GSE2034	GSM36924	GSE2034	GSM36924	148	203	Wang	1	0	NA	NA	NA	none	2.42	1	1	1	0	1
Wang_2005	GPL96	GSE2034	GSM36967	GSE2034	GSM36967	191	75	Wang	1	0	NA	NA	NA	none	1.25	1	1	1	0	1
Wang_2005	GPL96	GSE2034	GSM36998	GSE2034	GSM36998	222	233	Wang	1	0	NA	NA	NA	none	0.42	1	1	1	0	1
Wang_2005	GPL96	GSE2034	GSM36784	GSE2034	GSM36784	8	602	Wang	1	0	NA	NA	NA	none	4.75	1	1	1	0	1
Wang_2005	GPL96	GSE2034	GSM37038	GSE2034	GSM37038	262	416	Wang	1	0	NA	NA	NA	none	5	1	0	1	0	1
Wang_2005	GPL96	GSE2034	GSM36874	GSE2034	GSM36874	98	35	Wang	1	0	NA	NA	NA	none	2.5	1	1	1	0	1
Wang_2005	GPL96	GSE2034	GSM36839	GSE2034	GSM36839	63	19	Wang	1	0	NA	NA	NA	none	2.67	1	1	1	0	1
Wang_2005	GPL96	GSE2034	GSM36815	GSE2034	GSM36815	39	625	Wang	1	0	NA	NA	NA	none	6	1	0	1	0	1
Wang_2005	GPL96	GSE2034	GSM37006	GSE2034	GSM37006	230	871	Wang	1	0	NA	NA	NA	none	5.92	1	0	1	0	1
Wang_2005	GPL96	GSE2034	GSM36778	GSE2034	GSM36778	2	278	Wang	1	0	NA	NA	NA	none	4.17	1	1	1	0	1
Wang_2005	GPL96	GSE2034	GSM37030	GSE2034	GSM37030	254	247	Wang	1	0	NA	NA	NA	none	3.67	1	1	1	0	1
Wang_2005	GPL96	GSE2034	GSM36950	GSE2034	GSM36950	174	134	Wang	1	0	NA	NA	NA	none	2.33	1	1	1	0	1
Wang_2005	GPL96	GSE2034	GSM36946	GSE2034	GSM36946	170	130	Wang	1	0	NA	NA	NA	none	2.17	1	1	1	0	1
Wang_2005	GPL96	GSE2034	GSM37058	GSE2034	GSM37058	282	271	Wang	1	0	NA	NA	NA	none	5.33	1	0	1	0	1
Wang_2005	GPL96	GSE2034	GSM37013	GSE2034	GSM37013	237	877	Wang	1	0	NA	NA	NA	none	5.5	1	0	1	0	1
Wang_2005	GPL96	GSE2034	GSM37011	GSE2034	GSM37011	235	876	Wang	1	0	NA	NA	NA	none	5	1	0	1	0	1
Wang_2005	GPL96	GSE2034	GSM37018	GSE2034	GSM37018	242	91	Wang	1	0	NA	NA	NA	none	1.67	1	1	1	0	1
Wang_2005	GPL96	GSE2034	GSM37039	GSE2034	GSM37039	263	254	Wang	1	0	NA	NA	NA	none	4	1	1	1	0	1
Wang_2005	GPL96	GSE2034	GSM36826	GSE2034	GSM36826	50	550	Wang	1	0	NA	NA	NA	none	4.83	1	1	1	0	1
Wang_2005	GPL96	GSE2034	GSM36813	GSE2034	GSM36813	37	540	Wang	1	0	NA	NA	NA	none	4.08	1	1	1	0	1
Wang_2005	GPL96	GSE2034	GSM37029	GSE2034	GSM37029	253	246	Wang	1	0	NA	NA	NA	none	3.92	1	1	1	0	1
Wang_2005	GPL96	GSE2034	GSM37003	GSE2034	GSM37003	227	237	Wang	1	0	NA	NA	NA	none	1.58	1	1	1	0	1
Wang_2005	GPL96	GSE2034	GSM36976	GSE2034	GSM36976	200	226	Wang	1	0	NA	NA	NA	none	3.17	1	1	1	0	1
Wang_2005	GPL96	GSE2034	GSM36986	GSE2034	GSM36986	210	868	Wang	1	0	NA	NA	NA	none	6.42	1	0	1	0	1
Wang_2005	GPL96	GSE2034	GSM36811	GSE2034	GSM36811	35	620	Wang	1	0	NA	NA	NA	none	5.17	1	0	1	0	1
Wang_2005	GPL96	GSE2034	GSM36814	GSE2034	GSM36814	38	703	Wang	1	0	NA	NA	NA	none	5.08	1	0	1	0	1
Wang_2005	GPL96	GSE2034	GSM36973	GSE2034	GSM36973	197	141	Wang	1	0	NA	NA	NA	none	2.08	1	1	1	0	1
Wang_2005	GPL96	GSE2034	GSM36954	GSE2034	GSM36954	178	217	Wang	1	0	NA	NA	NA	none	1.58	1	1	1	0	1
Wang_2005	GPL96	GSE2034	GSM37007	GSE2034	GSM37007	231	873	Wang	1	0	NA	NA	NA	none	4.92	1	1	1	0	1
Wang_2005	GPL96	GSE2034	GSM36888	GSE2034	GSM36888	112	108	Wang	1	0	NA	NA	NA	none	2.33	1	1	1	0	1
Wang_2005	GPL96	GSE2034	GSM36985	GSE2034	GSM36985	209	867	Wang	1	0	NA	NA	NA	none	4.58	1	1	1	0	1
Wang_2005	GPL96	GSE2034	GSM36999	GSE2034	GSM36999	223	234	Wang	1	0	NA	NA	NA	none	3.08	1	1	1	0	1
Wang_2005	GPL96	GSE2034	GSM36792	GSE2034	GSM36792	16	288	Wang	1	0	NA	NA	NA	none	5.92	1	0	1	0	1
Wang_2005	GPL96	GSE2034	GSM36983	GSE2034	GSM36983	207	866	Wang	1	0	NA	NA	NA	none	6.25	1	0	1	0	1
Wang_2005	GPL96	GSE2034	GSM36908	GSE2034	GSM36908	132	115	Wang	1	0	NA	NA	NA	none	1.25	1	1	1	0	1
Wang_2005	GPL96	GSE2034	GSM36885	GSE2034	GSM36885	109	106	Wang	1	0	NA	NA	NA	none	3.33	1	1	1	0	1
Wang_2005	GPL96	GSE2034	GSM36957	GSE2034	GSM36957	181	138	Wang	1	0	NA	NA	NA	none	3.92	1	1	1	0	1
Wang_2005	GPL96	GSE2034	GSM37008	GSE2034	GSM37008	232	874	Wang	1	0	NA	NA	NA	none	5.83	1	0	1	0	1
Wang_2005	GPL96	GSE2034	GSM36997	GSE2034	GSM36997	221	231	Wang	1	0	NA	NA	NA	none	3.67	1	1	1	0	1
Wang_2005	GPL96	GSE2034	GSM36818	GSE2034	GSM36818	42	546	Wang	1	0	NA	NA	NA	none	5.17	1	0	1	0	1
Wang_2005	GPL96	GSE2034	GSM36928	GSE2034	GSM36928	152	205	Wang	1	0	NA	NA	NA	none	1.92	1	1	1	0	1
Wang_2005	GPL96	GSE2034	GSM36939	GSE2034	GSM36939	163	63	Wang	1	0	NA	NA	NA	none	1.17	1	1	1	0	1
Wang_2005	GPL96	GSE2034	GSM37027	GSE2034	GSM37027	251	241	Wang	1	0	NA	NA	NA	none	1.42	1	1	1	0	1
Wang_2005	GPL96	GSE2034	GSM36789	GSE2034	GSM36789	13	285	Wang	1	0	NA	NA	NA	none	4.25	1	1	1	0	1
Wang_2005	GPL96	GSE2034	GSM36916	GSE2034	GSM36916	140	50	Wang	1	0	NA	NA	NA	none	10.42	0	0	0	0	1
Wang_2005	GPL96	GSE2034	GSM36779	GSE2034	GSM36779	3	798	Wang	1	0	NA	NA	NA	none	11	0	0	0	0	1
Wang_2005	GPL96	GSE2034	GSM36965	GSE2034	GSM36965	189	72	Wang	1	0	NA	NA	NA	none	11.17	0	0	0	0	1
Wang_2005	GPL96	GSE2034	GSM37014	GSE2034	GSM37014	238	796	Wang	1	0	NA	NA	NA	none	11.92	0	0	0	0	1
Wang_2005	GPL96	GSE2034	GSM36819	GSE2034	GSM36819	43	629	Wang	1	0	NA	NA	NA	none	10.92	0	0	0	0	1
Wang_2005	GPL96	GSE2034	GSM36869	GSE2034	GSM36869	93	738	Wang	1	0	NA	NA	NA	none	10.5	0	0	0	0	1
Wang_2005	GPL96	GSE2034	GSM36990	GSE2034	GSM36990	214	82	Wang	1	0	NA	NA	NA	none	11.92	0	0	0	0	1
Wang_2005	GPL96	GSE2034	GSM36919	GSE2034	GSM36919	143	56	Wang	1	0	NA	NA	NA	none	12.75	0	0	0	0	1
Wang_2005	GPL96	GSE2034	GSM36861	GSE2034	GSM36861	85	28	Wang	1	0	NA	NA	NA	none	12.92	0	0	0	0	1
Wang_2005	GPL96	GSE2034	GSM36850	GSE2034	GSM36850	74	727	Wang	1	0	NA	NA	NA	none	10.08	0	0	0	0	1
Wang_2005	GPL96	GSE2034	GSM36942	GSE2034	GSM36942	166	66	Wang	1	0	NA	NA	NA	none	12.67	0	0	0	0	1
Wang_2005	GPL96	GSE2034	GSM36841	GSE2034	GSM36841	65	767	Wang	1	0	NA	NA	NA	none	11.17	0	0	0	0	1
Wang_2005	GPL96	GSE2034	GSM37033	GSE2034	GSM37033	257	887	Wang	1	0	NA	NA	NA	none	13.42	0	0	0	0	1
Wang_2005	GPL96	GSE2034	GSM36868	GSE2034	GSM36868	92	737	Wang	1	0	NA	NA	NA	none	10.25	0	0	0	0	1
Wang_2005	GPL96	GSE2034	GSM36980	GSE2034	GSM36980	204	783	Wang	1	0	NA	NA	NA	none	10.17	0	0	0	0	1
Wang_2005	GPL96	GSE2034	GSM37012	GSE2034	GSM37012	236	795	Wang	1	0	NA	NA	NA	none	11	0	0	0	0	1
Wang_2005	GPL96	GSE2034	GSM37009	GSE2034	GSM37009	233	793	Wang	1	0	NA	NA	NA	none	10.17	0	0	0	0	1
Wang_2005	GPL96	GSE2034	GSM37015	GSE2034	GSM37015	239	797	Wang	1	0	NA	NA	NA	none	10.17	0	0	0	0	1
Wang_2005	GPL96	GSE2034	GSM36984	GSE2034	GSM36984	208	785	Wang	1	0	NA	NA	NA	none	11.5	0	0	0	0	1
Zhang_2009	GPL96	GSE12093	GSM305242	GSE12093	GSM305242	3349	3349	Zhang	1	0	NA	NA	NA	tamoxifen	7.78	0	0	NA	0	1
Zhang_2009	GPL96	GSE12093	GSM305258	GSE12093	GSM305258	3368	3368	Zhang	1	0	NA	NA	NA	tamoxifen	7.35	0	0	NA	0	1
Zhang_2009	GPL96	GSE12093	GSM305201	GSE12093	GSM305201	2872	2872	Zhang	1	0	NA	NA	NA	tamoxifen	5.18	0	0	NA	0	1
Zhang_2009	GPL96	GSE12093	GSM305188	GSE12093	GSM305188	9253	9253	Zhang	1	0	NA	NA	NA	tamoxifen	9.1	0	0	NA	0	1
Zhang_2009	GPL96	GSE12093	GSM305145	GSE12093	GSM305145	3336	3336	Zhang	1	0	NA	NA	NA	tamoxifen	6.9	0	0	NA	0	1
Zhang_2009	GPL96	GSE12093	GSM305245	GSE12093	GSM305245	3352	3352	Zhang	1	0	NA	NA	NA	tamoxifen	6.96	0	0	NA	0	1
Zhang_2009	GPL96	GSE12093	GSM305250	GSE12093	GSM305250	3357	3357	Zhang	1	0	NA	NA	NA	tamoxifen	5.16	0	0	NA	0	1
Zhang_2009	GPL96	GSE12093	GSM305193	GSE12093	GSM305193	2534	2534	Zhang	1	0	NA	NA	NA	tamoxifen	6.52	0	0	NA	0	1
Zhang_2009	GPL96	GSE12093	GSM305234	GSE12093	GSM305234	88	88	Zhang	1	0	NA	NA	NA	tamoxifen	8.39	0	0	NA	0	1
Zhang_2009	GPL96	GSE12093	GSM305261	GSE12093	GSM305261	3371	3371	Zhang	1	0	NA	NA	NA	tamoxifen	6.97	0	0	NA	0	1
Zhang_2009	GPL96	GSE12093	GSM305253	GSE12093	GSM305253	3363	3363	Zhang	1	0	NA	NA	NA	tamoxifen	7.02	0	0	NA	0	1
Zhang_2009	GPL96	GSE12093	GSM305130	GSE12093	GSM305130	3002	3002	Zhang	1	0	NA	NA	NA	tamoxifen	5.72	0	0	NA	0	1
Zhang_2009	GPL96	GSE12093	GSM305175	GSE12093	GSM305175	3278	3278	Zhang	1	0	NA	NA	NA	tamoxifen	6.95	0	0	NA	0	1
Zhang_2009	GPL96	GSE12093	GSM305218	GSE12093	GSM305218	2342	2342	Zhang	1	0	NA	NA	NA	tamoxifen	5.16	0	0	NA	0	1
Zhang_2009	GPL96	GSE12093	GSM305231	GSE12093	GSM305231	38	38	Zhang	1	0	NA	NA	NA	tamoxifen	8.34	0	0	NA	0	1
Zhang_2009	GPL96	GSE12093	GSM305160	GSE12093	GSM305160	3261	3261	Zhang	1	0	NA	NA	NA	tamoxifen	5.18	0	0	NA	0	1
Zhang_2009	GPL96	GSE12093	GSM305178	GSE12093	GSM305178	100	100	Zhang	1	0	NA	NA	NA	tamoxifen	9.47	0	0	NA	0	1
Zhang_2009	GPL96	GSE12093	GSM305171	GSE12093	GSM305171	3274	3274	Zhang	1	0	NA	NA	NA	tamoxifen	9.15	0	0	NA	0	1
Zhang_2009	GPL96	GSE12093	GSM305143	GSE12093	GSM305143	3333	3333	Zhang	1	0	NA	NA	NA	tamoxifen	5.66	0	0	NA	0	1
Zhang_2009	GPL96	GSE12093	GSM305161	GSE12093	GSM305161	3262	3262	Zhang	1	0	NA	NA	NA	tamoxifen	9.71	0	0	NA	0	1
Zhang_2009	GPL96	GSE12093	GSM305183	GSE12093	GSM305183	57	57	Zhang	1	0	NA	NA	NA	tamoxifen	7.74	0	0	NA	0	1
Zhang_2009	GPL96	GSE12093	GSM305213	GSE12093	GSM305213	2492	2492	Zhang	1	0	NA	NA	NA	tamoxifen	5.01	0	0	NA	0	1
Zhang_2009	GPL96	GSE12093	GSM305177	GSE12093	GSM305177	3280	3280	Zhang	1	0	NA	NA	NA	tamoxifen	7.13	0	0	NA	0	1
Zhang_2009	GPL96	GSE12093	GSM305240	GSE12093	GSM305240	3347	3347	Zhang	1	0	NA	NA	NA	tamoxifen	7.47	0	0	NA	0	1
Zhang_2009	GPL96	GSE12093	GSM305144	GSE12093	GSM305144	3335	3335	Zhang	1	0	NA	NA	NA	tamoxifen	6.75	0	0	NA	0	1
Zhang_2009	GPL96	GSE12093	GSM305149	GSE12093	GSM305149	3343	3343	Zhang	1	0	NA	NA	NA	tamoxifen	7.02	0	0	NA	0	1
Zhang_2009	GPL96	GSE12093	GSM305148	GSE12093	GSM305148	3340	3340	Zhang	1	0	NA	NA	NA	tamoxifen	5.13	0	0	NA	0	1
Zhang_2009	GPL96	GSE12093	GSM305146	GSE12093	GSM305146	3337	3337	Zhang	1	0	NA	NA	NA	tamoxifen	5.49	0	0	NA	0	1
Zhang_2009	GPL96	GSE12093	GSM305195	GSE12093	GSM305195	2556	2556	Zhang	1	0	NA	NA	NA	tamoxifen	5.21	0	0	NA	0	1
Zhang_2009	GPL96	GSE12093	GSM305249	GSE12093	GSM305249	3356	3356	Zhang	1	0	NA	NA	NA	tamoxifen	6.62	0	0	NA	0	1
Zhang_2009	GPL96	GSE12093	GSM305257	GSE12093	GSM305257	3367	3367	Zhang	1	0	NA	NA	NA	tamoxifen	6.76	0	0	NA	0	1
Zhang_2009	GPL96	GSE12093	GSM305131	GSE12093	GSM305131	3003	3003	Zhang	1	0	NA	NA	NA	tamoxifen	5.28	0	0	NA	0	1
Zhang_2009	GPL96	GSE12093	GSM305259	GSE12093	GSM305259	3369	3369	Zhang	1	0	NA	NA	NA	tamoxifen	7.38	0	0	NA	0	1
Zhang_2009	GPL96	GSE12093	GSM305202	GSE12093	GSM305202	2236	2236	Zhang	1	0	NA	NA	NA	tamoxifen	9	0	0	NA	0	1
Zhang_2009	GPL96	GSE12093	GSM305239	GSE12093	GSM305239	3346	3346	Zhang	1	0	NA	NA	NA	tamoxifen	5.07	0	0	NA	0	1
Zhang_2009	GPL96	GSE12093	GSM305158	GSE12093	GSM305158	3259	3259	Zhang	1	0	NA	NA	NA	tamoxifen	9.97	0	0	NA	0	1
Zhang_2009	GPL96	GSE12093	GSM305163	GSE12093	GSM305163	3265	3265	Zhang	1	0	NA	NA	NA	tamoxifen	8.24	0	0	NA	0	1
Zhang_2009	GPL96	GSE12093	GSM305256	GSE12093	GSM305256	3366	3366	Zhang	1	0	NA	NA	NA	tamoxifen	6.31	0	0	NA	0	1
Zhang_2009	GPL96	GSE12093	GSM305142	GSE12093	GSM305142	3331	3331	Zhang	1	0	NA	NA	NA	tamoxifen	5.68	0	0	NA	0	1
Zhang_2009	GPL96	GSE12093	GSM305147	GSE12093	GSM305147	3338	3338	Zhang	1	0	NA	NA	NA	tamoxifen	6.58	0	0	NA	0	1
Zhang_2009	GPL96	GSE12093	GSM305139	GSE12093	GSM305139	3014	3014	Zhang	1	0	NA	NA	NA	tamoxifen	5	0	0	NA	0	1
Zhang_2009	GPL96	GSE12093	GSM305219	GSE12093	GSM305219	2455	2455	Zhang	1	0	NA	NA	NA	tamoxifen	7.65	0	0	NA	0	1
Zhang_2009	GPL96	GSE12093	GSM305235	GSE12093	GSM305235	92	92	Zhang	1	0	NA	NA	NA	tamoxifen	8.67	0	0	NA	0	1
Zhang_2009	GPL96	GSE12093	GSM305167	GSE12093	GSM305167	3270	3270	Zhang	1	0	NA	NA	NA	tamoxifen	6.43	0	0	NA	0	1
Zhang_2009	GPL96	GSE12093	GSM305137	GSE12093	GSM305137	3012	3012	Zhang	1	0	NA	NA	NA	tamoxifen	5.35	0	0	NA	0	1
Zhang_2009	GPL96	GSE12093	GSM305179	GSE12093	GSM305179	108	108	Zhang	1	0	NA	NA	NA	tamoxifen	9.07	0	0	NA	0	1
Zhang_2009	GPL96	GSE12093	GSM305133	GSE12093	GSM305133	3005	3005	Zhang	1	0	NA	NA	NA	tamoxifen	5.58	0	0	NA	0	1
Zhang_2009	GPL96	GSE12093	GSM305165	GSE12093	GSM305165	3267	3267	Zhang	1	0	NA	NA	NA	tamoxifen	6.72	0	0	NA	0	1
Zhang_2009	GPL96	GSE12093	GSM305241	GSE12093	GSM305241	3348	3348	Zhang	1	0	NA	NA	NA	tamoxifen	6.95	0	0	NA	0	1
Zhang_2009	GPL96	GSE12093	GSM305254	GSE12093	GSM305254	3364	3364	Zhang	1	0	NA	NA	NA	tamoxifen	7.55	0	0	NA	0	1
Zhang_2009	GPL96	GSE12093	GSM305228	GSE12093	GSM305228	19	19	Zhang	1	0	NA	NA	NA	tamoxifen	9.4	0	0	NA	0	1
Zhang_2009	GPL96	GSE12093	GSM305184	GSE12093	GSM305184	65	65	Zhang	1	0	NA	NA	NA	tamoxifen	8.68	0	0	NA	0	1
Zhang_2009	GPL96	GSE12093	GSM305132	GSE12093	GSM305132	3004	3004	Zhang	1	0	NA	NA	NA	tamoxifen	5.11	0	0	NA	0	1
Zhang_2009	GPL96	GSE12093	GSM305205	GSE12093	GSM305205	21514	21514	Zhang	1	0	NA	NA	NA	tamoxifen	8.15	0	0	NA	0	1
Zhang_2009	GPL96	GSE12093	GSM305129	GSE12093	GSM305129	3001	3001	Zhang	1	0	NA	NA	NA	tamoxifen	5	0	0	NA	0	1
Zhang_2009	GPL96	GSE12093	GSM305152	GSE12093	GSM305152	3252	3252	Zhang	1	0	NA	NA	NA	tamoxifen	5.6	0	0	NA	0	1
Zhang_2009	GPL96	GSE12093	GSM305169	GSE12093	GSM305169	3272	3272	Zhang	1	0	NA	NA	NA	tamoxifen	9.71	0	0	NA	0	1
Zhang_2009	GPL96	GSE12093	GSM305151	GSE12093	GSM305151	3251	3251	Zhang	1	0	NA	NA	NA	tamoxifen	5.41	1	0	1	0	1
Zhang_2009	GPL96	GSE12093	GSM305236	GSE12093	GSM305236	2160	2160	Zhang	1	0	NA	NA	NA	tamoxifen	1.1	1	1	1	0	1
Zhang_2009	GPL96	GSE12093	GSM305157	GSE12093	GSM305157	3258	3258	Zhang	1	0	NA	NA	NA	tamoxifen	0.63	1	1	1	0	1
Zhang_2009	GPL96	GSE12093	GSM305140	GSE12093	GSM305140	3015	3015	Zhang	1	0	NA	NA	NA	tamoxifen	3.72	1	1	1	0	1
Zhang_2009	GPL96	GSE12093	GSM305192	GSE12093	GSM305192	2048	2048	Zhang	1	0	NA	NA	NA	tamoxifen	2.43	1	1	1	0	1
Zhang_2009	GPL96	GSE12093	GSM305211	GSE12093	GSM305211	21790	21790	Zhang	1	0	NA	NA	NA	tamoxifen	5.77	1	0	1	0	1
Zhang_2009	GPL96	GSE12093	GSM305194	GSE12093	GSM305194	2536	2536	Zhang	1	0	NA	NA	NA	tamoxifen	8.68	1	0	1	0	1
Zhang_2009	GPL96	GSE12093	GSM305172	GSE12093	GSM305172	3275	3275	Zhang	1	0	NA	NA	NA	tamoxifen	6.33	1	0	1	0	1
Zhang_2009	GPL96	GSE12093	GSM305263	GSE12093	GSM305263	42	42	Zhang	1	0	NA	NA	NA	tamoxifen	2.47	1	1	1	0	1
Zhang_2009	GPL96	GSE12093	GSM305135	GSE12093	GSM305135	3007	3007	Zhang	1	0	NA	NA	NA	tamoxifen	5.05	1	0	1	0	1
Zhang_2009	GPL96	GSE12093	GSM305186	GSE12093	GSM305186	172	172	Zhang	1	0	NA	NA	NA	tamoxifen	11.58	0	0	0	0	1
Zhang_2009	GPL96	GSE12093	GSM305210	GSE12093	GSM305210	21815	21815	Zhang	1	0	NA	NA	NA	tamoxifen	10.87	0	0	0	0	1
Zhang_2009	GPL96	GSE12093	GSM305222	GSE12093	GSM305222	2420	2420	Zhang	1	0	NA	NA	NA	tamoxifen	13.57	0	0	0	0	1
Zhang_2009	GPL96	GSE12093	GSM305200	GSE12093	GSM305200	2639	2639	Zhang	1	0	NA	NA	NA	tamoxifen	11.63	1	0	0	0	1
Zhang_2009	GPL96	GSE12093	GSM305225	GSE12093	GSM305225	2392	2392	Zhang	1	0	NA	NA	NA	tamoxifen	15.18	0	0	0	0	1
Zhang_2009	GPL96	GSE12093	GSM305226	GSE12093	GSM305226	2377	2377	Zhang	1	0	NA	NA	NA	tamoxifen	14.69	0	0	0	0	1
Zhang_2009	GPL96	GSE12093	GSM305191	GSE12093	GSM305191	2162	2162	Zhang	1	0	NA	NA	NA	tamoxifen	12.41	0	0	0	0	1
Zhang_2009	GPL96	GSE12093	GSM305190	GSE12093	GSM305190	2143	2143	Zhang	1	0	NA	NA	NA	tamoxifen	12.83	0	0	0	0	1
Zhang_2009	GPL96	GSE12093	GSM305156	GSE12093	GSM305156	3257	3257	Zhang	1	0	NA	NA	NA	tamoxifen	10.12	0	0	0	0	1
Zhang_2009	GPL96	GSE12093	GSM305223	GSE12093	GSM305223	2237	2237	Zhang	1	0	NA	NA	NA	tamoxifen	11.8	0	0	0	0	1
Zhang_2009	GPL96	GSE12093	GSM305155	GSE12093	GSM305155	3256	3256	Zhang	1	0	NA	NA	NA	tamoxifen	10.24	0	0	0	0	1
Zhang_2009	GPL96	GSE12093	GSM305212	GSE12093	GSM305212	21148	21148	Zhang	1	0	NA	NA	NA	tamoxifen	15.94	0	0	0	0	1
Zhang_2009	GPL96	GSE12093	GSM305199	GSE12093	GSM305199	2733	2733	Zhang	1	0	NA	NA	NA	tamoxifen	15.99	0	0	0	0	1
Zhang_2009	GPL96	GSE12093	GSM305208	GSE12093	GSM305208	21572	21572	Zhang	1	0	NA	NA	NA	tamoxifen	10.81	0	0	0	0	1
Zhang_2009	GPL96	GSE12093	GSM305224	GSE12093	GSM305224	2297	2297	Zhang	1	0	NA	NA	NA	tamoxifen	11.3	0	0	0	0	1
Zhang_2009	GPL96	GSE12093	GSM305204	GSE12093	GSM305204	41826	41826	Zhang	1	0	NA	NA	NA	tamoxifen	12.58	0	0	0	0	1
