# Supplementary material for: A robust prognostic signature for hormone-positive node-negative breast cancer
Source: Genome Med. 2013 Oct 11;5(10):92. doi: 10.1186/gm496 (PMC3961800; doi:10.1186/gm496)
Supplement: Additional file 3 — Contains clinical annotations for the 286 patients in the test dataset. [file gm496-S3.txt]

Study	GPL	GSE	GSM	GSEs	GSMs	SID	PID	PLID	ER	N_stage	age	size_cm	grade	treatment	t_rfs	e_rfs	X5yr_relapse	X10yr_relapse	ERBB2amp_array	ER_array
Desmedt_2007	GPL96	GSE7390	GSM177955	GSE7390	GSM177955	VDXIGRU_256940	256940	IGR	1	0	51	1.8	2	none	5.77	0	0	NA	0	1
Desmedt_2007	GPL96	GSE7390	GSM178081	GSE7390	GSM178081	VDXRHU_5236	5236	RH	1	0	43	1.2	2	none	7.46	0	0	NA	0	1
Desmedt_2007	GPL96	GSE7390	GSM177992	GSE7390,GSE2990	GSM65877,GSM177992	VDXOXFU_1328	1328	JRH	1	0	49	1.3	2	none	7.25	0	0	NA	0	1
Desmedt_2007	GPL96	GSE7390	GSM177931	GSE7390	GSM177931	VDXIGRU_217320	217320	IGR	1	0	42	3	1	none	3.33	0	NA	NA	0	1
Desmedt_2007	GPL96	GSE7390	GSM177987	GSE7390,GSE2990	GSM65871,GSM177987	VDXOXFU_869	869	JRH	1	0	48	1	1	none	8.73	0	0	NA	0	1
Desmedt_2007	GPL96	GSE7390	GSM177945	GSE7390	GSM177945	VDXIGRU_246919	246919	IGR	1	0	50	1.5	2	none	9.66	1	0	1	0	1
Desmedt_2007	GPL96	GSE7390	GSM177983	GSE7390,GSE2990	GSM65857,GSM177983	VDXOXFU_530	530	JRH	1	0	54	1.8	2	none	2.73	1	1	1	0	1
Desmedt_2007	GPL96	GSE7390	GSM178000	GSE7390	GSM178000	VDXKIU_1246	1246	KAR	1	0	24	0.9	2	none	9.62	1	0	1	0	1
Desmedt_2007	GPL96	GSE7390	GSM177965	GSE7390	GSM177965	VDXIGRU_306818	306818	IGR	1	0	39	1.5	2	none	6.95	1	0	1	0	1
Desmedt_2007	GPL96	GSE7390	GSM177920	GSE7390	GSM177920	VDXGUYU_4105	4105	GUY	1	0	34	2	3	none	0.96	1	1	1	0	1
Desmedt_2007	GPL96	GSE7390	GSM178046	GSE7390	GSM178046	VDXRHU_302	302	RH	1	0	44	1.3	2	none	1.98	1	1	1	0	1
Desmedt_2007	GPL96	GSE7390	GSM177894	GSE7390	GSM177894	VDXGUYU_4041	4041	GUY	1	0	38	2.5	2	none	1.16	1	1	1	0	1
Desmedt_2007	GPL96	GSE7390	GSM177940	GSE7390	GSM177940	VDXIGRU_246047	246047	IGR	1	0	39	2.2	2	none	4.41	1	1	1	0	1
Desmedt_2007	GPL96	GSE7390	GSM178051	GSE7390	GSM178051	VDXRHU_1207	1207	RH	1	0	53	3	2	none	2.65	1	1	1	0	1
Desmedt_2007	GPL96	GSE7390	GSM178071	GSE7390	GSM178071	VDXRHU_2320	2320	RH	1	0	43	2.5	2	none	3.92	1	1	1	0	1
Desmedt_2007	GPL96	GSE7390	GSM177973	GSE7390,GSE2990	GSM177973,GSM65828	VDXOXFU_104	104	JRH	1	0	60	3.1	3	none	1.78	1	1	1	0	1
Desmedt_2007	GPL96	GSE7390	GSM177964	GSE7390	GSM177964	VDXIGRU_287897	287897	IGR	1	0	44	2	1	none	8.82	1	0	1	0	1
Desmedt_2007	GPL96	GSE7390	GSM177929	GSE7390	GSM177929	VDXIGRU_216806	216806	IGR	1	0	42	2.5	3	none	2.8	1	1	1	0	1
Desmedt_2007	GPL96	GSE7390	GSM177896	GSE7390	GSM177896	VDXGUYU_4044	4044	GUY	1	0	50	0.8	1	none	16.39	0	0	0	0	1
Desmedt_2007	GPL96	GSE7390	GSM178056	GSE7390	GSM178056	VDXRHU_1522	1522	RH	1	0	31	1.7	3	none	14.19	0	0	0	0	1
Desmedt_2007	GPL96	GSE7390	GSM177928	GSE7390	GSM177928	VDXIGRU_214603	214603	IGR	1	0	54	1.7	2	none	15.58	0	0	0	0	1
Desmedt_2007	GPL96	GSE7390	GSM177997	GSE7390	GSM177997	VDXKIU_386	386	KAR	1	0	51	1.4	2	none	13.79	0	0	0	0	1
Desmedt_2007	GPL96	GSE7390	GSM177910	GSE7390	GSM177910	VDXGUYU_4075	4075	GUY	1	0	59	2.6	1	none	14	0	0	0	0	1
Desmedt_2007	GPL96	GSE7390	GSM178005	GSE7390	GSM178005	VDXKIU_2656	2656	KAR	1	0	54	1	1	none	14.81	0	0	0	0	1
Desmedt_2007	GPL96	GSE7390	GSM177950	GSE7390	GSM177950	VDXIGRU_254485	254485	IGR	1	0	44	3	1	none	12.72	0	0	0	0	1
Desmedt_2007	GPL96	GSE7390	GSM177969	GSE7390	GSM177969	VDXIGRU_307829	307829	IGR	1	0	43	2.6	2	none	10.33	0	0	0	0	1
Desmedt_2007	GPL96	GSE7390	GSM178076	GSE7390	GSM178076	VDXRHU_5223	5223	RH	1	0	56	1.5	2	none	14.07	0	0	0	0	1
Desmedt_2007	GPL96	GSE7390	GSM177933	GSE7390	GSM177933	VDXIGRU_219468	219468	IGR	1	0	37	2.5	3	none	14.54	0	0	0	0	1
Desmedt_2007	GPL96	GSE7390	GSM177919	GSE7390	GSM177919	VDXGUYU_4099	4099	GUY	1	0	58	1.9	2	none	12.25	0	0	0	0	1
Desmedt_2007	GPL96	GSE7390	GSM177984	GSE7390,GSE2990	GSM65862,GSM177984	VDXOXFU_544	544	JRH	1	0	54	1.8	1	none	11.85	0	0	0	0	1
Desmedt_2007	GPL96	GSE7390	GSM177921	GSE7390	GSM177921	VDXIGRU_166154	166154	IGR	1	0	30	4.5	2	none	15.43	1	0	0	0	1
Desmedt_2007	GPL96	GSE7390	GSM178008	GSE7390	GSM178008	VDXKIU_2946	2946	KAR	1	0	49	2	1	none	10.86	0	0	0	0	1
Desmedt_2007	GPL96	GSE7390	GSM178019	GSE7390	GSM178019	VDXKIU_15D7	15D7	KAR	1	0	46	2	2	none	13.74	0	0	0	0	1
Desmedt_2007	GPL96	GSE7390	GSM177995	GSE7390	GSM177995	VDXKIU_121	121	KAR	1	0	54	1	2	none	12.52	0	0	0	0	1
Loi_2007	GPL96	GSE6532	GSM150979	TBD	TBD	OXFT_2005	2005	OXFT	1	0	61	2.5	2	tamoxifen	5.65	0	0	NA	0	1
Loi_2007	GPL96	GSE6532	GSM150964	TBD	TBD	OXFT_1331	1331	OXFT	1	0	44	3	2	tamoxifen	3.99	0	NA	NA	0	1
Loi_2007	GPL96	GSE6532	GSM150952	TBD	TBD	OXFT_1157	1157	OXFT	1	0	67	2.5	NA	tamoxifen	4.49	0	NA	NA	0	1
Loi_2007	GPL96	GSE6532	GSM150953	TBD	TBD	OXFT_1167	1167	OXFT	1	0	58	4.2	NA	tamoxifen	8	0	0	NA	0	1
Loi_2007	GPL96	GSE6532	GSM150970	TBD	TBD	OXFT_1804	1804	OXFT	1	0	68	1.9	2	tamoxifen	4.82	0	NA	NA	0	1
Loi_2007	GPL96	GSE6532	GSM150957	TBD	TBD	OXFT_1177	1177	OXFT	1	0	66	7	NA	tamoxifen	6.93	0	0	NA	0	1
Loi_2007	GPL96	GSE6532	GSM150971	TBD	TBD	OXFT_1818	1818	OXFT	1	0	69	4.5	2	tamoxifen	4.94	0	NA	NA	0	1
Loi_2007	GPL96	GSE6532	GSM151003	TBD	TBD	OXFT_837	837	OXFT	1	0	49	1.5	2	tamoxifen	5.46	0	0	NA	0	1
Loi_2007	GPL96	GSE6532	GSM150966	TBD	TBD	OXFT_1525	1525	OXFT	1	0	52	1.4	2	tamoxifen	5.97	0	0	NA	0	1
Loi_2007	GPL96	GSE6532	GSM150974	TBD	TBD	OXFT_192	192	OXFT	1	0	67	2.3	2	tamoxifen	3.78	1	1	1	0	1
Loi_2007	GPL96	GSE6532	GSM150960	TBD	TBD	OXFT_1200	1200	OXFT	1	0	58	1.4	NA	tamoxifen	1.98	1	1	1	0	1
Loi_2007	GPL96	GSE6532	GSM150978	TBD	TBD	OXFT_2002	2002	OXFT	1	0	47	2.5	2	tamoxifen	5.18	1	0	1	0	1
Loi_2007	GPL96	GSE6532	GSM150995	TBD	TBD	OXFT_697	697	OXFT	1	0	53	1	2	tamoxifen	10.38	0	0	0	0	1
Schmidt_2008	GPL96	GSE11121	GSM282434	GSE11121	GSM282434	BC6067	Mainz_N0_untreated_frozen_062	Mainz	NA	0	NA	2.5	2	none	5.5	0	0	NA	0	1
Schmidt_2008	GPL96	GSE11121	GSM282529	GSE11121	GSM282529	BC6177	Mainz_N0_untreated_frozen_157	Mainz	NA	0	NA	1.3	1	none	7.25	0	0	NA	0	1
Schmidt_2008	GPL96	GSE11121	GSM282552	GSE11121	GSM282552	BC6203	Mainz_N0_untreated_frozen_180	Mainz	NA	0	NA	3	2	none	5	0	0	NA	0	1
Schmidt_2008	GPL96	GSE11121	GSM282506	GSE11121	GSM282506	BC6147	Mainz_N0_untreated_frozen_134	Mainz	NA	0	NA	1.6	1	none	2.5	0	NA	NA	0	1
Schmidt_2008	GPL96	GSE11121	GSM282391	GSE11121	GSM282391	BC6021	Mainz_N0_untreated_frozen_019	Mainz	NA	0	NA	4.4	2	none	7.75	0	0	NA	0	1
Schmidt_2008	GPL96	GSE11121	GSM282540	GSE11121	GSM282540	BC6188	Mainz_N0_untreated_frozen_168	Mainz	NA	0	NA	1	1	none	7.83	0	0	NA	0	1
Schmidt_2008	GPL96	GSE11121	GSM282437	GSE11121	GSM282437	BC6070	Mainz_N0_untreated_frozen_065	Mainz	NA	0	NA	1.4	2	none	9.83	0	0	NA	0	1
Schmidt_2008	GPL96	GSE11121	GSM282393	GSE11121	GSM282393	BC6024	Mainz_N0_untreated_frozen_021	Mainz	NA	0	NA	1.2	1	none	8	0	0	NA	0	1
Schmidt_2008	GPL96	GSE11121	GSM282425	GSE11121	GSM282425	BC6058	Mainz_N0_untreated_frozen_053	Mainz	NA	0	NA	1.6	2	none	8.17	0	0	NA	0	1
Schmidt_2008	GPL96	GSE11121	GSM282560	GSE11121	GSM282560	BC6212	Mainz_N0_untreated_frozen_188	Mainz	NA	0	NA	1.4	2	none	5.42	0	0	NA	0	1
Schmidt_2008	GPL96	GSE11121	GSM282377	GSE11121	GSM282377	BC6005wdh	Mainz_N0_untreated_frozen_005	Mainz	NA	0	NA	2.4	2	none	8.58	0	0	NA	0	1
Schmidt_2008	GPL96	GSE11121	GSM282405	GSE11121	GSM282405	BC6037	Mainz_N0_untreated_frozen_033	Mainz	NA	0	NA	1.5	2	none	5.33	0	0	NA	0	1
Schmidt_2008	GPL96	GSE11121	GSM282496	GSE11121	GSM282496	BC6134	Mainz_N0_untreated_frozen_124	Mainz	NA	0	NA	1.5	2	none	5.42	0	0	NA	0	1
Schmidt_2008	GPL96	GSE11121	GSM282374	GSE11121	GSM282374	BC6002_r	Mainz_N0_untreated_frozen_002	Mainz	NA	0	NA	2.5	3	none	5.92	0	0	NA	0	1
Schmidt_2008	GPL96	GSE11121	GSM282515	GSE11121	GSM282515	BC6158	Mainz_N0_untreated_frozen_143	Mainz	NA	0	NA	2.3	2	none	2.08	0	NA	NA	0	1
Schmidt_2008	GPL96	GSE11121	GSM282554	GSE11121	GSM282554	BC6205	Mainz_N0_untreated_frozen_182	Mainz	NA	0	NA	2.5	2	none	0.08	0	NA	NA	0	1
Schmidt_2008	GPL96	GSE11121	GSM282484	GSE11121	GSM282484	BC6119	Mainz_N0_untreated_frozen_112	Mainz	NA	0	NA	2.5	3	none	1.42	0	NA	NA	0	1
Schmidt_2008	GPL96	GSE11121	GSM282488	GSE11121	GSM282488	BC6125	Mainz_N0_untreated_frozen_116	Mainz	NA	0	NA	3.7	2	none	1.33	0	NA	NA	0	1
Schmidt_2008	GPL96	GSE11121	GSM282441	GSE11121	GSM282441	BC6074	Mainz_N0_untreated_frozen_069	Mainz	NA	0	NA	1.3	2	none	7.17	0	0	NA	0	1
Schmidt_2008	GPL96	GSE11121	GSM282433	GSE11121	GSM282433	BC6066wdh	Mainz_N0_untreated_frozen_061	Mainz	NA	0	NA	2.2	2	none	9.75	0	0	NA	0	1
Schmidt_2008	GPL96	GSE11121	GSM282558	GSE11121	GSM282558	BC6210	Mainz_N0_untreated_frozen_186	Mainz	NA	0	NA	0.6	2	none	5.42	0	0	NA	0	1
Schmidt_2008	GPL96	GSE11121	GSM282381	GSE11121	GSM282381	BC6009	Mainz_N0_untreated_frozen_009	Mainz	NA	0	NA	0.8	2	none	8.17	0	0	NA	0	1
Schmidt_2008	GPL96	GSE11121	GSM282416	GSE11121	GSM282416	BC6049	Mainz_N0_untreated_frozen_044	Mainz	NA	0	NA	1.3	2	none	7.58	0	0	NA	0	1
Schmidt_2008	GPL96	GSE11121	GSM282428	GSE11121	GSM282428	BC6061	Mainz_N0_untreated_frozen_056	Mainz	NA	0	NA	1.8	2	none	6.58	0	0	NA	0	1
Schmidt_2008	GPL96	GSE11121	GSM282378	GSE11121	GSM282378	BC6006	Mainz_N0_untreated_frozen_006	Mainz	NA	0	NA	1.8	2	none	7.75	0	0	NA	0	1
Schmidt_2008	GPL96	GSE11121	GSM282447	GSE11121	GSM282447	BC6080	Mainz_N0_untreated_frozen_075	Mainz	NA	0	NA	1.5	2	none	9.42	0	0	NA	0	1
Schmidt_2008	GPL96	GSE11121	GSM282562	GSE11121	GSM282562	BC6216	Mainz_N0_untreated_frozen_190	Mainz	NA	0	NA	1.5	2	none	3.75	0	NA	NA	0	1
Schmidt_2008	GPL96	GSE11121	GSM282485	GSE11121	GSM282485	BC6120	Mainz_N0_untreated_frozen_113	Mainz	NA	0	NA	1.7	2	none	3.92	0	NA	NA	0	1
Schmidt_2008	GPL96	GSE11121	GSM282557	GSE11121	GSM282557	BC6208	Mainz_N0_untreated_frozen_185	Mainz	NA	0	NA	1.2	2	none	5.92	1	0	1	0	1
Schmidt_2008	GPL96	GSE11121	GSM282375	GSE11121	GSM282375	BC6003_r	Mainz_N0_untreated_frozen_003	Mainz	NA	0	NA	1.5	3	none	4.83	1	1	1	0	1
Schmidt_2008	GPL96	GSE11121	GSM282533	GSE11121	GSM282533	BC6181	Mainz_N0_untreated_frozen_161	Mainz	NA	0	NA	6	2	none	9.17	1	0	1	0	1
Schmidt_2008	GPL96	GSE11121	GSM282426	GSE11121	GSM282426	BC6059	Mainz_N0_untreated_frozen_054	Mainz	NA	0	NA	2.5	2	none	3.33	1	1	1	0	1
Schmidt_2008	GPL96	GSE11121	GSM282555	GSE11121	GSM282555	BC6206	Mainz_N0_untreated_frozen_183	Mainz	NA	0	NA	1.8	1	none	5.08	1	0	1	0	1
Schmidt_2008	GPL96	GSE11121	GSM282394	GSE11121	GSM282394	BC6025	Mainz_N0_untreated_frozen_022	Mainz	NA	0	NA	1.6	2	none	6.5	1	0	1	0	1
Schmidt_2008	GPL96	GSE11121	GSM282572	GSE11121	GSM282572	BC6232	Mainz_N0_untreated_frozen_200	Mainz	NA	0	NA	2.1	2	none	0.25	1	1	1	0	1
Schmidt_2008	GPL96	GSE11121	GSM282491	GSE11121	GSM282491	BC6129	Mainz_N0_untreated_frozen_119	Mainz	NA	0	NA	2.2	2	none	2.5	1	1	1	0	1
Schmidt_2008	GPL96	GSE11121	GSM282420	GSE11121	GSM282420	BC6053	Mainz_N0_untreated_frozen_048	Mainz	NA	0	NA	1.1	2	none	10.92	0	0	0	0	1
Schmidt_2008	GPL96	GSE11121	GSM282504	GSE11121	GSM282504	BC6145	Mainz_N0_untreated_frozen_132	Mainz	NA	0	NA	2.5	2	none	13.58	0	0	0	0	1
Schmidt_2008	GPL96	GSE11121	GSM282460	GSE11121	GSM282460	BC6094	Mainz_N0_untreated_frozen_088	Mainz	NA	0	NA	1	2	none	12.42	1	0	0	0	1
Schmidt_2008	GPL96	GSE11121	GSM282445	GSE11121	GSM282445	BC6078	Mainz_N0_untreated_frozen_073	Mainz	NA	0	NA	1.1	1	none	10.33	0	0	0	0	1
Schmidt_2008	GPL96	GSE11121	GSM282537	GSE11121	GSM282537	BC6185	Mainz_N0_untreated_frozen_165	Mainz	NA	0	NA	2.5	2	none	11.08	0	0	0	0	1
Schmidt_2008	GPL96	GSE11121	GSM282467	GSE11121	GSM282467	BC6101wdh	Mainz_N0_untreated_frozen_095	Mainz	NA	0	NA	1	2	none	15.83	0	0	0	0	1
Schmidt_2008	GPL96	GSE11121	GSM282486	GSE11121	GSM282486	BC6121	Mainz_N0_untreated_frozen_114	Mainz	NA	0	NA	1.8	2	none	14.17	0	0	0	0	1
Schmidt_2008	GPL96	GSE11121	GSM282514	GSE11121	GSM282514	BC6157	Mainz_N0_untreated_frozen_142	Mainz	NA	0	NA	0.5	2	none	13.83	0	0	0	0	1
Schmidt_2008	GPL96	GSE11121	GSM282494	GSE11121	GSM282494	BC6132	Mainz_N0_untreated_frozen_122	Mainz	NA	0	NA	0.1	3	none	15.92	0	0	0	0	1
Schmidt_2008	GPL96	GSE11121	GSM282505	GSE11121	GSM282505	BC6146wdh	Mainz_N0_untreated_frozen_133	Mainz	NA	0	NA	2	1	none	14.75	0	0	0	0	1
Schmidt_2008	GPL96	GSE11121	GSM282458	GSE11121	GSM282458	BC6092	Mainz_N0_untreated_frozen_086	Mainz	NA	0	NA	3	1	none	11.08	0	0	0	0	1
Schmidt_2008	GPL96	GSE11121	GSM282422	GSE11121	GSM282422	BC6055	Mainz_N0_untreated_frozen_050	Mainz	NA	0	NA	1.4	2	none	10.92	0	0	0	0	1
Schmidt_2008	GPL96	GSE11121	GSM282429	GSE11121	GSM282429	BC6062wdh	Mainz_N0_untreated_frozen_057	Mainz	NA	0	NA	1.8	3	none	10.17	0	0	0	0	1
Schmidt_2008	GPL96	GSE11121	GSM282517	GSE11121	GSM282517	BC6161wdh	Mainz_N0_untreated_frozen_145	Mainz	NA	0	NA	2.3	1	none	11.67	1	0	0	0	1
Schmidt_2008	GPL96	GSE11121	GSM282534	GSE11121	GSM282534	BC6182	Mainz_N0_untreated_frozen_162	Mainz	NA	0	NA	2.4	1	none	10.42	0	0	0	0	1
Sotiriou_2006	GPL96	GSE2990	GSM65361	TBD	TBD	OXFT_1125	1125	OXFT	1	0	68	1.6	1	tamoxifen	7.36	0	0	NA	0	1
Sotiriou_2006	GPL96	GSE2990	GSM65354	TBD	TBD	OXFT_1902	1902	OXFT	1	0	61	2.4	3	tamoxifen	4.95	0	NA	NA	0	1
Sotiriou_2006	GPL96	GSE2990	GSM65856	GSE2990	GSM65856	OXFU_522	522	OXFU	1	0	63	2.4	NA	none	9.82	0	0	NA	0	1
Sotiriou_2006	GPL96	GSE2990	GSM65341	TBD	TBD	OXFT_2190	2190	OXFT	1	0	82	2	NA	tamoxifen	0.04	0	NA	NA	0	1
Sotiriou_2006	GPL96	GSE2990	GSM65875	GSE2990	GSM65875	OXFU_1248	1248	OXFU	1	0	70	2	1	none	8.94	0	0	NA	0	1
Sotiriou_2006	GPL96	GSE2990	GSM65351	TBD	TBD	OXFT_2340	2340	OXFT	1	0	80	1.8	1	tamoxifen	3.88	0	NA	NA	0	1
Sotiriou_2006	GPL96	GSE2990	GSM65379	TBD	TBD	OXFT_736	736	OXFT	1	0	48	1.4	1	tamoxifen	8.1	1	0	1	0	1
Sotiriou_2006	GPL96	GSE2990	GSM65369	TBD	TBD	OXFT_2188	2188	OXFT	1	0	69	3.3	3	tamoxifen	0.5	1	1	1	0	1
Sotiriou_2006	GPL96	GSE2990	GSM65847	GSE2990	GSM65847	OXFU_373	373	OXFU	1	0	64	1.8	NA	none	2.92	1	1	1	0	1
Sotiriou_2006	GPL96	GSE2990	GSM65371	TBD	TBD	OXFT_596	596	OXFT	1	0	66	3	3	tamoxifen	1.55	1	1	1	0	1
Sotiriou_2006	GPL96	GSE2990	GSM65820	GSE2990	GSM65820	OXFU_12	12	OXFU	1	0	44	0	NA	none	14.53	0	0	0	0	1
Sotiriou_2006	GPL96	GSE2990	GSM65867	GSE2990	GSM65867	OXFU_573	573	OXFU	1	0	63	2	3	none	11.56	0	0	0	0	1
Sotiriou_2006	GPL96	GSE2990	GSM65830	GSE2990	GSM65830	OXFU_127	127	OXFU	1	0	42	1.9	1	none	13.34	1	0	0	0	1
Sotiriou_2006	GPL96	GSE2990	GSM65840	GSE2990	GSM65840	OXFU_254	254	OXFU	1	0	48	2	NA	none	12.64	1	0	0	0	1
Sotiriou_2006	GPL96	GSE2990	GSM65853	GSE2990	GSM65853	OXFU_484	484	OXFU	1	0	64	1.3	2	none	10.72	0	0	0	0	1
Symmans_2010	GPL96	GSE17705	GSM441877	GSE17705	GSM441877	Tissue_BC_Tamoxifen_A56	A56	MDA	1	0	NA	NA	NA	tamoxifen	0.5	0	NA	NA	0	1
Symmans_2010	GPL96	GSE17705	GSM441755	GSE17705	GSM441755	Tissue_BC_Tamoxifen_F29	F29	MDA	1	0	NA	NA	NA	tamoxifen	9.4	0	0	NA	0	1
Symmans_2010	GPL96	GSE17705	GSM441789	GSE17705	GSM441789	Tissue_BC_Tamoxifen_F65	F65	MDA	1	0	NA	NA	NA	tamoxifen	8.82	0	0	NA	0	1
Symmans_2010	GPL96	GSE17705	GSM441784	GSE17705	GSM441784	Tissue_BC_Tamoxifen_F60	F60	MDA	1	0	NA	NA	NA	tamoxifen	9.45	0	0	NA	0	1
Symmans_2010	GPL96	GSE17705	GSM441820	GSE17705	GSM441820	Tissue_BC_Tamoxifen_F97	F97	MDA	1	0	NA	NA	NA	tamoxifen	8.44	0	0	NA	0	1
Symmans_2010	GPL96	GSE17705	GSM441797	GSE17705	GSM441797	Tissue_BC_Tamoxifen_F73	F73	MDA	1	0	NA	NA	NA	tamoxifen	9.82	0	0	NA	0	1
Symmans_2010	GPL96	GSE17705	GSM441768	GSE17705	GSM441768	Tissue_BC_Tamoxifen_F43	F43	MDA	1	0	NA	NA	NA	tamoxifen	8.59	0	0	NA	0	1
Symmans_2010	GPL96	GSE17705	GSM441778	GSE17705	GSM441778	Tissue_BC_Tamoxifen_F54	F54	MDA	1	0	NA	NA	NA	tamoxifen	5.87	0	0	NA	0	1
Symmans_2010	GPL96	GSE17705	GSM441858	GSE17705	GSM441858	Tissue_BC_Tamoxifen_A36	A36	MDA	1	0	NA	NA	NA	tamoxifen	4.62	0	NA	NA	0	1
Symmans_2010	GPL96	GSE17705	GSM441879	GSE17705	GSM441879	Tissue_BC_Tamoxifen_A58	A58	MDA	1	0	NA	NA	NA	tamoxifen	3.93	0	NA	NA	0	1
Symmans_2010	GPL96	GSE17705	GSM441815	GSE17705	GSM441815	Tissue_BC_Tamoxifen_F92	F92	MDA	1	0	NA	NA	NA	tamoxifen	8.53	0	0	NA	0	1
Symmans_2010	GPL96	GSE17705	GSM441773	GSE17705	GSM441773	Tissue_BC_Tamoxifen_F48	F48	MDA	1	0	NA	NA	NA	tamoxifen	9.78	0	0	NA	0	1
Symmans_2010	GPL96	GSE17705	GSM441811	GSE17705	GSM441811	Tissue_BC_Tamoxifen_F88	F88	MDA	1	0	NA	NA	NA	tamoxifen	9.57	0	0	NA	0	1
Symmans_2010	GPL96	GSE17705	GSM441860	GSE17705	GSM441860	Tissue_BC_Tamoxifen_A38	A38	MDA	1	0	NA	NA	NA	tamoxifen	6.08	0	0	NA	0	1
Symmans_2010	GPL96	GSE17705	GSM441919	GSE17705	GSM441919	Tissue_BC_Tamoxifen_A99	A99	MDA	1	0	NA	NA	NA	tamoxifen	9.89	0	0	NA	0	1
Symmans_2010	GPL96	GSE17705	GSM441779	GSE17705	GSM441779	Tissue_BC_Tamoxifen_F55	F55	MDA	1	0	NA	NA	NA	tamoxifen	9.52	0	0	NA	0	1
Symmans_2010	GPL96	GSE17705	GSM441818	GSE17705	GSM441818	Tissue_BC_Tamoxifen_F95	F95	MDA	1	0	NA	NA	NA	tamoxifen	7.14	1	0	1	0	1
Symmans_2010	GPL96	GSE17705	GSM441834	GSE17705	GSM441834	Tissue_BC_Tamoxifen_A12	A12	MDA	1	0	NA	NA	NA	tamoxifen	8.08	1	0	1	0	1
Symmans_2010	GPL96	GSE17705	GSM441908	GSE17705	GSM441908	Tissue_BC_Tamoxifen_A88	A88	MDA	1	0	NA	NA	NA	tamoxifen	3.83	1	1	1	0	1
Symmans_2010	GPL96	GSE17705	GSM441874	GSE17705	GSM441874	Tissue_BC_Tamoxifen_A53	A53	MDA	1	0	NA	NA	NA	tamoxifen	6.98	1	0	1	0	1
Symmans_2010	GPL96	GSE17705	GSM441757	GSE17705	GSM441757	Tissue_BC_Tamoxifen_F31	F31	MDA	1	0	NA	NA	NA	tamoxifen	10.51	0	0	0	0	1
Symmans_2010	GPL96	GSE17705	GSM441741	GSE17705	GSM441741	Tissue_BC_Tamoxifen_F15	F15	MDA	1	0	NA	NA	NA	tamoxifen	11.91	0	0	0	0	1
Symmans_2010	GPL96	GSE17705	GSM441743	GSE17705	GSM441743	Tissue_BC_Tamoxifen_F17	F17	MDA	1	0	NA	NA	NA	tamoxifen	10.65	1	0	0	0	1
Symmans_2010	GPL96	GSE17705	GSM441900	GSE17705	GSM441900	Tissue_BC_Tamoxifen_A80	A80	MDA	1	0	NA	NA	NA	tamoxifen	14.42	0	0	0	0	1
Symmans_2010	GPL96	GSE17705	GSM441738	GSE17705	GSM441738	Tissue_BC_Tamoxifen_F12	F12	MDA	1	0	NA	NA	NA	tamoxifen	12.19	0	0	0	0	1
Symmans_2010	GPL96	GSE17705	GSM441899	GSE17705	GSM441899	Tissue_BC_Tamoxifen_A79	A79	MDA	1	0	NA	NA	NA	tamoxifen	14.19	0	0	0	0	1
Symmans_2010	GPL96	GSE17705	GSM441903	GSE17705	GSM441903	Tissue_BC_Tamoxifen_A83	A83	MDA	1	0	NA	NA	NA	tamoxifen	12.05	0	0	0	0	1
Symmans_2010	GPL96	GSE17705	GSM441892	GSE17705	GSM441892	Tissue_BC_Tamoxifen_A71	A71	MDA	1	0	NA	NA	NA	tamoxifen	14.08	0	0	0	0	1
Symmans_2010	GPL96	GSE17705	GSM441889	GSE17705	GSM441889	Tissue_BC_Tamoxifen_A68	A68	MDA	1	0	NA	NA	NA	tamoxifen	16.09	0	0	0	0	1
Symmans_2010	GPL96	GSE17705	GSM441836	GSE17705	GSM441836	Tissue_BC_Tamoxifen_A14	A14	MDA	1	0	NA	NA	NA	tamoxifen	12.21	1	0	0	0	1
Symmans_2010	GPL96	GSE17705	GSM441840	GSE17705	GSM441840	Tissue_BC_Tamoxifen_A18	A18	MDA	1	0	NA	NA	NA	tamoxifen	10.73	1	0	0	0	1
Symmans_2010	GPL96	GSE17705	GSM441837	GSE17705	GSM441837	Tissue_BC_Tamoxifen_A15	A15	MDA	1	0	NA	NA	NA	tamoxifen	11.94	0	0	0	0	1
Symmans_2010	GPL96	GSE17705	GSM441905	GSE17705	GSM441905	Tissue_BC_Tamoxifen_A85	A85	MDA	1	0	NA	NA	NA	tamoxifen	14.57	0	0	0	0	1
Symmans_2010	GPL96	GSE17705	GSM441920	GSE17705	GSM441920	Tissue_BC_Tamoxifen_A100	A100	MDA	1	0	NA	NA	NA	tamoxifen	14.43	1	0	0	0	1
Upsalla_combined	GPL96	GSE3494	GSM79278	GSE3494,GSE4922	GSM79278,GSM110787	277C64	277C64	Upsalla	1	0	79	2	2	none	8.58	0	0	NA	0	1
Upsalla_combined	GPL96	GSE3494	GSM79153	GSE3494,GSE4922	GSM79153,GSM110663	152B99	152B99	Upsalla	1	0	83	1.8	2	none	2.08	0	NA	NA	0	1
Upsalla_combined	GPL96	GSE3494	GSM79228	GSE3494,GSE4922,GSE6532,GSE2990	GSM79228,GSM110738,GSM65780,GSM65780	227C50	227C50	Upsalla	1	0	57	1.2	1	none	9.08	0	0	NA	0	1
Upsalla_combined	GPL96	GSE3494	GSM79182	GSE3494,GSE4922	GSM79182,GSM110692	180B38	180B38	Upsalla	1	0	70	0.2	1	none	7.25	0	0	NA	0	1
Upsalla_combined	GPL96	GSE3494	GSM79177	GSE3494,GSE4922	GSM79177,GSM110687	176B74	176B74	Upsalla	1	0	77	2.5	2	none	6	0	0	NA	0	1
Upsalla_combined	GPL96	GSE3494	GSM79348	GSE3494,GSE4922	GSM79348,GSM110855	75A01	75A01	Upsalla	1	0	69	1.9	2	none	3.58	1	1	1	0	1
Upsalla_combined	GPL96	GSE3494	GSM79324	GSE3494,GSE4922	GSM79324,GSM110831	49A07	49A07	Upsalla	1	0	80	1.4	1	none	4.92	1	1	1	0	1
Upsalla_combined	GPL96	GSE3494	GSM79241	GSE3494,GSE4922	GSM79241,GSM110750	23C52	23C52	Upsalla	1	0	68	2.2	2	none	8.5	1	0	1	0	1
Upsalla_combined	GPL96	GSE3494	GSM79140	GSE3494,GSE4922,GSE6532,GSE2990	GSM79140,GSM110651,GSM65337,GSM65337	139B03	139B03	Upsalla	1	0	84	2.8	3	endocrine_therapy	0.33	1	1	1	0	1
Upsalla_combined	GPL96	GSE3494	GSM79256	GSE3494,GSE4922	GSM79256,GSM110765	253C20	253C20	Upsalla	1	0	75	0.9	1	none	2.17	1	1	1	0	1
Upsalla_combined	GPL96	GSE3494	GSM79178	GSE3494,GSE4922,GSE6532,GSE2990	GSM79178,GSM110688,GSM65770,GSM65770	177B67	177B67	Upsalla	1	0	41	1.8	1	none	6.83	1	0	1	0	1
Upsalla_combined	GPL96	GSE3494	GSM79170	GSE3494,GSE4922	GSM79170,GSM110680	16C97	16C97	Upsalla	1	0	80	1.5	2	none	3.58	1	1	1	0	1
Upsalla_combined	GPL96	GSE3494	GSM79300	GSE3494,GSE4922,GSE6532,GSE2990	GSM79300,GSM110808,GSM65803,GSM65803	304C89	304C89	Upsalla	1	0	54	1.5	3	none	2.58	1	1	1	0	1
Upsalla_combined	GPL96	GSE7390	GSM178030	GSE3494,GSE4922,GSE6532,GSE2990,GSE7390	GSM79232,GSM110742,GSM65782,GSM65782,GSM178030	231C80	231C80	Upsalla	1	0	56	2.2	1	none	6.44	1	0	1	0	1
Upsalla_combined	GPL96	GSE3494	GSM79311	GSE3494,GSE4922,GSE6532	GSM79311,GSM110818,GSM151053	35C29	35C29	Upsalla	1	0	45	2.3	2	endocrine_therapy	2.42	1	1	1	0	1
Upsalla_combined	GPL96	GSE3494	GSM79320	GSE3494,GSE4922	GSM79320,GSM110827	45A96	45A96	Upsalla	1	0	75	1.8	1	none	7.58	1	0	1	0	1
Upsalla_combined	GPL96	GSE7390	GSM178041	GSE3494,GSE4922,GSE6532,GSE2990,GSE7390	GSM79290,GSM110798,GSM65800,GSM65800,GSM178041	28C76	28C76	Upsalla	1	0	56	0.9	1	none	15.8	0	0	0	0	1
Upsalla_combined	GPL96	GSE3494	GSM79212	GSE3494,GSE4922	GSM79212,GSM110722	209C10	209C10	Upsalla	1	0	80	1.4	1	none	10.83	0	0	0	0	1
Upsalla_combined	GPL96	GSE3494	GSM79264	GSE3494,GSE4922	GSM79264,GSM110773	261C94	261C94	Upsalla	1	0	76	1.4	1	none	10.42	0	0	0	0	1
Upsalla_combined	GPL96	GSE3494	GSM79200	GSE3494,GSE4922	GSM79200,GSM110710	198B90	198B90	Upsalla	1	0	74	2	2	none	10.92	0	0	0	0	1
Upsalla_combined	GPL96	GSE3494	GSM79339	GSE3494,GSE4922,GSE6532,GSE2990	GSM79339,GSM110846,GSM65814,GSM65814	65A68	65A68	Upsalla	1	0	49	1.8	1	none	12.42	0	0	0	0	1
Upsalla_combined	GPL96	GSE7390	GSM178040	GSE3494,GSE4922,GSE6532,GSE2990,GSE7390	GSM79285,GSM110793,GSM65798,GSM65798,GSM178040	284C63	284C63	Upsalla	1	0	48	1.8	1	none	15.35	0	0	0	0	1
Upsalla_combined	GPL96	GSE3494	GSM79308	GSE3494,GSE4922,GSE6532,GSE2990	GSM79308,GSM110815,GSM65807,GSM65807	316C65	316C65	Upsalla	1	0	51	1.3	1	none	10.75	0	0	0	0	1
Upsalla_combined	GPL96	GSE3494	GSM79310	GSE3494,GSE4922	GSM79310,GSM110817	34C80	34C80	Upsalla	1	0	67	2	2	none	10.17	0	0	0	0	1
Upsalla_combined	GPL96	GSE3494	GSM79252	GSE3494,GSE4922,GSE6532,GSE2990	GSM79252,GSM110761,GSM65788,GSM65788	24C30	24C30	Upsalla	1	0	55	1.6	2	none	10.67	0	0	0	0	1
Upsalla_combined	GPL96	GSE7390	GSM178042	GSE3494,GSE4922,GSE6532,GSE2990,GSE7390	GSM79293,GSM110801,GSM65801,GSM65801,GSM178042	292C66	292C66	Upsalla	1	0	51	2	2	none	15.57	0	0	0	0	1
Upsalla_combined	GPL96	GSE3494	GSM79152	GSE3494,GSE4922,GSE6532,GSE2990	GSM79152,GSM110662,GSM65765,GSM65765	151B84	151B84	Upsalla	1	0	57	1.5	2	none	11.42	0	0	0	0	1
Upsalla_combined	GPL96	GSE3494	GSM79248	GSE3494,GSE4922	GSM79248,GSM110757	246C75	246C75	Upsalla	1	0	73	1.1	1	none	10.17	0	0	0	0	1
Upsalla_combined	GPL96	GSE4922	GSM110867	GSE4922,GSE6532,GSE2990	GSM110867,GSM65819,GSM65819	89A64	89A64	Upsalla	1	0	60	2.3	3	none	12.08	0	0	0	0	1
Upsalla_combined	GPL96	GSE3494	GSM79121	GSE3494,GSE4922	GSM79121,GSM110632	10B88	10B88	Upsalla	1	0	70	5	1	none	11.33	0	0	0	0	1
Upsalla_combined	GPL96	GSE7390	GSM178027	GSE3494,GSE4922,GSE6532,GSE2990,GSE7390	GSM79201,GSM110711,GSM65775,GSM65775,GSM178027	199B55	199B55	Upsalla	1	0	54	2.3	2	none	16.19	0	0	0	0	1
Upsalla_combined	GPL96	GSE3494	GSM79141	GSE3494,GSE4922	GSM79141,GSM110652	13B79	13B79	Upsalla	1	0	67	2.5	2	none	10.83	0	0	0	0	1
Upsalla_combined	GPL96	GSE3494	GSM79327	GSE3494,GSE4922,GSE6532,GSE2990	GSM79327,GSM110834,GSM65812,GSM65812	52A90	52A90	Upsalla	1	0	53	2.4	1	none	12.67	0	0	0	0	1
Upsalla_combined	GPL96	GSE3494	GSM79257	GSE3494,GSE4922,GSE6532	GSM79257,GSM110766,GSM151044	254C80	254C80	Upsalla	1	0	67	2.2	2	endocrine_therapy	10.5	0	0	0	0	1
Upsalla_combined	GPL96	GSE3494	GSM79207	GSE3494,GSE4922	GSM79207,GSM110717	204B85	204B85	Upsalla	1	0	70	1.2	1	none	10.58	0	0	0	0	1
Upsalla_combined	GPL96	GSE3494	GSM79142	GSE3494,GSE4922,GSE6532,GSE2990	GSM79142,GSM110653,GSM65763,GSM65763	140B91	140B91	Upsalla	1	0	61	1.2	2	none	11.5	0	0	0	0	1
Upsalla_combined	GPL96	GSE3494	GSM79219	GSE3494,GSE4922	GSM79219,GSM110729	218C29	218C29	Upsalla	1	0	69	1.4	2	none	10.75	0	0	0	0	1
Upsalla_combined	GPL96	GSE3494	GSM79164	GSE3494,GSE4922,GSE6532,GSE2990	GSM79164,GSM110674,GSM65767,GSM65767	163B27	163B27	Upsalla	1	0	49	0.8	1	none	11.33	0	0	0	0	1
Upsalla_combined	GPL96	GSE3494	GSM79216	GSE3494,GSE4922	GSM79216,GSM110726	213C36	213C36	Upsalla	1	0	70	1.8	2	none	10.08	0	0	0	0	1
Wang_2005	GPL96	GSE2034	GSM36894	GSE2034	GSM36894	118	909	Wang	1	0	NA	NA	NA	none	9.08	0	0	NA	0	1
Wang_2005	GPL96	GSE2034	GSM36777	GSE2034	GSM36777	1	277	Wang	1	0	NA	NA	NA	none	6.58	0	0	NA	0	1
Wang_2005	GPL96	GSE2034	GSM36803	GSE2034	GSM36803	27	613	Wang	1	0	NA	NA	NA	none	7.75	0	0	NA	0	1
Wang_2005	GPL96	GSE2034	GSM36830	GSE2034	GSM36830	54	634	Wang	1	0	NA	NA	NA	none	9.75	0	0	NA	0	1
Wang_2005	GPL96	GSE2034	GSM36804	GSE2034	GSM36804	28	614	Wang	1	0	NA	NA	NA	none	7.33	0	0	NA	0	1
Wang_2005	GPL96	GSE2034	GSM36883	GSE2034	GSM36883	107	849	Wang	1	0	NA	NA	NA	none	7.33	0	0	NA	0	1
Wang_2005	GPL96	GSE2034	GSM36836	GSE2034	GSM36836	60	15	Wang	1	0	NA	NA	NA	none	8.25	0	0	NA	0	1
Wang_2005	GPL96	GSE2034	GSM36873	GSE2034	GSM36873	97	34	Wang	1	0	NA	NA	NA	none	8.33	0	0	NA	0	1
Wang_2005	GPL96	GSE2034	GSM36987	GSE2034	GSM36987	211	80	Wang	1	0	NA	NA	NA	none	8.08	0	0	NA	0	1
Wang_2005	GPL96	GSE2034	GSM37062	GSE2034	GSM37062	286	276	Wang	1	0	NA	NA	NA	none	4.5	0	NA	NA	0	1
Wang_2005	GPL96	GSE2034	GSM36890	GSE2034	GSM36890	114	820	Wang	1	0	NA	NA	NA	none	9.67	0	0	NA	0	1
Wang_2005	GPL96	GSE2034	GSM36880	GSE2034	GSM36880	104	103	Wang	1	0	NA	NA	NA	none	8.08	0	0	NA	0	1
Wang_2005	GPL96	GSE2034	GSM36832	GSE2034	GSM36832	56	635	Wang	1	0	NA	NA	NA	none	9.92	0	0	NA	0	1
Wang_2005	GPL96	GSE2034	GSM36887	GSE2034	GSM36887	111	900	Wang	1	0	NA	NA	NA	none	9	0	0	NA	0	1
Wang_2005	GPL96	GSE2034	GSM36806	GSE2034	GSM36806	30	615	Wang	1	0	NA	NA	NA	none	7.67	0	0	NA	0	1
Wang_2005	GPL96	GSE2034	GSM36796	GSE2034	GSM36796	20	5	Wang	1	0	NA	NA	NA	none	9.83	0	0	NA	0	1
Wang_2005	GPL96	GSE2034	GSM36871	GSE2034	GSM36871	95	32	Wang	1	0	NA	NA	NA	none	7	0	0	NA	0	1
Wang_2005	GPL96	GSE2034	GSM36922	GSE2034	GSM36922	146	201	Wang	1	0	NA	NA	NA	none	9.42	0	0	NA	0	1
Wang_2005	GPL96	GSE2034	GSM36821	GSE2034	GSM36821	45	856	Wang	1	0	NA	NA	NA	none	7.33	0	0	NA	0	1
Wang_2005	GPL96	GSE2034	GSM36856	GSE2034	GSM36856	80	729	Wang	1	0	NA	NA	NA	none	7.17	0	0	NA	0	1
Wang_2005	GPL96	GSE2034	GSM36945	GSE2034	GSM36945	169	851	Wang	1	0	NA	NA	NA	none	7.67	0	0	NA	0	1
Wang_2005	GPL96	GSE2034	GSM36864	GSE2034	GSM36864	88	810	Wang	1	0	NA	NA	NA	none	7	0	0	NA	0	1
Wang_2005	GPL96	GSE2034	GSM36958	GSE2034	GSM36958	182	139	Wang	1	0	NA	NA	NA	none	9.25	0	0	NA	0	1
Wang_2005	GPL96	GSE2034	GSM36970	GSE2034	GSM36970	194	762	Wang	1	0	NA	NA	NA	none	9.67	0	0	NA	0	1
Wang_2005	GPL96	GSE2034	GSM36782	GSE2034	GSM36782	6	600	Wang	1	0	NA	NA	NA	none	5.5	0	0	NA	0	1
Wang_2005	GPL96	GSE2034	GSM36921	GSE2034	GSM36921	145	200	Wang	1	0	NA	NA	NA	none	9	0	0	NA	0	1
Wang_2005	GPL96	GSE2034	GSM36972	GSE2034	GSM36972	196	222	Wang	1	0	NA	NA	NA	none	3.08	1	1	1	0	1
Wang_2005	GPL96	GSE2034	GSM36947	GSE2034	GSM36947	171	213	Wang	1	0	NA	NA	NA	none	1.33	1	1	1	0	1
Wang_2005	GPL96	GSE2034	GSM36898	GSE2034	GSM36898	122	212	Wang	1	0	NA	NA	NA	none	0.58	1	1	1	0	1
Wang_2005	GPL96	GSE2034	GSM37026	GSE2034	GSM37026	250	240	Wang	1	0	NA	NA	NA	none	3	1	1	1	0	1
Wang_2005	GPL96	GSE2034	GSM37041	GSE2034	GSM37041	265	258	Wang	1	0	NA	NA	NA	none	0.75	1	1	1	0	1
Wang_2005	GPL96	GSE2034	GSM36974	GSE2034	GSM36974	198	223	Wang	1	0	NA	NA	NA	none	1.92	1	1	1	0	1
Wang_2005	GPL96	GSE2034	GSM36994	GSE2034	GSM36994	218	89	Wang	1	0	NA	NA	NA	none	0.17	1	1	1	0	1
Wang_2005	GPL96	GSE2034	GSM36881	GSE2034	GSM36881	105	104	Wang	1	0	NA	NA	NA	none	0.92	1	1	1	0	1
Wang_2005	GPL96	GSE2034	GSM36989	GSE2034	GSM36989	213	81	Wang	1	0	NA	NA	NA	none	0.92	1	1	1	0	1
Wang_2005	GPL96	GSE2034	GSM37037	GSE2034	GSM37037	261	253	Wang	1	0	NA	NA	NA	none	1.58	1	1	1	0	1
Wang_2005	GPL96	GSE2034	GSM37004	GSE2034	GSM37004	228	239	Wang	1	0	NA	NA	NA	none	2.92	1	1	1	0	1
Wang_2005	GPL96	GSE2034	GSM36956	GSE2034	GSM36956	180	137	Wang	1	0	NA	NA	NA	none	2.67	1	1	1	0	1
Wang_2005	GPL96	GSE2034	GSM36903	GSE2034	GSM36903	127	110	Wang	1	0	NA	NA	NA	none	0.67	1	1	1	0	1
Wang_2005	GPL96	GSE2034	GSM36911	GSE2034	GSM36911	135	913	Wang	1	0	NA	NA	NA	none	6.67	1	0	1	0	1
Wang_2005	GPL96	GSE2034	GSM36877	GSE2034	GSM36877	101	39	Wang	1	0	NA	NA	NA	none	3.58	1	1	1	0	1
Wang_2005	GPL96	GSE2034	GSM36897	GSE2034	GSM36897	121	41	Wang	1	0	NA	NA	NA	none	2.08	1	1	1	0	1
Wang_2005	GPL96	GSE2034	GSM37035	GSE2034	GSM37035	259	250	Wang	1	0	NA	NA	NA	none	1.17	1	1	1	0	1
Wang_2005	GPL96	GSE2034	GSM36943	GSE2034	GSM36943	167	67	Wang	1	0	NA	NA	NA	none	1.58	1	1	1	0	1
Wang_2005	GPL96	GSE2034	GSM36870	GSE2034	GSM36870	94	31	Wang	1	0	NA	NA	NA	none	2.5	1	1	1	0	1
Wang_2005	GPL96	GSE2034	GSM36971	GSE2034	GSM36971	195	140	Wang	1	0	NA	NA	NA	none	1.58	1	1	1	0	1
Wang_2005	GPL96	GSE2034	GSM36838	GSE2034	GSM36838	62	18	Wang	1	0	NA	NA	NA	none	2.83	1	1	1	0	1
Wang_2005	GPL96	GSE2034	GSM37005	GSE2034	GSM37005	229	870	Wang	1	0	NA	NA	NA	none	4.67	1	1	1	0	1
Wang_2005	GPL96	GSE2034	GSM36844	GSE2034	GSM36844	68	804	Wang	1	0	NA	NA	NA	none	10.08	0	0	0	0	1
Wang_2005	GPL96	GSE2034	GSM36910	GSE2034	GSM36910	134	751	Wang	1	0	NA	NA	NA	none	10.42	0	0	0	0	1
Wang_2005	GPL96	GSE2034	GSM36899	GSE2034	GSM36899	123	44	Wang	1	0	NA	NA	NA	none	14.08	0	0	0	0	1
Wang_2005	GPL96	GSE2034	GSM36893	GSE2034	GSM36893	117	741	Wang	1	0	NA	NA	NA	none	10.33	0	0	0	0	1
Wang_2005	GPL96	GSE2034	GSM36820	GSE2034	GSM36820	44	749	Wang	1	0	NA	NA	NA	none	11.75	0	0	0	0	1
Wang_2005	GPL96	GSE2034	GSM37000	GSE2034	GSM37000	224	779	Wang	1	0	NA	NA	NA	none	11.42	0	0	0	0	1
Wang_2005	GPL96	GSE2034	GSM36829	GSE2034	GSM36829	53	714	Wang	1	0	NA	NA	NA	none	13.08	0	0	0	0	1
Wang_2005	GPL96	GSE2034	GSM36917	GSE2034	GSM36917	141	54	Wang	1	0	NA	NA	NA	none	12	0	0	0	0	1
Wang_2005	GPL96	GSE2034	GSM36859	GSE2034	GSM36859	83	22	Wang	1	0	NA	NA	NA	none	10.83	0	0	0	0	1
Wang_2005	GPL96	GSE2034	GSM36837	GSE2034	GSM36837	61	17	Wang	1	0	NA	NA	NA	none	11.42	0	0	0	0	1
Zhang_2009	GPL96	GSE12093	GSM305150	GSE12093	GSM305150	3250	3250	Zhang	1	0	NA	NA	NA	tamoxifen	9.16	0	0	NA	0	1
Zhang_2009	GPL96	GSE12093	GSM305134	GSE12093	GSM305134	3006	3006	Zhang	1	0	NA	NA	NA	tamoxifen	5.26	0	0	NA	0	1
Zhang_2009	GPL96	GSE12093	GSM305136	GSE12093	GSM305136	3009	3009	Zhang	1	0	NA	NA	NA	tamoxifen	5.29	0	0	NA	0	1
Zhang_2009	GPL96	GSE12093	GSM305252	GSE12093	GSM305252	3362	3362	Zhang	1	0	NA	NA	NA	tamoxifen	5.26	0	0	NA	0	1
Zhang_2009	GPL96	GSE12093	GSM305214	GSE12093	GSM305214	2056	2056	Zhang	1	0	NA	NA	NA	tamoxifen	5.1	0	0	NA	0	1
Zhang_2009	GPL96	GSE12093	GSM305185	GSE12093	GSM305185	71	71	Zhang	1	0	NA	NA	NA	tamoxifen	8.21	0	0	NA	0	1
Zhang_2009	GPL96	GSE12093	GSM305206	GSE12093	GSM305206	21590	21590	Zhang	1	0	NA	NA	NA	tamoxifen	5.94	0	0	NA	0	1
Zhang_2009	GPL96	GSE12093	GSM305159	GSE12093	GSM305159	3260	3260	Zhang	1	0	NA	NA	NA	tamoxifen	9.86	0	0	NA	0	1
Zhang_2009	GPL96	GSE12093	GSM305251	GSE12093	GSM305251	3360	3360	Zhang	1	0	NA	NA	NA	tamoxifen	6.21	0	0	NA	0	1
Zhang_2009	GPL96	GSE12093	GSM305230	GSE12093	GSM305230	37	37	Zhang	1	0	NA	NA	NA	tamoxifen	8.61	0	0	NA	0	1
Zhang_2009	GPL96	GSE12093	GSM305255	GSE12093	GSM305255	3365	3365	Zhang	1	0	NA	NA	NA	tamoxifen	5.64	0	0	NA	0	1
Zhang_2009	GPL96	GSE12093	GSM305189	GSE12093	GSM305189	9442	9442	Zhang	1	0	NA	NA	NA	tamoxifen	9.51	0	0	NA	0	1
Zhang_2009	GPL96	GSE12093	GSM305138	GSE12093	GSM305138	3013	3013	Zhang	1	0	NA	NA	NA	tamoxifen	5.15	0	0	NA	0	1
Zhang_2009	GPL96	GSE12093	GSM305174	GSE12093	GSM305174	3277	3277	Zhang	1	0	NA	NA	NA	tamoxifen	7.6	0	0	NA	0	1
Zhang_2009	GPL96	GSE12093	GSM305244	GSE12093	GSM305244	3351	3351	Zhang	1	0	NA	NA	NA	tamoxifen	5.22	0	0	NA	0	1
Zhang_2009	GPL96	GSE12093	GSM305182	GSE12093	GSM305182	129	129	Zhang	1	0	NA	NA	NA	tamoxifen	8.53	0	0	NA	0	1
Zhang_2009	GPL96	GSE12093	GSM305232	GSE12093	GSM305232	46	46	Zhang	1	0	NA	NA	NA	tamoxifen	5.26	0	0	NA	0	1
Zhang_2009	GPL96	GSE12093	GSM305260	GSE12093	GSM305260	3370	3370	Zhang	1	0	NA	NA	NA	tamoxifen	7.03	0	0	NA	0	1
Zhang_2009	GPL96	GSE12093	GSM305170	GSE12093	GSM305170	3273	3273	Zhang	1	0	NA	NA	NA	tamoxifen	9.18	0	0	NA	0	1
Zhang_2009	GPL96	GSE12093	GSM305229	GSE12093	GSM305229	33	33	Zhang	1	0	NA	NA	NA	tamoxifen	8.06	0	0	NA	0	1
Zhang_2009	GPL96	GSE12093	GSM305262	GSE12093	GSM305262	9	9	Zhang	1	0	NA	NA	NA	tamoxifen	8.89	0	0	NA	0	1
Zhang_2009	GPL96	GSE12093	GSM305246	GSE12093	GSM305246	3353	3353	Zhang	1	0	NA	NA	NA	tamoxifen	6.99	0	0	NA	0	1
Zhang_2009	GPL96	GSE12093	GSM305247	GSE12093	GSM305247	3354	3354	Zhang	1	0	NA	NA	NA	tamoxifen	6.88	0	0	NA	0	1
Zhang_2009	GPL96	GSE12093	GSM305196	GSE12093	GSM305196	2588	2588	Zhang	1	0	NA	NA	NA	tamoxifen	6.35	0	0	NA	0	1
Zhang_2009	GPL96	GSE12093	GSM305141	GSE12093	GSM305141	3329	3329	Zhang	1	0	NA	NA	NA	tamoxifen	5.28	0	0	NA	0	1
Zhang_2009	GPL96	GSE12093	GSM305227	GSE12093	GSM305227	8	8	Zhang	1	0	NA	NA	NA	tamoxifen	8.8	0	0	NA	0	1
Zhang_2009	GPL96	GSE12093	GSM305248	GSE12093	GSM305248	3355	3355	Zhang	1	0	NA	NA	NA	tamoxifen	7.52	0	0	NA	0	1
Zhang_2009	GPL96	GSE12093	GSM305176	GSE12093	GSM305176	3279	3279	Zhang	1	0	NA	NA	NA	tamoxifen	7.26	0	0	NA	0	1
Zhang_2009	GPL96	GSE12093	GSM305168	GSE12093	GSM305168	3271	3271	Zhang	1	0	NA	NA	NA	tamoxifen	5.35	0	0	NA	0	1
Zhang_2009	GPL96	GSE12093	GSM305243	GSE12093	GSM305243	3350	3350	Zhang	1	0	NA	NA	NA	tamoxifen	1.25	1	1	1	0	1
Zhang_2009	GPL96	GSE12093	GSM305217	GSE12093	GSM305217	21276	21276	Zhang	1	0	NA	NA	NA	tamoxifen	2.58	1	1	1	0	1
Zhang_2009	GPL96	GSE12093	GSM305207	GSE12093	GSM305207	21604	21604	Zhang	1	0	NA	NA	NA	tamoxifen	3.95	1	1	1	0	1
Zhang_2009	GPL96	GSE12093	GSM305180	GSE12093	GSM305180	123	123	Zhang	1	0	NA	NA	NA	tamoxifen	2.45	1	1	1	0	1
Zhang_2009	GPL96	GSE12093	GSM305198	GSE12093	GSM305198	2494	2494	Zhang	1	0	NA	NA	NA	tamoxifen	9.05	1	0	1	0	1
Zhang_2009	GPL96	GSE12093	GSM305237	GSE12093	GSM305237	2309	2309	Zhang	1	0	NA	NA	NA	tamoxifen	13.63	0	0	0	0	1
Zhang_2009	GPL96	GSE12093	GSM305203	GSE12093	GSM305203	2308	2308	Zhang	1	0	NA	NA	NA	tamoxifen	13.69	1	0	0	0	1
Zhang_2009	GPL96	GSE12093	GSM305197	GSE12093	GSM305197	2647	2647	Zhang	1	0	NA	NA	NA	tamoxifen	16.05	0	0	0	0	1
Zhang_2009	GPL96	GSE12093	GSM305154	GSE12093	GSM305154	3254	3254	Zhang	1	0	NA	NA	NA	tamoxifen	10.38	0	0	0	0	1
Zhang_2009	GPL96	GSE12093	GSM305221	GSE12093	GSM305221	2386	2386	Zhang	1	0	NA	NA	NA	tamoxifen	11.03	0	0	0	0	1
Zhang_2009	GPL96	GSE12093	GSM305215	GSE12093	GSM305215	2548	2548	Zhang	1	0	NA	NA	NA	tamoxifen	14.78	0	0	0	0	1
Zhang_2009	GPL96	GSE12093	GSM305264	GSE12093	GSM305264	77	77	Zhang	1	0	NA	NA	NA	tamoxifen	14.97	0	0	0	0	1
Zhang_2009	GPL96	GSE12093	GSM305220	GSE12093	GSM305220	2354	2354	Zhang	1	0	NA	NA	NA	tamoxifen	13.4	0	0	0	0	1
