# Supplementary material for: A robust prognostic signature for hormone-positive node-negative breast cancer
Source: Genome Med. 2013 Oct 11;5(10):92. doi: 10.1186/gm496 (PMC3961800; doi:10.1186/gm496)
Supplement: Additional file 4 — Contains GCRMA normalized mRNA expression values for the 572 patients in the training dataset. [file gm496-S4.zip]

Archive with 2 entries (2 files):
- Add 3 and 4 (3)/1217714361945551_add3.gz
- Add 3 and 4 (3)/1217714361945551_add4.gz
