# Supplementary material for: A robust prognostic signature for hormone-positive node-negative breast cancer
Source: Genome Med. 2013 Oct 11;5(10):92. doi: 10.1186/gm496 (PMC3961800; doi:10.1186/gm496)
Supplement: Additional file 5 — Contains GCRMA normalized mRNA expression values for the 286 patients in the test dataset. [file gm496-S5.gz]

Archive with 1 entries (1 files):
- processed_final2_test_survival_combined_gcrma.txt
