# Supplementary material for: A robust prognostic signature for hormone-positive node-negative breast cancer
Source: Genome Med. 2013 Oct 11;5(10):92. doi: 10.1186/gm496 (PMC3961800; doi:10.1186/gm496)
Supplement: Additional file 5 — Contains GCRMA normalized mRNA expression values for the 286 patients in the test dataset. [file gm496-S5.gz › processed_final2_test_survival_combined_gcrma.txt]

probes.ALL	ID.ALL	symbol.ALL	GSM110867.CEL	GSM150952.CEL	GSM150953.CEL	GSM150957.CEL	GSM150960.CEL	GSM150964.CEL	GSM150966.CEL	GSM150970.CEL	GSM150971.CEL	GSM150974.CEL	GSM150978.CEL	GSM150979.CEL	GSM150995.CEL	GSM151003.CEL	GSM177894.cel	GSM177896.cel	GSM177910.cel	GSM177919.cel	GSM177920.cel	GSM177921.cel	GSM177928.cel	GSM177929.cel	GSM177931.cel	GSM177933.cel	GSM177940.cel	GSM177945.cel	GSM177950.cel	GSM177955.cel	GSM177964.cel	GSM177965.cel	GSM177969.cel	GSM177973.cel	GSM177983.cel	GSM177984.cel	GSM177987.cel	GSM177992.cel	GSM177995.cel	GSM177997.cel	GSM178000.cel	GSM178005.cel	GSM178008.cel	GSM178019.cel	GSM178027.cel	GSM178030.cel	GSM178040.cel	GSM178041.cel	GSM178042.cel
1007_s_at	780	DDR1	8.5845	9.1951	10.0197	8.9963	9.8393	9.5125	8.8811	8.4749	9.6790	10.5700	9.8777	8.9055	8.7652	9.3988	9.2676	9.6737	8.8310	9.2279	9.3591	9.8106	8.9641	9.8003	8.5144	9.1087	9.4916	8.7042	8.9050	10.1333	9.0531	9.2182	8.5951	10.0876	9.3239	9.6861	9.1066	9.3695	10.5358	9.2396	8.9671	8.7083	8.7276	9.0948	8.3382	9.2364	9.1018	8.0832	9.7421
1053_at	5982	RFC2	6.1124	5.7610	6.7505	6.5836	6.7385	6.5720	5.8902	5.7610	6.3661	5.6948	6.4139	6.2240	5.8600	6.9552	7.0687	6.1208	5.8671	5.7520	5.8273	5.8547	7.3212	7.8326	6.0809	7.6567	5.6890	5.7610	6.9920	6.3501	5.9281	5.7596	6.6987	7.4030	5.7610	5.7610	5.3289	5.6833	6.1974	5.7621	5.7610	6.3248	6.6503	5.7610	5.7596	5.7610	5.3707	6.0516	5.7610
117_at	3310	HSPA6	3.3828	3.1979	6.1189	2.9688	3.4249	2.7757	2.7882	3.5470	3.0189	3.5277	3.0399	3.0835	3.5643	3.5643	2.7934	3.0006	3.0180	3.5443	3.5470	3.1931	3.2909	3.5470	3.3182	3.2551	3.9107	7.2522	6.2585	3.0215	3.4977	3.3559	3.2224	3.3436	3.9852	3.2309	3.3030	3.4012	3.2284	3.5470	3.0769	3.5043	3.1179	3.3402	3.3010	3.4106	3.8431	3.5048	3.2657
121_at	7849	PAX8	4.9029	4.9029	4.8882	4.7171	4.8882	4.6023	4.8984	4.8882	4.9029	4.9029	4.9029	4.8285	4.8882	4.2311	4.6158	4.6597	4.9029	4.8349	4.1703	4.7272	4.8984	4.5902	4.4620	4.5598	4.9029	4.9024	4.9029	5.3830	5.1682	4.7417	4.6667	4.9029	4.7209	4.2700	4.6022	4.6563	4.8161	4.8927	4.9029	4.8984	4.9029	4.3945	4.4637	4.9248	4.3980	4.6135	4.8904
1255_g_at	2978	GUCA1A	2.2205	2.2205	2.2205	2.2205	2.2205	2.2205	2.2205	2.2205	2.2205	2.2205	2.2205	2.2205	2.2205	2.2205	2.2205	2.2205	2.2205	2.2205	2.2205	2.2205	2.2205	2.2205	2.2205	2.2205	2.2205	2.2205	2.2205	2.2205	2.2205	2.2205	2.2205	2.2205	2.2205	2.2205	2.2205	2.2205	2.2205	2.2205	2.2205	2.2205	2.2205	2.2205	2.2205	2.2205	2.2205	2.2205	2.2205
1294_at	7318	UBA7	5.3357	6.4127	6.3087	6.5592	5.1096	4.8574	5.1025	4.4245	5.1489	4.7203	3.9651	5.2056	4.7942	5.1477	4.9681	4.7735	4.8532	6.1614	4.2021	4.7224	6.3764	6.2768	4.8873	3.7097	5.2275	5.3963	4.7355	5.1592	4.9476	5.5575	5.1401	5.8901	4.9516	6.1308	5.1604	5.4164	4.6601	5.0247	4.8532	5.1025	6.1071	5.5482	5.6722	5.8638	6.2165	5.0194	5.0221
1316_at	7067	THRA	2.5318	2.5318	2.5318	2.5098	2.5318	2.5098	2.5098	2.5318	2.5318	2.5318	2.5318	2.5080	2.5318	2.5318	2.5098	2.5318	2.5318	2.5318	2.5318	2.5318	2.4938	2.5318	2.5318	2.5318	2.5486	2.5318	2.5318	2.5318	2.5318	2.5318	2.5098	2.5318	2.5318	2.3602	2.5318	2.5318	2.5318	2.5318	2.4781	2.5098	2.5318	2.3591	2.5318	2.4003	2.5318	2.5098	2.5098
1320_at	11099	PTPN21	2.2205	2.5603	2.2205	2.2205	2.2205	2.2205	2.2205	2.2205	2.2205	2.2205	2.2205	2.2205	2.2205	2.2272	2.2205	2.2205	2.2205	2.2205	2.2205	2.2205	2.2205	2.2205	2.2205	2.2205	2.2205	2.2205	2.2205	2.2205	2.2367	2.2205	2.2205	2.2205	2.2205	2.2912	2.2205	2.2205	2.2205	2.2205	2.2205	2.2205	2.2205	2.2215	2.2205	2.2205	2.2205	2.2212	2.2205
1405_i_at	6352	CCL5	10.5552	4.8173	7.2831	10.7731	3.7462	6.0115	6.5167	7.3430	6.1448	6.6853	7.0798	8.3192	6.0246	5.8906	7.5115	3.1264	3.7526	4.2080	5.3276	7.1692	6.4026	9.0187	3.3840	7.1938	6.5128	7.1784	6.0545	7.2475	6.5726	4.4925	7.2343	6.5791	5.1569	5.1513	5.5404	5.6465	5.9375	8.1906	6.4564	5.0981	4.6913	5.9724	9.7284	6.1597	7.6831	7.0056	6.3838
1431_at	1571	CYP2E1	2.2205	2.2205	2.2205	2.2205	2.2205	2.2205	2.2205	2.2205	2.2205	2.2946	2.2205	2.2205	2.2205	2.2205	2.2205	2.2205	2.2205	2.2205	2.2236	2.2205	2.2205	2.2205	2.2205	2.2205	2.2205	2.2205	2.2205	2.2205	2.2205	2.2213	2.2205	2.2205	2.2205	2.2205	2.2205	2.2205	2.2205	2.2205	2.2205	2.2205	2.2216	2.2205	2.2205	2.2205	2.2208	2.2205	2.2205
1438_at	2049	EPHB3	3.3078	2.6851	5.5776	2.6313	2.6757	6.9734	2.6639	2.6795	4.0443	4.0320	4.3402	3.6701	4.9367	3.6038	5.2687	2.6453	4.6941	3.6329	2.6698	4.9794	4.2838	2.6684	4.0722	2.6499	2.6684	2.8073	4.0247	2.9953	4.7613	3.2793	3.1794	2.6153	2.7795	2.7265	2.6746	4.8214	4.2452	3.5057	4.5845	2.6459	3.4419	3.8480	4.2104	2.6684	3.5143	2.6652	3.8716
1487_at	2101	ESRRA	5.2042	5.1752	5.2443	5.1430	5.1246	5.1481	4.8467	5.1417	5.1417	5.1417	5.0895	5.0527	5.1417	5.1465	5.1417	5.1417	5.1417	5.3628	5.2558	5.1417	5.2973	5.8334	5.1417	5.5957	5.1417	5.1417	5.3239	5.3201	5.1517	5.1417	5.1417	5.1504	5.1440	4.5579	4.8112	5.1417	6.0381	5.1417	5.1417	4.9941	4.7957	5.0511	5.1417	4.5409	5.2298	4.5503	4.9827
1494_f_at	1548	CYP2A6	2.2575	2.2703	2.2629	2.2520	2.2703	2.2466	2.2703	2.2703	10.5019	2.2629	2.2695	4.4878	2.2703	2.2703	2.2466	2.2593	2.2629	2.2520	2.2703	2.2711	2.2629	2.2446	2.2703	2.2569	4.7736	2.2860	2.2703	2.2703	2.2629	2.2580	2.2468	2.2731	2.2703	2.2205	2.2703	2.2593	2.2703	2.2466	2.2429	2.2629	2.2748	2.2502	2.2513	2.2538	2.2703	2.2703	2.2703
1598_g_at	2621	GAS6	5.1321	6.3748	5.9663	4.8233	5.5810	5.5279	7.2929	6.5619	5.2197	4.5673	6.9260	6.0783	6.9240	6.9639	6.5276	5.7752	5.2697	4.5359	8.4076	7.8593	6.9298	6.5419	8.3680	7.9483	7.4530	6.5073	5.1017	6.4594	7.4965	7.2043	6.8258	6.6605	6.4443	7.0729	7.2390	7.0256	4.5514	8.1610	6.1811	6.7135	5.3692	6.4310	8.1911	7.2438	7.0581	7.2029	8.0217
160020_at	4323	MMP14	4.7573	3.6200	4.0955	3.9916	3.8798	4.8030	4.6669	5.6242	4.3782	3.9651	4.7845	4.7152	5.2222	5.0679	4.4328	4.3875	4.6583	4.0557	4.1038	4.3619	4.4967	3.9162	4.3350	3.8920	4.0905	3.9683	4.0287	4.2753	4.3411	4.2819	3.9960	4.6736	4.4187	3.8003	4.4631	3.9316	4.0314	4.8568	5.1948	4.6998	4.1760	4.6417	4.9366	4.1363	4.1888	4.6886	4.5609
1729_at	8717	TRADD	6.9142	6.1775	6.0986	6.2302	6.0760	5.9889	6.2878	5.7014	7.9349	8.0693	5.5107	6.7318	6.0152	6.1272	5.7238	5.6948	5.6260	5.8609	6.2351	5.9130	6.7367	7.1702	6.2707	7.3908	6.3050	6.4999	6.8507	5.8469	6.0439	6.4645	7.2476	5.6460	6.1880	6.1418	5.7248	5.9001	5.7972	6.1805	6.6959	6.0734	6.0403	6.0448	6.7536	5.7353	5.9134	5.7582	5.3637
1773_at	2342	FNTB	2.2226	2.2385	2.2526	2.5863	2.2226	2.3516	2.2226	2.2226	2.2226	2.2287	2.2249	2.2606	2.2226	2.2315	2.4125	2.8731	3.8593	2.2443	2.2226	2.7818	3.4057	2.2226	2.4143	2.3020	2.2226	2.7257	2.2626	2.3722	2.2237	2.4236	2.4903	2.2226	2.3630	2.2226	2.2978	2.2966	3.2840	2.5410	2.7402	2.3526	2.5463	2.5126	2.5264	2.2226	2.4231	2.3221	3.4516
177_at	5337	PLD1	2.2205	2.2205	2.2205	2.2272	2.2205	2.2205	2.2205	2.2205	2.2205	2.2205	2.2205	2.2205	2.2205	2.2803	2.2524	2.2205	2.2205	2.2205	2.2205	2.2288	2.2205	2.2205	2.2205	2.2311	2.2205	2.2205	2.2237	2.2205	2.2205	2.2205	2.2206	2.2205	2.2205	2.2205	2.2205	2.2205	2.2205	2.2205	2.2232	2.2205	2.2205	2.2271	2.2205	2.2205	2.2205	2.3390	2.2205
179_at	441263	PMS2L11	2.2834	2.2834	2.2834	2.2834	2.2834	2.2834	2.2834	2.2834	2.2834	2.2834	2.2834	2.2834	2.2834	2.2834	2.2834	2.2834	2.2834	2.2834	2.2407	2.2834	2.2834	2.2834	2.2836	2.2834	2.2834	2.2834	2.2834	2.2834	2.2834	2.2834	2.2834	2.2834	2.2834	2.2940	2.2834	2.2834	2.2834	2.2834	2.2834	2.2834	2.2834	2.2834	2.2834	2.2834	2.2834	2.2834	2.2834
1861_at	572	BAD	2.5182	2.5908	3.2998	2.5182	2.5182	3.3621	2.5470	2.5182	2.5182	2.9936	3.3417	3.0036	2.5182	2.5182	2.5975	3.1783	2.5505	3.9270	2.5189	3.2732	4.8148	4.1440	4.2626	4.2923	2.5462	2.7352	4.9791	3.8963	3.5491	2.7447	3.8186	2.8686	2.5299	2.9065	2.5197	2.5182	2.8739	3.9677	3.1736	2.6417	2.9047	3.3269	2.5182	2.5471	3.2863	2.5226	2.8111
200000_s_at	10594	PRPF8	8.5206	8.9070	9.4510	8.1291	8.7517	8.7525	8.7637	7.8128	7.8128	7.5171	7.7131	7.9485	8.0040	7.8799	7.6680	6.6319	7.5849	8.9707	7.8750	7.6264	8.7798	7.4322	8.5527	7.4216	7.7967	7.4130	7.7206	8.1797	8.3953	8.1234	7.1967	7.9906	8.8688	8.2196	9.1783	8.0111	7.5824	8.3240	7.9075	8.7373	8.6170	8.6074	8.7997	8.1273	7.7704	8.2560	8.1257
200001_at	826	CAPNS1	9.8403	10.1555	11.3958	10.2115	11.2645	10.2441	10.0924	9.9347	10.1967	10.8141	10.2196	10.2567	9.9728	9.8845	10.7398	9.4573	10.2149	10.1252	10.0341	10.3049	10.7484	10.4650	10.6507	10.2973	10.0835	10.6429	10.2192	10.3440	10.8393	10.3807	10.1226	9.9087	9.9145	9.7110	10.4447	10.0310	10.3975	9.9547	10.2451	10.0919	10.5361	10.2276	10.3374	10.1367	10.2011	9.5272	10.4280
200002_at	11224	RPL35	12.8258	13.0661	13.0983	12.8556	11.9444	13.1617	12.3331	12.4489	12.4735	12.2654	12.6938	12.4428	13.2913	11.8261	12.8314	12.7078	13.1004	12.2198	11.4215	12.5197	12.9203	12.6026	13.0902	13.1988	12.1804	12.6036	12.6795	12.8678	13.0443	12.7536	12.8121	13.0705	12.7644	12.9866	12.4829	12.4636	12.1646	12.4949	12.3683	12.8911	12.6704	12.3884	12.4292	12.1404	12.2848	12.0232	12.7086
200003_s_at	6158	RPL28	13.3735	13.6687	14.2300	13.7630	13.7118	13.8114	13.5465	13.5581	12.8608	13.5662	13.9807	13.8196	13.8665	13.7523	13.6882	13.4089	13.6007	13.4960	13.2307	13.4708	13.6744	13.8337	13.7795	13.5170	13.2502	13.6602	13.5243	13.6463	13.8243	13.7972	13.5093	13.5062	13.6432	13.8251	13.2153	13.1812	12.9102	13.4732	13.6071	13.8674	13.8820	13.5140	13.2697	13.6720	13.5982	13.4326	13.5901
200004_at	1982	EIF4G2	12.0605	11.0863	11.1050	12.1795	11.7702	11.7935	11.4706	11.3395	11.2343	11.8462	12.0441	12.0475	10.8729	12.1080	11.6935	11.2870	11.1521	11.8526	11.6898	11.7871	11.1670	11.4989	11.0226	11.3301	11.3931	11.9809	11.5655	11.4068	11.4130	11.5760	11.9150	11.7207	11.7686	11.4257	11.7226	11.5342	11.1604	11.4881	11.8627	11.6542	11.9166	11.5786	11.6245	11.7158	11.3795	11.8097	11.6100
200005_at	8664	EIF3D	9.7346	9.9995	10.0922	9.6741	9.3915	9.9776	9.0399	9.0390	9.0949	9.6855	9.7812	9.7959	10.1142	9.6049	10.2032	10.0109	9.7847	10.1722	8.7301	9.0147	9.5128	9.1084	10.2511	10.8525	9.1275	9.6851	10.2906	9.2423	10.5281	9.6586	9.9217	9.0836	9.3434	10.3529	9.8475	10.0893	8.9865	9.0854	9.2807	10.0889	9.1666	10.3757	9.7195	9.6658	9.0336	9.7446	10.0418
200006_at	11315	PARK7	11.3492	11.2128	11.5485	11.8477	11.5631	12.0777	11.9538	11.4598	11.2695	11.7759	11.6508	11.4709	11.1139	11.5891	11.8675	11.9820	11.2877	11.9746	11.7467	12.4579	12.3036	11.8806	11.9632	12.2176	11.8342	11.6294	12.0193	11.6572	11.7593	11.5851	11.9837	10.9587	10.8904	11.8090	11.1374	11.1786	10.9888	11.3011	11.7045	11.1718	11.6727	11.6490	11.2027	11.3263	11.6733	11.8341	11.4294
200007_at	6727	SRP14	12.1605	12.3911	12.3613	12.5650	12.0825	12.3160	11.9040	12.4412	12.2309	12.9928	12.4514	12.4656	11.9492	12.0662	12.4503	12.5986	11.4906	12.4375	12.0991	12.2500	12.6606	12.5096	12.1165	12.4420	12.9239	12.4496	12.9013	12.5483	12.2781	12.3480	12.6147	12.6002	11.8712	12.6431	12.5414	12.0305	12.5122	12.4033	12.1887	12.2992	12.3225	12.3818	11.9778	12.5081	12.6037	12.2846	12.2073
200008_s_at	2665	GDI2	8.5877	10.0779	8.7783	9.6383	9.4303	10.6244	8.0129	8.8398	8.0987	9.4317	9.2449	10.1727	9.6198	9.1604	10.2638	10.2035	9.8440	9.3373	8.3435	9.5196	8.8407	9.6074	9.5493	10.1308	9.6725	10.0467	10.1932	9.7565	9.7215	9.6400	9.2149	9.0773	9.0691	8.6663	8.8323	8.5729	9.3451	10.0327	10.1729	9.7382	9.8423	9.9609	9.7359	9.1595	9.2105	9.5079	9.5852
200009_at	2665	GDI2	11.2970	11.2376	11.5748	11.8236	11.2545	12.2873	11.6048	11.0825	11.9074	12.0268	11.6479	11.9034	11.5941	11.4449	11.9961	12.0859	11.6596	11.5930	11.5024	11.0725	11.4190	11.6708	11.5909	11.5747	11.4041	11.8262	11.6498	10.9676	11.0279	11.4922	11.4863	11.5654	11.4086	11.4589	11.4479	11.4296	11.4491	11.6467	11.7540	11.4419	11.4852	11.9426	11.6837	11.3285	11.5617	11.3659	11.3861
200010_at	6135	RPL11	11.7197	12.0830	12.1928	12.5583	11.5020	12.5066	11.3897	11.9535	10.7804	12.1241	12.5356	12.4174	12.0285	12.0617	12.2272	12.4368	11.9242	12.2383	11.5161	12.3849	12.4753	11.6245	12.6713	12.7928	11.3452	12.2512	12.3026	12.3947	12.3103	12.7234	12.3678	11.4505	11.9440	12.6049	12.3754	12.0281	11.2102	11.9761	11.9819	11.6428	12.6533	11.6809	11.9461	11.7267	11.9778	11.4903	12.2155
200011_s_at	377	ARF3	10.3770	9.9717	10.7242	9.9635	10.8414	9.6933	10.1774	10.2860	10.5262	10.3333	10.6299	10.1214	9.8195	9.8079	9.7974	9.0377	10.6468	10.1926	9.3824	10.3371	10.8225	10.3694	9.7100	9.8007	10.7289	9.8763	10.0112	10.1963	9.8760	9.7885	9.9271	9.8949	9.8950	10.0191	9.8772	9.6527	10.9400	10.1888	10.2225	9.6794	9.7749	9.5847	10.2712	9.5625	10.5693	9.4568	9.7779
200012_x_at	6144	RPL21	13.0650	13.7829	13.0304	13.5723	12.8448	13.5250	13.3845	13.1080	12.8404	13.0054	13.4133	13.4922	13.1963	13.0263	13.5554	13.7402	13.4171	13.2223	12.1931	13.4091	13.2128	13.2851	13.3377	13.4370	13.1617	13.3432	13.2679	13.5177	13.3389	13.1595	13.4017	13.4257	13.0283	13.5256	13.3242	13.2138	13.0210	12.9142	13.1797	12.8840	13.4310	13.1568	13.3859	12.7343	12.5941	12.9898	13.2505
200013_at	6152	RPL24	12.7751	13.1364	12.7479	13.0469	12.2694	13.1120	12.1733	12.4391	11.7101	12.3587	12.6605	12.1265	12.5959	12.4669	12.4802	12.7214	12.1532	12.6402	12.0955	12.7402	12.5640	13.0083	12.5653	12.8619	12.1034	12.4599	12.5910	12.6436	12.6362	12.9281	12.7918	12.7668	12.5704	13.2502	12.3346	12.3435	12.4012	12.0512	12.5851	12.3399	12.7672	12.6837	12.1690	12.5951	12.5421	12.5414	13.0144
200014_s_at	3183	HNRNPC	10.8536	10.4091	10.8164	11.1579	9.6734	11.0319	10.8267	10.5373	10.5293	11.4072	10.9084	10.3217	10.4816	10.8482	10.6743	10.7414	10.8787	10.9597	10.7014	10.3756	11.1843	10.8626	10.7041	11.3200	10.2976	10.8102	10.9490	10.3378	10.3331	10.5053	10.9897	11.0598	10.5116	11.1229	10.5195	10.4074	10.6642	10.0347	10.6301	10.5169	10.5966	10.5713	9.9597	10.8239	10.6761	10.3424	10.0845
200015_s_at	4735	SEPT2	10.8041	10.7844	10.0014	11.0140	9.6701	11.1876	11.1409	10.7225	11.1909	10.9802	11.0669	11.5074	10.4962	11.3476	10.8354	10.9000	10.7672	10.4941	11.3799	10.8844	10.8861	10.0869	10.3983	10.7182	10.3850	11.0323	10.6759	11.1135	10.9097	10.9734	11.0713	10.5019	11.0620	11.1252	11.4476	10.8335	11.1573	11.0802	10.9797	10.8953	11.0160	10.8340	10.7877	10.9332	10.7952	11.0007	10.8862
200016_x_at	3178	HNRNPA1	12.7227	12.9648	12.6907	12.9609	12.3636	13.2129	13.4100	13.0870	12.7692	12.4267	12.9759	12.8755	12.7068	13.0935	12.9564	12.7343	12.6314	12.7572	13.0640	13.1161	12.5384	12.8276	12.7007	12.6136	12.6017	13.2024	12.8542	13.0999	12.9417	13.2154	12.7480	12.5994	13.0975	12.9534	13.4738	13.1711	12.5994	12.7438	12.8946	12.7665	13.3536	12.6434	12.9488	13.0168	12.9792	12.8693	13.1044
200017_at	6233	RPS27A	12.4981	12.6970	12.2385	12.9299	11.8602	12.7455	12.0851	12.2489	12.1959	11.6639	12.7841	12.5197	12.1526	12.4760	12.6851	12.7916	12.4024	12.1421	12.1549	12.7552	12.3880	12.8508	12.3459	12.3228	12.0802	12.6823	12.5800	12.7384	12.4712	12.5236	12.7653	12.7033	12.8039	13.1025	12.4224	12.5581	12.2984	12.0444	12.2904	12.2124	12.4482	12.4920	12.4702	11.6924	12.4193	12.3103	12.0023
200018_at	6207	RPS13	13.0296	13.5695	13.1571	13.2092	13.4988	13.3715	13.0562	13.0836	12.8741	12.7567	13.1528	13.2062	12.9088	12.8702	13.0082	13.1966	13.3693	13.1318	12.9388	12.4682	13.3598	12.8529	13.2072	12.8776	12.5409	12.8191	12.9839	13.1458	13.1741	13.7057	12.7865	13.2923	13.2921	12.9904	12.8918	13.1178	12.7874	12.9928	13.0513	12.9215	13.2448	12.8496	12.9601	12.5988	12.5945	12.8101	13.0787
200019_s_at	2197	FAU	12.2998	12.7574	12.5753	12.5962	11.8052	12.4109	11.7426	12.7313	11.4997	12.3685	12.0296	12.1331	12.0874	11.9082	12.4813	12.4627	12.3015	12.2284	11.9235	12.1201	12.5680	12.7507	12.7643	12.6082	11.4056	11.9600	12.3618	12.5086	12.5837	12.5567	12.3961	12.6746	12.3116	12.3361	12.2205	11.8795	12.2288	12.1262	12.1471	11.9314	12.2219	12.3392	11.9200	12.1818	12.4631	12.0596	12.1359
200020_at	23435	TARDBP	9.4550	8.7320	8.7220	9.0469	8.6302	8.7515	9.0902	8.6470	8.9051	8.7472	8.8373	9.1113	9.0695	9.2631	8.5973	9.0548	8.3533	9.2505	9.1900	8.9983	9.3301	9.0718	9.1517	8.9069	8.6271	9.2293	8.7927	8.8470	8.5570	8.8659	8.7119	9.2819	8.5899	9.5279	8.9241	9.2155	8.4830	8.9454	9.1991	9.0747	9.2422	9.3139	8.8795	9.4437	9.0493	9.1109	9.0972
200021_at	1072	CFL1	12.9247	12.1900	12.7629	12.6399	13.5116	12.2658	12.9926	12.9706	13.0874	13.0707	12.6467	12.7265	11.8530	13.1719	12.5546	11.9696	12.9453	12.5233	13.0682	13.0659	12.8232	13.2617	12.4782	12.6052	12.6448	13.1981	12.5724	12.8213	12.9089	12.5608	12.7189	12.6416	12.9534	12.1334	12.6550	12.8357	13.2926	13.1066	12.8976	12.7742	12.7267	12.6586	12.7446	12.3718	12.6678	12.2676	12.7461
200022_at	6141	RPL18	12.4603	12.9912	13.7030	13.0649	12.6918	13.3277	12.5727	12.9504	12.3451	12.8351	13.2610	12.9490	13.2483	12.7566	12.9148	13.2135	13.2245	13.1265	12.1727	12.6491	13.2469	12.8951	13.5267	13.6137	11.9609	13.1005	13.0900	13.0263	13.4887	13.1625	13.4135	13.1711	12.9977	13.2262	12.9044	12.9109	12.9774	12.6836	12.8852	12.9945	13.1496	13.0155	12.6235	12.6150	12.8728	12.6063	13.2057
200023_s_at	8665	EIF3F	11.3647	11.8443	12.1056	11.8090	11.9831	12.1709	11.5222	11.6363	11.0013	11.6620	11.6386	11.8630	11.0635	11.5471	11.7083	11.2854	11.8148	11.3493	10.0891	11.0785	11.7094	10.9835	11.8711	11.5516	10.5920	11.4503	11.5878	11.7086	11.9485	11.3139	11.4693	11.3869	11.9830	11.8994	11.9648	11.3441	10.3623	11.0457	11.8952	11.6271	11.8052	11.5321	11.4504	11.2505	10.9141	11.6302	11.5549
200024_at	6193	RPS5	11.1628	13.1052	13.5041	12.8250	12.9316	13.3640	12.5921	13.3011	12.1841	12.7543	13.0965	13.2140	13.1005	12.4043	12.9500	13.2480	13.0140	12.8390	11.3198	12.7850	13.2132	13.0272	13.3132	13.0398	12.5426	12.8175	13.0753	12.9780	13.5087	13.1197	13.0781	12.9958	12.9231	13.2623	12.7249	12.9105	12.4271	12.3808	12.9316	12.1321	13.3168	12.6960	12.5347	12.3798	12.1980	12.4399	13.0179
200025_s_at	6155	RPL27	12.7696	12.9855	13.3368	13.1751	13.4760	13.4469	13.5651	13.3136	13.2239	13.3629	13.3962	13.0238	12.6395	13.0481	13.2385	13.5279	13.6406	13.1651	12.7001	13.1836	13.4777	12.7227	13.3973	13.4147	13.2368	13.1928	13.3873	13.3110	13.3447	12.9678	13.2539	13.4173	13.5194	13.4871	13.2886	13.3095	12.8484	12.8651	13.2140	13.0709	13.1111	13.0243	12.9928	13.1290	13.0780	13.1148	12.7323
200026_at	6164	RPL34	13.1619	13.8710	13.2607	14.0244	13.7080	14.1071	13.3089	13.3440	13.2631	13.7089	13.7603	13.5145	13.7896	13.4301	13.8998	14.3378	13.5068	13.8136	13.4778	13.6671	13.8066	13.2159	13.8141	14.0487	13.3573	13.5603	14.0024	13.6756	13.4899	13.6010	13.9159	14.0618	13.3444	14.1151	13.8941	13.9327	13.3466	13.4292	13.3133	13.6858	13.5465	13.9762	13.5465	13.6645	13.3038	13.6818	13.6301
200027_at	4677	NARS	10.4821	10.9502	9.9223	10.6365	11.1852	11.2817	11.7567	11.0049	11.2131	11.0845	11.1148	10.6632	10.5518	11.4914	10.6968	11.2112	10.7755	11.2536	11.6329	11.0930	9.9025	10.5473	10.3979	10.8180	10.9193	10.6904	10.6547	10.9253	10.4880	9.8626	10.8420	10.8790	10.8214	10.9648	10.7190	10.2841	10.6981	10.7510	10.8664	10.5676	10.4387	10.9873	10.4614	10.7312	10.9533	10.9744	10.8121
200028_s_at	56910	STARD7	10.0374	10.8012	10.4757	10.6039	9.9412	9.9722	10.8113	10.3930	10.1019	9.8390	10.5118	10.7496	10.1183	10.4444	10.5795	10.3419	10.3840	10.1994	11.1842	9.8594	10.5276	10.2189	10.3246	10.4903	9.7680	9.9494	9.7821	9.7104	9.9966	10.0821	9.9468	10.3824	10.2760	10.4550	10.2297	10.0713	10.2496	9.9455	10.0015	10.1624	10.0269	10.1422	10.0106	10.5198	9.9142	10.1230	10.1014
200029_at	6143	RPL19	12.5381	13.3355	13.3606	12.9540	13.7687	13.5153	13.2834	13.1228	13.2610	13.1557	13.3422	12.9953	13.0573	12.8831	13.0834	13.3664	13.3769	13.2591	11.8131	13.1113	13.1417	12.8091	13.4409	13.2839	13.3859	13.0138	13.2093	13.2152	13.5258	13.1753	12.7125	13.3472	13.5349	13.6569	13.4429	13.4110	12.8650	12.4881	12.8942	13.2374	12.9172	13.0191	13.1243	13.1488	12.9949	12.8444	12.6528
200030_s_at	5250	SLC25A3	11.0643	11.6551	11.4780	11.2120	11.7442	11.6474	11.4553	10.6736	10.8557	11.4514	11.3965	11.1946	11.0106	11.1078	11.4982	10.9449	11.2939	10.8228	9.9981	10.8520	11.1742	11.3113	11.5454	11.6452	10.6637	11.1983	11.1944	11.0677	11.4535	10.6227	11.1271	11.1306	11.5721	11.1673	11.4537	11.4277	11.3617	10.8763	11.3892	11.6127	11.6612	11.2702	11.2839	11.0655	10.6296	11.1179	10.8807
200031_s_at	6205	RPS11	13.5069	14.0375	14.2072	13.9672	13.7837	13.9989	13.8534	13.8716	13.5372	13.8543	14.0708	13.8582	13.7408	13.8444	13.8221	13.9274	13.8872	13.9747	13.1731	13.6696	14.1202	13.8288	14.0874	13.9986	13.4834	13.8367	14.1739	14.1417	14.2034	13.8382	13.9616	13.9581	13.6686	13.9070	13.6868	13.9140	13.5970	13.6486	13.9621	13.8803	13.8994	13.6825	13.5569	13.5853	13.9060	13.7351	13.7815
200032_s_at	6133	RPL9	13.2657	13.4446	13.7209	13.7134	13.5644	13.8794	13.3663	13.2387	12.9039	13.2529	13.6340	13.2674	13.3746	13.3823	13.4789	13.8415	13.3848	13.5459	13.1691	13.3180	13.6993	13.2480	13.7741	13.3401	12.8236	13.2420	13.5629	13.3239	13.3609	13.2383	13.5574	13.6212	13.2346	13.3475	13.5064	13.6220	13.2168	13.0825	13.2973	13.3812	13.4206	13.6121	13.3769	13.5907	13.1735	13.4758	13.3389
200033_at	1655	DDX5	12.6552	10.9722	11.0958	11.5334	11.4744	11.0238	10.9440	11.2222	12.2926	11.3208	11.3901	11.5160	11.3827	11.4598	10.7722	10.7465	10.7097	11.3680	12.0730	11.9519	10.9280	11.6169	10.6673	12.5940	11.6825	11.9164	11.4879	11.2574	10.9333	11.2031	11.1774	11.4235	11.4139	11.5070	11.4033	11.8860	12.0559	11.1149	11.2569	11.2471	11.2321	11.4289	11.8249	11.6319	11.7976	11.6052	11.3326
200034_s_at	6128	RPL6	13.0593	13.2784	12.2102	13.4769	12.8907	13.4536	12.5107	12.7363	12.7060	12.1645	13.1685	13.2716	13.2958	12.9400	13.1301	13.4660	12.7263	13.0923	11.7225	12.6801	12.5007	12.1167	12.9279	12.6398	12.3930	13.0618	13.0265	13.1366	13.1649	12.6201	13.0285	12.7693	13.2706	13.2768	13.2298	13.2520	13.1100	12.4560	12.8297	12.8899	13.1667	13.1750	13.0650	12.7349	12.9165	13.0140	12.9986
200035_at	23399	DULLARD	8.1862	7.1593	8.7849	7.5910	8.3088	8.3088	8.3375	7.3642	7.9800	7.8228	7.9224	7.3425	7.5495	7.9008	7.7472	7.1690	7.2418	8.3418	8.1048	7.6553	8.3088	7.1375	8.6662	8.1547	8.3126	7.6253	8.2758	7.9040	8.4025	8.3088	7.8290	8.3088	8.3088	8.0754	8.3088	7.3039	7.7937	8.2608	7.6941	7.7791	8.4067	7.9003	8.7433	7.8973	7.5710	7.5715	8.2142
200036_s_at	4736	RPL10A	11.7756	13.0800	13.1302	12.9775	12.0763	13.3545	12.8410	12.8107	12.5535	12.6555	12.8647	12.6618	12.5972	12.5438	13.2877	13.4357	12.8852	12.4553	11.9426	12.8238	12.3860	12.6960	12.9868	12.9755	11.9568	12.6314	12.9752	13.0452	13.2812	12.9740	13.0470	12.7737	12.7878	13.2886	13.0218	12.8241	12.5643	12.3329	13.0344	12.3778	13.1325	12.7816	12.7094	12.1735	12.0511	12.5073	12.7739
200037_s_at	11335	CBX3	10.9083	9.4333	9.9213	10.7351	10.8459	10.7468	10.8350	11.2874	10.9036	10.4758	10.8747	10.1688	10.2739	11.0872	10.2517	10.8441	10.1663	10.8619	11.1363	10.6095	9.4939	10.6075	9.5185	10.2410	10.3482	10.8651	10.4241	10.4296	9.5314	10.3177	10.5360	11.0981	10.9251	10.4786	10.8635	10.9883	10.4348	10.3839	10.6571	10.7613	10.3402	10.5741	10.6659	10.2276	10.2994	10.3836	10.4491
200038_s_at	6139	RPL17	12.4653	13.6131	12.8422	13.4398	13.1762	13.4749	13.0737	13.0119	12.5696	12.7733	13.4859	13.0445	13.4332	13.3413	13.4729	13.6627	13.3181	13.3407	13.1814	13.5622	13.1920	12.9001	13.3972	13.7812	12.5522	13.3873	13.3887	13.3492	13.4476	13.1553	13.6289	13.6973	13.6075	13.8500	13.5113	12.9852	12.2828	12.9544	13.1065	12.9657	13.2788	13.5768	13.2425	13.4039	13.0434	13.3133	13.4354
200039_s_at	5690	PSMB2	9.7038	9.0797	9.3436	9.2970	8.7365	9.4244	9.8198	8.9983	8.8281	10.2660	8.7553	9.4849	8.7913	9.1356	9.2150	8.4557	8.8224	8.5256	9.7087	9.0914	10.2832	10.1427	9.7553	9.3415	9.0905	9.1672	9.4239	9.1879	8.9407	9.6393	9.0449	9.0463	8.3526	9.2141	8.7494	8.6745	8.8167	9.9811	9.2754	9.7427	9.2460	9.2142	9.1386	9.3655	8.9315	8.8456	9.2181
200040_at	10657	KHDRBS1	10.1809	10.2820	10.2140	10.1117	9.5492	10.3079	10.2238	10.2550	9.9149	10.1846	10.1606	10.2592	9.8358	10.1692	10.2066	9.9137	9.6868	9.9783	9.9003	9.8846	9.8147	10.1588	9.4350	9.6110	9.7596	10.1370	9.7264	9.9580	9.7399	9.9876	10.0472	10.3856	10.3565	10.1325	10.1624	10.2240	9.6137	9.9493	10.1178	9.9370	10.1552	10.2127	9.9946	10.3475	10.1757	10.0817	9.7478
200041_s_at	7919	BAT1	10.6244	10.5915	10.7820	10.5810	10.9600	10.1615	9.7168	9.6888	9.5019	9.5668	10.3799	10.2193	10.3200	9.4076	10.5403	10.2498	10.3291	10.5086	10.3642	10.7436	10.3297	11.2848	10.3367	10.6371	9.7696	10.8543	10.6707	10.9497	10.7630	10.7467	10.8497	10.3959	10.6789	10.7132	10.9619	10.7478	10.9275	10.3837	10.6419	10.8004	10.5053	10.4256	10.8397	10.5288	11.1677	10.1757	10.7533
200042_at	51493	C22orf28	8.6866	8.8741	9.1383	8.3931	8.9010	9.0374	8.2962	8.5619	8.2247	9.4990	8.5442	8.2024	9.5751	8.7127	8.8897	8.8309	8.5700	8.8532	8.2090	7.8033	8.4906	8.0498	8.8962	8.6124	9.4400	8.7600	9.3972	8.3720	8.9418	7.9923	8.8346	8.5969	7.9784	8.9602	7.9565	8.4597	8.2586	8.1022	8.1564	8.9193	8.1120	8.7303	8.4369	8.3451	7.9640	8.7925	8.5855
200043_at	2079	ERH	11.6499	10.4158	10.1701	10.9230	11.7185	11.0780	10.6665	11.0586	10.7805	10.8199	10.8490	10.7202	10.9872	10.9544	11.1280	11.6005	11.8859	10.8297	10.6155	10.7953	11.4928	10.6495	11.2449	11.1224	10.9713	11.0733	11.2101	11.1206	10.6453	10.8389	11.3034	11.5796	11.0360	10.7826	10.5403	10.5547	11.1498	10.5384	10.8619	10.9868	11.0356	11.1319	10.7371	11.2952	11.1445	10.6892	11.1299
200044_at	8683	SFRS9	10.8378	10.1870	10.3392	10.6114	10.1857	10.2326	10.5562	8.7017	10.5110	9.8333	9.9114	10.0634	9.3168	10.3005	10.3587	10.0221	10.3289	10.2378	9.2642	9.4607	10.9036	9.4456	10.0165	10.1577	10.1327	10.1908	10.1928	9.9953	9.9773	9.2007	10.4392	10.5259	10.2183	9.7387	9.9712	10.0731	10.3200	9.3308	10.0561	10.6461	10.3655	9.7900	10.1622	9.9501	10.2262	9.4273	10.0842
200045_at	23	ABCF1	7.8797	7.5260	8.0411	7.9043	8.4674	7.7495	7.9996	7.5152	7.8820	7.3823	7.8223	7.7198	8.0375	7.5579	7.6298	7.1536	8.0520	7.6485	8.1881	7.5695	7.4598	8.6807	7.6283	7.7226	7.7131	7.3344	7.1437	8.2472	7.8225	7.3260	6.9031	8.0811	8.1367	7.7562	7.5644	7.8151	8.1834	8.1143	7.9129	8.0869	7.0632	7.7898	7.5740	7.1709	7.0042	7.3738	7.2983
200046_at	1603	DAD1	9.6803	10.1889	10.0896	10.0058	10.9077	10.2679	9.5168	10.6305	9.8626	10.5349	9.8272	10.2294	9.0665	10.0846	10.2550	10.6080	11.1602	10.5456	9.8761	10.1222	10.7228	10.4949	10.7180	10.8287	11.7238	10.3610	11.0390	10.3894	10.3979	10.0006	10.5958	10.2106	9.6324	10.1560	9.2255	9.4749	10.4556	10.5911	10.4335	10.0974	10.0973	10.1158	9.7082	9.7885	9.8474	9.7648	10.0624
200047_s_at	7528	YY1	10.4302	9.6621	10.3004	10.8135	9.9611	10.3242	10.1409	10.0931	10.3994	10.7324	10.5472	10.2902	9.5879	10.3301	10.1489	10.1954	11.1378	10.4420	10.2837	10.4757	9.9331	10.7415	10.0352	10.0361	9.6570	10.4578	9.9485	10.6334	9.9030	9.7654	10.6091	10.7714	10.3732	10.6069	9.8930	10.2172	10.3008	9.8054	10.1691	9.8063	10.0543	9.7304	9.8325	9.8945	10.4302	9.8691	10.0635
200048_s_at	10899	JTB	10.7078	11.4085	11.9999	11.1807	10.5832	11.3988	10.8924	11.1857	11.6498	10.8261	10.2075	11.2892	10.3399	11.6226	10.2023	11.0697	10.6679	11.5133	10.4613	10.5542	11.5665	10.9906	10.5325	11.1086	11.6160	11.1054	11.6828	10.9374	10.7737	11.0703	10.8700	10.9284	11.3377	10.7634	10.3939	10.9668	11.0080	10.2315	10.6004	10.5979	10.9877	10.7185	10.5196	10.4093	10.3014	9.9989	10.0012
200049_at	11143	MYST2	7.9153	6.5251	8.0178	6.3533	7.4533	6.4604	7.2787	7.8109	9.0437	7.6172	7.2809	7.0938	7.2570	6.3160	6.8711	6.8730	8.3005	7.0234	6.5930	6.5376	7.2195	7.0687	6.9808	5.9913	7.4621	6.6125	6.6061	7.1198	6.5792	6.0781	5.9665	6.6834	7.0321	7.3812	7.3900	6.6353	7.2875	6.3292	6.9032	6.5251	7.1465	6.9651	7.0723	6.2967	7.1599	6.5286	5.5688
200050_at	7705	ZNF146	9.4627	8.6887	8.2371	10.0496	9.3881	9.8792	9.5296	9.9127	8.9182	9.2122	9.6970	9.4012	9.6835	9.9309	8.9149	9.6056	7.9094	9.6956	10.0897	10.0801	8.2490	9.2622	8.5805	8.5521	9.2512	10.1530	8.7419	9.4136	9.2831	9.7217	9.0182	9.0318	9.4603	10.0437	9.5036	9.7652	9.6319	9.2893	9.5511	8.9124	9.4876	9.8146	8.4915	8.9483	9.6088	9.5354	9.4267
200051_at	9092	SART1	6.1883	6.6817	7.5209	6.4452	7.8774	6.4489	7.1153	7.2866	6.8971	6.7540	6.6823	6.7172	5.9955	7.2086	6.5605	6.1043	7.4049	7.2626	6.9925	6.7944	7.1770	7.6462	6.4856	6.2512	5.8529	6.7409	6.6976	6.2227	6.7849	6.9622	6.3085	6.6758	6.2925	6.9046	6.3301	6.3724	7.2145	7.3165	6.9248	6.9438	6.6920	6.9184	6.8819	6.6311	7.3170	6.1396	7.0668
200052_s_at	3608	ILF2	10.1759	9.7776	10.1596	9.9522	8.9641	10.8050	8.4597	9.8056	8.5376	9.5153	8.8289	9.5703	9.2653	9.4287	9.5562	9.9699	10.4819	9.9671	10.8296	9.0351	10.2161	10.7669	10.1257	10.5223	9.0533	10.1823	10.3325	9.3843	9.9670	9.5916	9.9996	10.0413	9.5506	9.5229	8.5736	9.2054	9.5319	9.3512	9.8906	10.2089	10.0854	10.4624	9.3885	9.3633	8.9992	9.3907	9.1711
200053_at	9552	SPAG7	8.0914	8.6000	8.6156	8.5776	8.8599	8.9960	8.4003	8.2402	7.9565	8.4655	8.0017	8.0451	7.9930	8.2520	8.2182	8.4788	7.5408	8.7916	8.0935	8.0318	9.4773	8.5506	9.2352	9.5500	8.2387	7.8568	9.8950	8.9837	8.9130	8.2171	8.3139	8.4082	8.5190	8.6918	8.4386	8.1851	8.2533	8.3176	8.1598	8.6241	8.5778	8.6002	8.5840	8.3944	8.1775	8.2745	8.3244
200054_at	8882	ZNF259	7.0588	6.0366	6.8752	6.0366	6.1682	7.4656	7.3498	6.5564	7.2141	6.9546	6.0366	6.5435	6.0366	5.5805	6.2602	6.8241	6.7021	6.7728	6.3182	5.9072	6.4998	6.6255	7.4246	6.5531	6.0366	6.1959	6.3041	6.4917	7.2967	6.0483	6.3620	6.3614	5.9429	6.5819	6.0366	6.2414	5.8974	7.2116	6.7063	6.0366	6.1313	6.7754	5.7687	6.0366	6.6383	6.4958	5.8314
200055_at	6881	TAF10	9.8435	9.6646	10.7822	9.9678	11.2390	10.2144	9.8545	9.4021	10.4466	10.4601	9.7061	9.9142	8.6272	8.9455	9.9360	9.8826	10.2869	9.9669	9.2401	9.1193	10.3381	9.4837	10.0050	9.8937	10.7172	9.7598	10.5188	10.3372	10.2387	9.3888	10.4683	10.0237	10.4339	9.3431	9.8577	9.7096	9.0158	9.5777	9.9023	9.4732	10.0163	9.5819	10.3197	9.3227	9.2019	9.1235	9.6410
200056_s_at	10438	C1D	7.4945	7.1519	7.0681	8.1761	6.5613	7.3490	6.9910	7.0699	7.4383	9.4939	8.0275	7.4901	6.4049	7.5762	6.7693	7.3540	6.2121	6.9063	7.6521	7.6911	7.3541	7.7490	6.9361	7.4714	7.1824	7.7587	7.8493	7.9156	6.3886	6.6615	8.3509	7.1373	7.1840	7.0239	7.4977	7.0371	7.4349	6.9097	7.2104	6.6150	7.3686	6.7306	6.5213	6.8259	7.0929	6.3331	6.0705
200057_s_at	4841	NONO	10.6407	10.7213	11.2064	10.6927	11.0316	11.3154	10.8451	11.1809	10.7937	11.0803	10.9761	11.0144	10.8831	10.6467	11.1791	10.7798	11.5807	10.9717	10.9028	11.1253	10.7598	10.9056	10.8940	10.4277	10.6908	10.9663	10.9808	10.7479	11.0695	11.2173	10.7659	10.5840	10.8480	10.9162	11.2557	10.9804	11.3150	11.2109	11.0849	10.9972	11.0885	10.7940	10.9847	10.7374	10.9858	10.7883	11.2096
200058_s_at	23020	SNRNP200	10.7189	9.5929	10.9603	10.0599	9.4962	9.7655	10.0763	10.9035	9.7287	9.4524	10.0930	10.4668	10.2271	9.6052	10.0917	9.2961	10.2723	9.9418	10.1909	9.9070	10.4987	10.4932	10.2251	9.5444	9.2841	9.8558	9.8424	9.9120	9.9576	10.0078	9.9651	10.9355	10.3042	10.2707	10.6123	10.6843	10.4014	10.2767	10.1810	10.0081	10.2151	10.2837	10.1655	10.1076	10.6881	10.4456	10.4140
200059_s_at	387	RHOA	10.8120	11.5662	11.6208	11.4610	11.2466	11.2785	11.2682	10.8328	10.7541	12.1021	11.5376	11.5562	10.8876	11.2673	11.1229	10.5556	11.2541	10.7458	9.4999	10.8685	11.3374	11.1262	10.9152	10.9766	11.3313	11.5137	11.3814	11.3976	11.5823	11.5481	11.3140	11.3228	11.2842	11.2810	10.7906	10.9326	10.2424	11.0132	11.5803	11.4176	11.5647	11.1246	11.3280	11.1208	11.1812	11.2217	10.6859
200060_s_at	10921	RNPS1	10.8518	10.4565	10.1562	9.9192	10.2277	9.9608	10.6061	9.9050	10.7173	10.3857	10.1304	9.4549	10.0097	9.7715	10.0201	9.5895	11.0969	10.3063	10.7089	10.6383	10.6637	10.2137	10.6412	9.8788	10.2753	10.0810	9.4042	10.9106	10.0693	10.4043	10.0939	10.5800	10.4476	9.8905	9.7717	10.6232	10.4178	9.7963	9.6690	10.2411	10.3764	10.1328	10.1902	9.4451	9.9548	9.9215	10.7232
200061_s_at	6229	RPS24	13.6700	14.0785	13.4996	14.1055	14.4919	14.3516	13.3685	13.9363	13.2698	13.3082	14.3585	14.0434	14.0542	14.0190	14.1711	14.4704	14.2774	14.4990	13.6506	14.2854	14.3046	14.0271	14.3115	14.1547	13.3279	14.5767	14.4374	14.0980	14.2367	14.2456	14.3237	14.4901	14.0522	13.9944	14.0228	14.0975	13.9042	13.6728	13.9328	13.5916	14.1011	14.0451	14.1155	13.9642	14.0233	13.8478	13.8913
200062_s_at	6156	RPL30	13.7032	13.9034	13.8155	13.8383	13.8065	13.7837	13.5015	13.6212	13.6123	13.5906	13.6115	13.2849	13.5862	13.3116	13.7052	13.9052	13.8142	13.6881	13.6571	13.6155	13.8518	13.4615	13.7697	13.7586	13.3608	13.4158	13.6682	13.8384	13.7920	13.5335	13.6340	13.8329	13.7498	13.7336	13.5633	13.5795	13.9148	13.4983	13.6598	13.9668	13.5818	13.5627	13.8131	13.1011	13.5343	13.0001	13.6708
200063_s_at	4869	NPM1	12.1953	12.1471	11.8025	12.6047	12.2143	12.7282	12.4744	12.9437	12.0730	12.2511	12.5171	12.2380	12.0485	12.3419	12.5270	12.9869	12.6747	12.5501	12.6367	12.2536	11.6044	12.6466	12.3518	12.4081	12.0598	12.5590	12.5238	12.3608	12.5383	12.5247	12.5709	12.8103	12.7527	12.4108	12.4652	12.6350	13.1278	12.2268	12.6105	12.1260	12.4767	12.3625	12.0125	12.0167	12.2367	12.3031	11.9879
200064_at	3326	HSP90AB1	11.5579	11.7333	12.2367	11.7385	12.8379	11.8704	11.3946	11.8179	11.5707	11.8018	12.0800	11.6757	12.1128	11.6823	11.9357	11.0567	12.2934	11.8195	11.3272	12.1299	11.1738	11.6010	11.8055	11.2737	12.4584	11.8377	11.4769	11.6712	11.9901	12.0821	11.3585	12.3340	12.4635	12.3765	12.1984	11.7073	12.7194	12.2139	12.1374	12.1153	11.4944	11.6361	11.7469	11.7553	11.2354	11.3025	11.9278
200065_s_at	375	ARF1	11.8743	12.2632	12.7586	11.5837	12.2931	11.7246	10.6748	11.4292	11.7004	11.8698	11.0789	11.6819	11.9243	12.0111	11.7024	11.3474	12.1443	11.9953	11.6171	11.9603	12.3540	12.2253	11.5924	12.2613	12.2598	12.1020	12.2672	11.6691	11.4792	12.0180	11.8644	12.4045	12.1846	11.3911	11.1690	11.7795	12.9074	11.8999	11.9123	12.2763	12.1165	11.9815	11.6262	11.9919	11.5501	11.2206	11.6340
200066_at	3550	IK	8.0701	9.3592	8.7026	9.0377	8.4885	8.8685	8.6643	9.7816	8.3255	8.3474	8.7961	9.1065	8.8802	8.5554	8.7352	8.7377	8.6462	9.2478	7.6369	8.3861	8.3510	8.9530	8.7359	8.4438	8.9255	8.7134	8.8706	8.8670	9.1846	9.0099	8.4672	8.6629	8.7131	9.6488	9.0841	8.7156	9.6232	8.5003	8.8285	8.5441	9.0580	9.0105	8.7142	9.0147	9.0226	9.4512	9.1038
200067_x_at	8724	SNX3	9.5962	9.7906	9.4535	10.2180	9.3785	10.0951	9.6551	9.3057	9.5997	9.4024	9.4250	9.7528	9.6305	9.4259	9.9958	10.2663	9.2697	9.1992	10.0265	9.2143	9.5895	9.3892	9.2544	9.6348	9.4561	9.3632	10.1349	9.5724	9.5934	9.8994	10.0626	10.0652	9.7332	9.5998	9.6042	9.0227	8.7363	9.9528	9.3323	9.4223	9.4140	9.7662	9.4531	9.4447	9.6431	9.6158	9.6199
200068_s_at	821	CANX	10.0267	10.4165	10.1901	10.2118	11.1947	11.1422	10.5682	11.2006	9.9776	10.6899	10.9078	10.8643	10.3208	10.4458	10.5898	10.6247	10.6619	10.8320	11.7214	10.7118	9.8324	10.6513	10.3042	10.2441	11.0081	10.2906	10.4938	10.7887	10.6817	10.7376	10.2174	10.3918	11.0013	10.2794	10.6619	10.3623	11.5701	11.3517	10.6877	9.8833	10.6547	10.7315	10.5142	10.5381	10.6327	10.4586	10.9700
200069_at	9733	SART3	6.3254	5.8290	5.7748	6.9708	6.3699	5.7943	6.6777	5.7596	6.5661	6.2161	6.1962	5.7596	5.5073	6.3409	5.8656	5.5073	5.7596	5.6009	5.6994	5.4804	6.0060	5.7596	5.7052	5.6183	5.5073	5.7640	5.1492	5.6128	5.7596	5.7557	5.7596	6.1461	5.7868	6.7519	5.8924	5.6621	5.5522	5.5395	5.9843	5.7596	6.0401	6.1637	5.4003	7.1498	6.1726	6.1949	5.5155
200070_at	27013	C2orf24	7.8007	5.5356	7.2271	7.2820	5.7898	6.6657	7.2135	5.6588	6.7347	7.7415	6.8129	6.9506	5.3847	6.3412	5.8843	5.5348	5.9687	6.1833	6.2583	6.2418	7.2461	7.1881	6.7848	7.7864	5.5238	6.9049	7.1411	6.0460	5.6799	5.2719	6.2465	6.2766	6.2854	7.2742	6.4240	6.5520	7.7258	7.4734	6.5381	5.5820	7.0083	6.9407	6.4778	6.6245	6.4245	5.4428	5.5995
200071_at	10285	SMNDC1	8.7453	8.2326	7.5358	8.5805	7.6363	8.8810	7.7843	7.7336	7.6459	7.7724	8.1636	7.7123	7.4364	8.2879	8.2409	7.8543	7.4738	7.6569	8.0395	8.2965	7.9421	8.2668	7.4827	7.8390	7.7027	8.4855	7.9139	7.9664	7.3872	7.9545	8.0121	8.4211	7.8820	7.8181	7.7981	7.8763	7.3247	7.3601	8.1099	7.8103	7.5804	7.4250	7.6459	8.3534	8.1834	7.6720	7.2744
200072_s_at	4670	HNRNPM	10.3633	10.2328	9.9124	10.0756	9.9482	9.7638	9.2423	9.5541	8.8991	9.4449	9.9408	10.2337	10.0892	9.9095	9.7031	9.0249	8.3669	10.2265	8.9535	9.9724	9.7939	10.0152	9.7379	9.5535	9.7413	10.1101	9.7018	9.7268	10.0120	10.2848	9.4218	9.6443	9.9253	10.4259	10.2455	9.9401	9.9229	9.8880	9.7747	10.0062	10.4104	9.8685	10.0435	9.3901	9.8473	9.6329	9.7961
200073_s_at	3184	HNRNPD	11.5407	10.8039	11.2348	11.2148	10.5217	10.8490	10.8322	10.7603	10.7358	10.8888	11.3714	10.9436	10.8108	10.9713	11.4874	10.6789	10.8388	11.3910	11.1976	11.4107	10.7569	11.7024	10.0224	10.7740	10.6232	11.4935	11.0736	11.0150	10.4789	10.8271	10.9532	11.2659	10.6400	10.9113	10.7434	11.2537	11.0936	10.8128	11.2942	11.3740	11.3757	11.1581	11.1917	11.0915	11.3872	11.0400	10.8362
200074_s_at	9045	RPL14	11.7508	12.8138	12.7558	12.5951	11.4081	13.0950	12.1109	11.5092	10.7963	11.2972	12.3228	12.1017	11.9247	11.8818	12.3238	12.7208	12.3355	12.5923	10.9029	11.5311	12.4233	11.8465	12.4569	12.1851	11.4328	12.2200	12.2576	12.5206	12.6037	12.3493	12.1679	12.0828	12.3360	12.6733	11.6579	12.0674	11.6806	11.7290	12.3661	12.3647	12.2486	12.2652	12.1570	11.6490	12.0975	11.4702	12.0576
200075_s_at	2987	GUK1	10.2630	9.1177	9.8901	9.8327	9.2664	9.7150	8.5719	9.3473	9.6034	8.8574	8.4728	9.1643	8.8577	9.0185	9.3002	9.8727	9.4667	9.0962	8.4498	8.4791	10.4898	9.8138	9.7407	11.0471	9.8486	9.6199	10.4771	9.2445	9.2642	9.2831	10.1376	10.3471	10.2813	8.5399	8.5363	9.3037	8.9362	9.4547	9.3803	9.0370	9.3922	9.4915	9.6703	8.9009	8.8219	8.5459	8.4352
200076_s_at	79036	C19orf50	7.3673	7.5855	8.3190	7.5482	7.8576	8.1158	8.6645	7.1281	8.1804	8.4336	7.2603	7.6750	8.0243	7.3673	8.1846	8.1407	7.6711	8.2898	8.2121	8.0039	8.4821	7.9738	8.6425	8.8201	8.6035	8.1168	8.9832	7.7689	8.0484	8.2618	8.2562	8.3634	7.8511	8.2620	7.8165	7.8707	7.7993	7.5409	7.4764	8.1492	7.7350	8.2878	7.8334	7.4095	8.0289	7.7136	7.8639
200077_s_at	4946	OAZ1	12.9658	12.1458	12.5285	12.4799	12.2162	11.8670	12.0054	12.0909	12.0298	12.5601	12.3007	12.1664	12.2641	12.1012	12.1152	12.2250	11.6447	12.3543	11.9798	12.3112	12.3543	12.5771	12.2587	12.3621	12.2632	12.4478	12.9572	11.7557	11.8687	12.5117	12.3925	12.3165	12.1336	12.2588	12.0663	12.1940	11.9222	12.0309	11.9980	12.2105	12.1940	12.2741	12.2815	12.1757	12.2268	12.0719	12.1959
200078_s_at	533	ATP6V0B	9.0380	9.5177	9.9283	9.5583	9.3233	10.1129	8.7853	9.7732	9.3662	11.4400	9.6496	9.5695	9.0400	9.4170	9.6594	9.8195	8.4297	9.3567	9.3257	8.9848	9.9892	9.9856	10.0505	11.7587	10.1189	9.1683	10.4382	9.2195	9.2249	9.6810	9.9776	9.6988	8.2542	9.3850	9.0836	9.0159	9.2249	9.6068	9.3218	10.1752	8.7003	9.1560	8.4015	9.5482	9.3560	8.6760	8.8883
200079_s_at	3735	KARS	10.6723	8.8881	9.5306	9.4968	8.5919	9.1973	9.2119	10.7540	9.3766	9.6085	9.0450	9.2068	9.3768	8.7584	9.4748	9.1690	10.1778	8.9049	8.6171	8.9396	9.4893	10.0267	9.5997	10.0451	8.9477	9.8396	9.0684	9.0122	9.4545	9.1601	9.8425	8.9640	9.0516	8.8524	9.3105	9.0814	8.9801	9.1835	10.0245	9.1260	9.0161	9.4185	9.6036	9.1227	9.2188	9.0309	8.6531
200080_s_at	NA	NA	12.2045	11.5267	12.3489	12.4748	11.5672	12.3124	12.0340	12.5404	12.3827	12.6234	12.4976	12.3895	11.9902	12.7681	12.3926	12.4812	12.4490	12.7137	12.5098	12.8791	12.4248	12.6300	12.0813	12.5371	12.5756	13.0155	13.0554	12.3720	11.9685	12.3056	12.9869	12.3943	12.8418	11.7546	12.2008	12.7789	12.7498	12.0260	12.5380	12.1625	12.7436	12.2856	12.4368	12.3088	12.4449	12.2423	12.0289
200081_s_at	6194	RPS6	13.2438	13.9100	12.8889	13.6111	13.1268	14.2749	12.4379	12.7884	11.9703	12.4363	13.7583	13.1120	13.3428	13.2027	13.1679	13.3814	13.4176	12.8090	11.6698	12.8481	13.3319	12.5825	13.7199	13.2982	11.8626	13.0522	13.2459	13.5030	13.7817	13.0803	13.1745	13.4812	12.9058	13.6073	13.0484	12.4738	12.8392	13.3415	13.2427	12.9101	13.6347	13.4936	13.2367	13.1538	13.1524	12.9664	13.4731
200082_s_at	6201	RPS7	13.2728	13.0813	12.6169	13.4088	12.2826	13.5825	11.3758	12.1318	11.5450	11.3157	12.6959	12.5433	12.9202	12.1666	13.0400	13.2408	12.5859	12.4770	12.0173	12.7069	12.9716	12.9399	13.1012	13.2957	11.6686	12.9242	13.1804	12.9427	13.4418	13.0703	12.9927	12.9629	13.1639	13.0023	13.2527	13.2100	12.3256	12.4787	12.8475	12.5285	12.9186	12.7524	13.0745	12.1642	12.5369	12.2517	12.8095
200083_at	23326	USP22	8.9425	8.5537	8.9796	8.2012	9.3349	8.8701	9.4331	8.8307	8.1557	9.4764	9.6805	8.3904	8.8693	9.0069	9.4639	8.0155	9.4847	9.4702	9.3578	9.2325	9.2621	8.0840	9.1609	9.1018	7.3892	8.2877	8.8732	8.8720	8.6858	9.2575	8.6846	8.8432	8.7168	9.8621	9.6369	9.8059	8.3472	8.6477	8.6175	9.1443	9.2424	9.3045	8.9283	9.3043	8.1072	9.2920	9.2496
200084_at	10944	C11orf58	10.3696	10.7222	10.0998	10.8574	11.2366	10.5731	10.0047	10.6828	9.9827	11.0339	10.5570	10.4105	9.7984	11.7237	10.5560	10.7021	10.4519	10.8885	11.1682	10.0347	9.9352	10.6398	9.6108	10.2179	11.3280	10.5184	10.7435	10.7731	10.4723	11.5312	10.4387	10.9254	10.5974	10.2399	10.3766	10.1043	11.0909	10.7211	10.4539	10.0848	10.6049	10.0832	10.1821	10.6099	9.7759	10.3142	10.4719
200085_s_at	6923	TCEB2	10.8298	12.1531	12.2577	10.9299	11.7678	11.3610	11.8980	11.3794	11.9003	11.5596	11.1559	10.7608	11.1706	11.4719	11.3079	11.1087	12.4609	12.5764	11.8085	11.5805	12.4887	11.6053	12.4605	12.2807	12.8967	11.4149	12.3299	12.1883	12.1679	12.0649	12.0791	12.7626	11.7334	11.6912	11.5594	11.7620	11.5042	11.3847	11.0690	11.5670	11.5907	11.7353	11.2148	11.5376	11.6571	11.4963	11.8225
200086_s_at	1327	COX4I1	12.0591	10.9923	10.9394	11.0849	10.6130	10.8593	10.4810	11.5994	11.3786	11.4695	10.6764	10.7939	10.5655	10.4134	10.9686	10.9891	10.9177	10.6789	10.0646	10.5405	11.0600	11.1713	10.9774	11.8190	10.3157	11.3632	11.4524	10.4348	10.8808	10.8331	11.8994	10.4376	10.2688	10.7030	10.5835	10.4559	10.6832	10.4818	11.0642	10.5584	10.5584	10.9084	10.5146	10.4871	10.7019	10.2648	10.5534
200087_s_at	10959	TMED2	11.8767	11.1636	11.3263	11.4524	11.8535	11.6721	10.9722	10.6750	11.2157	11.0047	11.9463	11.3930	11.1942	11.8730	11.6429	11.7506	11.7351	11.8245	10.9438	10.9758	11.5753	10.8599	11.1174	12.8899	11.8698	11.5297	11.6263	11.4834	11.0830	10.8419	11.7676	11.1775	11.5267	10.6956	11.2345	11.4259	11.4834	11.2007	11.6088	11.4822	11.7785	11.4355	11.0981	11.4045	11.2574	11.2854	11.3986
200088_x_at	6136	RPL12	13.6294	14.2160	14.5096	14.4219	13.5736	14.7441	14.0574	13.5679	14.3002	13.5617	14.1746	13.7947	14.3139	13.6359	14.2915	14.4298	14.5084	13.8301	13.1174	13.5199	13.9604	13.6670	14.7255	14.1613	13.3894	13.7090	14.3595	14.1579	14.5743	14.7746	13.9409	14.4513	13.9076	14.6347	14.2456	14.1960	13.6218	13.6741	13.9492	14.2828	14.0856	14.4485	13.8583	14.2601	14.0182	13.8563	14.2715
200089_s_at	6124	RPL4	12.1384	12.5577	12.4656	12.7706	11.3608	13.1748	12.3246	12.3347	11.9738	12.0138	12.5623	12.7383	12.5395	12.1716	12.7414	12.8739	12.2575	12.5504	11.5341	12.1532	12.2849	12.0349	12.9004	12.8873	11.1392	12.3980	12.5987	12.4167	12.9120	12.5865	12.5054	12.2594	12.1136	12.6066	12.6603	12.6097	12.3949	11.8809	12.6099	12.5861	12.9084	12.7605	12.3182	12.2061	12.3606	12.4346	12.5057
200090_at	2339	FNTA	12.2376	9.8262	9.4456	10.7222	10.6584	10.5918	10.5817	10.2530	10.8969	9.8463	9.8744	9.8736	9.9595	10.2360	10.2395	10.3471	10.1054	9.2095	10.0842	9.7686	9.2966	9.9157	8.8607	9.6406	9.2781	10.0389	10.4241	10.0319	9.8614	9.8496	9.8287	10.1781	10.3444	10.2157	10.1896	10.3611	9.8620	9.3966	10.1746	10.1406	10.4331	10.0674	9.4943	10.4738	9.6003	9.8143	9.0868
200091_s_at	6230	RPS25	13.2421	12.7694	12.8552	12.9390	11.7981	13.2194	12.2167	12.6647	11.8318	12.2339	12.8361	12.5443	12.5886	12.1473	13.0454	13.2183	12.7062	12.9704	12.3284	12.8246	12.9469	12.2595	12.7634	12.5409	11.9144	12.5309	12.9308	13.1249	12.7856	12.8601	13.4483	12.6752	12.1916	12.9986	12.2463	12.7732	12.2020	12.5748	12.4890	12.1443	13.0081	12.6836	12.7022	12.5683	12.9157	12.5737	12.7847
200092_s_at	6167	RPL37	13.9221	13.9522	13.8299	13.8769	13.7485	13.9197	13.8870	13.8606	13.9887	13.6525	13.9887	13.6259	13.6527	13.5036	13.9617	13.9583	14.1427	13.6403	13.8795	14.0770	13.9303	13.9574	13.9734	14.0277	13.3753	14.0070	14.0776	13.9713	13.6706	13.5980	14.1915	13.9687	13.9657	13.7870	13.6174	13.7753	13.3470	13.6474	13.6735	13.2196	13.8588	13.6954	13.8035	13.6587	13.8454	13.6159	13.7596
200093_s_at	3094	HINT1	10.4685	11.1339	10.3154	11.3701	10.6480	11.1559	10.0706	10.7271	8.9919	9.8832	10.4360	10.1183	10.3807	10.2161	10.8050	11.1779	10.3448	10.4208	9.2659	9.5854	10.9817	11.1428	10.7971	10.7342	11.1366	9.9596	11.3872	10.7012	11.1619	10.8171	10.2801	11.5250	10.6406	10.5794	9.9175	10.4010	10.6367	10.1905	9.7824	9.9356	9.9784	10.5117	10.3670	9.3941	10.4160	10.0416	9.7278
200094_s_at	1938	EEF2	11.8495	12.3114	12.9933	12.1860	11.1264	12.7245	12.0247	12.1429	11.5932	11.9845	12.2807	12.3306	12.2309	12.4406	12.5799	12.6198	12.5018	12.8155	11.6635	12.2793	12.4608	11.8020	12.8634	12.2376	11.6997	12.0314	12.6169	11.8148	12.4953	12.6977	12.3177	11.9189	12.0977	12.7058	12.2457	12.3803	12.4163	11.6799	11.9314	11.7111	12.5924	12.2494	12.4226	11.5987	12.2519	12.0817	12.1002
200095_x_at	6204	RPS10	13.5678	13.7284	14.0133	14.1071	13.9138	13.9070	13.8461	13.6242	13.7365	13.6057	13.5527	13.3994	13.3887	13.4012	13.9854	13.9867	13.6458	13.4263	13.5255	13.6874	13.6249	13.9597	13.8046	13.7738	13.3143	13.5940	13.5156	13.9670	13.8617	13.9433	13.7196	13.9135	14.1776	13.8418	13.9945	13.7925	13.5704	13.4098	13.7056	13.8075	13.5950	13.5326	13.5229	13.3632	13.2883	13.2977	13.6172
200096_s_at	8992	ATP6V0E1	10.8340	10.6390	10.9516	10.9733	11.2067	11.3536	10.8182	10.8512	10.3232	12.4014	10.9676	10.8983	10.6761	10.4221	10.9815	10.9915	10.7471	10.5550	11.6382	10.8943	11.2443	11.0167	11.3790	11.5563	11.7416	10.9288	11.5372	11.2170	10.9147	10.5776	11.4147	10.7683	10.7075	11.0410	10.1839	10.2979	11.7784	11.1099	10.6842	10.5637	10.4536	10.6741	10.5073	10.4485	11.2596	10.9452	10.4254
200097_s_at	3190	HNRNPK	10.9558	10.4246	10.9861	11.0623	10.5700	10.8505	10.8643	11.0494	10.8822	10.6161	11.3207	11.0114	10.9114	11.2123	11.0529	11.0543	11.3012	11.2501	10.9919	11.2202	10.5365	11.0414	10.6561	11.1206	10.7786	11.3034	10.8731	11.1207	10.6855	11.3684	11.3753	11.2842	11.2259	10.8359	11.5111	11.3029	11.0788	10.7656	11.0903	11.1705	10.9973	10.8122	11.0229	10.9091	11.1779	11.0396	10.7353
200098_s_at	51433	ANAPC5	9.3741	9.1231	9.3701	9.1459	9.8490	9.0922	9.6091	8.8912	8.9351	9.0688	9.0168	9.2161	8.7117	9.5310	9.1838	9.0899	8.7690	9.3433	9.0191	8.7115	9.1726	8.6793	9.3892	9.2653	9.3025	9.2682	9.0213	9.0640	9.2240	8.8224	9.3052	9.3203	9.4958	9.2488	9.6057	9.3638	9.3468	8.6078	9.1944	9.5698	9.4303	9.1138	9.0152	9.2427	9.1468	9.0137	8.9155
200099_s_at	6189	RPS3A	13.2894	13.8515	14.0534	13.9873	13.4433	14.1483	13.5186	14.0208	13.3403	13.9801	14.0562	13.4761	13.6904	13.5313	13.7199	13.9194	13.8855	13.7493	13.0692	13.6607	13.0562	13.0773	13.7091	13.6892	12.9485	13.5579	13.7635	13.7217	13.7595	13.3798	13.6550	13.8994	13.3256	13.7691	13.6607	13.6783	13.3774	13.4806	13.7249	13.7846	13.8443	13.6668	13.5219	13.2173	13.0739	13.3369	13.6829
200593_s_at	3192	HNRNPU	9.2567	8.8799	8.5735	8.5312	8.3205	9.1675	7.9920	8.1046	8.5303	7.3560	8.0055	9.0173	8.0625	9.0254	8.5028	8.5602	8.8713	9.3418	8.3773	8.7289	8.4056	8.9638	8.7164	8.4492	8.5024	9.6058	8.5754	8.4791	8.6068	9.4189	8.2747	8.5006	9.1340	8.4109	8.1882	8.2521	9.4532	9.3695	9.5968	9.1502	9.8856	9.4749	9.1469	9.4273	9.4583	8.9952	9.4271
200594_x_at	3192	HNRNPU	11.4496	11.4509	11.9128	11.6391	11.0927	11.5786	11.0867	11.3582	10.8500	11.1797	11.3087	11.4737	11.2523	11.6609	11.5613	11.3112	11.9513	11.9162	11.5179	11.6544	11.4856	11.6139	11.3000	10.7143	11.4114	11.9654	10.9267	11.3255	11.0550	11.7812	11.1511	11.4762	11.6632	11.6273	11.8604	11.4733	11.8585	11.6754	11.7579	11.3824	12.0161	11.8086	11.9909	11.8572	11.7565	11.4993	11.6278
200595_s_at	8661	EIF3A	9.6465	9.4507	8.8505	10.2181	9.1768	10.3698	9.3639	10.0494	8.5633	8.5476	9.9650	9.7794	9.4930	10.0616	9.3298	9.6625	8.4566	10.1278	9.9271	9.7237	8.8898	9.4250	8.7278	8.3107	8.6377	9.6841	8.6821	9.4715	9.1386	8.9816	9.3841	9.5767	9.7130	9.4544	9.8187	9.7977	10.2706	8.8179	9.7811	9.3759	10.0041	8.9243	9.2260	9.0130	9.4704	9.4188	8.9745
200596_s_at	8661	EIF3A	8.4897	8.6380	7.2396	8.9396	9.0322	8.6721	8.0321	8.4889	7.0262	7.6656	8.8372	8.5739	9.1937	9.0756	8.7331	8.9471	8.6192	9.8090	9.3133	8.8860	8.5981	8.7095	8.5865	7.1833	8.6488	9.1929	8.1412	8.6753	8.7884	9.5146	8.5809	8.1503	9.4293	8.7105	10.0410	10.1262	9.9698	9.1401	9.2149	9.9854	9.8297	9.6827	9.4925	9.4291	9.5903	9.2247	9.5981
200597_at	8661	EIF3A	5.3739	6.9472	5.2684	6.4674	6.7277	7.2044	5.5186	7.2659	4.6351	4.9305	7.2355	6.6626	6.9430	7.0785	7.1275	7.0877	4.2836	6.8878	6.9406	5.7092	4.5438	4.7250	4.3686	5.2956	5.7141	6.3534	5.3655	6.0080	4.8057	4.0679	5.3485	6.9150	5.4763	6.7826	6.0610	6.4550	6.4576	4.7210	6.5548	6.9997	6.7094	6.7802	6.3450	7.0236	6.2530	7.2528	5.7903
200598_s_at	7184	HSP90B1	8.7150	9.1037	7.5639	9.1715	8.4031	9.6804	6.8533	9.4602	7.8052	9.5442	9.0749	9.3614	8.9112	10.3796	8.9618	9.2766	8.9708	9.1064	8.4766	8.8949	6.9936	8.9742	8.2966	8.8083	9.2768	9.5900	9.7518	9.4586	9.4589	9.1175	8.8319	8.1307	9.3981	8.8387	9.3177	8.3548	8.9986	10.1880	9.4625	9.5751	9.1795	9.6822	8.6349	8.9011	8.8629	9.1397	9.1501
200599_s_at	7184	HSP90B1	11.5501	11.1383	10.1308	11.7306	11.6069	11.6677	10.2051	11.5935	11.2843	12.0904	11.8258	11.7381	11.2252	11.2390	11.3483	11.7764	10.4233	11.8099	11.4989	11.1247	9.8911	11.9264	10.5517	10.7124	11.6536	11.8222	11.8648	11.8581	11.0611	11.3670	11.5941	11.7928	11.7155	11.0379	11.4799	11.3101	11.4166	11.3368	11.6907	11.3641	11.6430	11.7432	11.2358	11.7792	11.4824	11.5068	11.3964
200600_at	4478	MSN	10.8896	8.7044	9.0620	10.0767	9.4502	9.7443	8.7000	9.2364	8.3259	11.0065	10.2027	9.4217	9.7564	9.3075	9.8977	8.3819	9.1369	8.4223	9.7572	10.0520	9.9353	9.8483	9.2816	8.3342	9.3164	10.4534	9.0714	9.7022	9.4666	9.1038	9.1258	8.5993	9.1390	8.1470	8.3412	8.8586	8.4656	10.2426	10.0140	10.2210	9.4647	9.5409	10.7820	10.1329	10.3046	9.9272	9.6255
200601_at	81	ACTN4	9.0048	8.7036	8.9368	8.5462	8.4624	7.5836	8.7098	8.2678	8.6234	10.1225	8.5879	8.2799	8.9047	7.2483	8.7361	7.0511	7.7959	7.6656	8.6918	8.5294	8.8112	8.1432	8.9439	7.4701	7.3863	8.5130	6.7131	8.2845	8.3049	8.3675	8.4100	8.3615	8.9485	8.5198	8.5941	9.1075	9.3364	8.8014	8.5350	8.6131	8.4083	8.5894	9.9647	7.9014	8.7948	7.9699	8.9988
200602_at	351	APP	9.5404	8.7111	8.7643	8.9833	8.9442	8.6587	8.9215	9.2586	9.0619	8.8894	9.9611	9.0936	9.6001	9.3817	9.2141	8.6477	8.5953	9.3210	8.4428	9.8825	9.1383	8.1055	9.0315	8.4708	8.9096	10.0157	9.2455	9.0181	8.6214	8.5529	10.0783	7.9265	9.4185	9.0560	9.0409	9.5492	9.5936	8.6634	9.3370	8.8318	9.0100	9.0370	8.9953	9.1700	9.0753	9.2752	9.1356
200603_at	5573	PRKAR1A	12.0444	10.4332	10.8225	11.1947	11.0926	10.9647	10.9903	11.6386	11.8352	11.6600	11.8930	11.2444	11.1076	11.3952	11.2402	11.1347	10.7161	10.9168	11.1238	11.7174	10.3632	10.8656	10.0109	11.2597	11.7676	11.3120	11.2689	11.1648	10.2624	10.4818	11.3970	11.1939	10.8476	11.3066	11.2088	10.8557	11.8090	10.8745	10.8660	10.2767	11.1895	10.7100	11.0638	10.9526	11.5751	10.8145	10.7111
200604_s_at	5573	PRKAR1A	8.0976	7.6240	6.5557	6.6338	7.6677	6.9476	6.9761	7.3164	7.6779	8.1193	7.9620	8.2531	7.0678	6.4068	7.7568	7.1991	7.0232	6.5254	6.1810	8.1284	6.5460	7.0043	7.3838	9.1671	8.6401	8.2954	8.0455	8.1222	8.1895	7.3097	6.7768	6.8187	6.4467	7.9563	7.6281	6.7864	8.2088	8.3186	8.5994	7.5517	7.4551	7.6456	7.7314	7.7466	7.6081	7.2725	7.7475
200605_s_at	5573	PRKAR1A	10.2695	9.5856	8.6595	9.5323	10.2117	9.3272	8.7858	10.2791	9.8364	9.9184	10.6490	10.0162	9.4164	10.1706	9.6940	9.2897	9.2853	9.1355	8.8850	10.3529	8.2069	9.4635	8.3817	10.6068	10.6570	10.0858	9.7258	9.9249	9.3452	9.0309	9.3609	9.3529	9.7322	9.7785	9.8586	9.1176	10.2513	9.7849	10.2252	9.7723	9.7620	9.2738	10.2222	9.4740	9.8736	9.6566	9.3774
200606_at	1832	DSP	10.8488	11.2643	10.9126	9.3659	10.4146	11.0240	10.6110	10.2885	5.5118	10.3461	12.0482	10.5610	9.6195	10.9339	10.3478	10.2242	11.0534	11.1631	11.6059	11.7622	9.2160	10.0831	10.4241	8.9906	6.1512	11.1227	10.7002	10.5588	10.0332	10.7091	11.1357	10.5406	11.7088	10.4751	10.6260	11.2957	10.6469	10.4822	8.9864	10.4884	10.4124	10.6931	9.9495	11.0056	8.8863	10.9278	11.3684
200607_s_at	5885	RAD21	7.4003	9.1979	7.1292	8.6255	9.0040	9.3305	8.0593	10.5142	8.3920	8.5068	9.2654	8.7790	9.8543	9.4605	8.2546	8.6526	9.6275	9.0901	9.1768	9.4080	7.6654	9.1283	8.8124	8.2806	9.4142	9.1709	8.6530	8.7866	8.8975	8.8394	8.1997	8.7038	9.1531	8.1243	8.6919	8.6013	9.7479	9.5755	9.1640	10.9223	9.2203	8.7777	9.2374	8.4860	9.4198	8.4931	9.0347
200608_s_at	5885	RAD21	9.8857	8.5410	8.8200	9.7147	9.5521	10.1715	9.6513	10.5948	9.5930	9.8330	10.3581	9.6483	9.9591	9.6239	9.5564	9.1484	9.0779	10.1545	10.8805	10.5455	8.4227	10.0390	9.2621	9.3624	10.5180	10.1961	9.8333	9.8336	9.3620	9.1475	9.9069	10.9806	10.1574	9.8850	9.1852	9.9227	10.5259	9.3837	9.9593	10.9336	10.0770	9.6608	10.2364	9.5022	10.0105	9.6532	9.6198
200609_s_at	9948	WDR1	9.6984	9.6323	9.9584	9.6411	10.5630	9.9296	10.4923	10.0254	9.7486	9.8307	10.1331	10.1864	9.6542	9.8732	9.8494	8.9933	9.5957	9.0769	9.5095	9.5482	10.1187	9.9066	9.9653	10.0779	9.0032	9.9999	9.8637	9.3925	9.7837	9.3584	9.6988	9.4962	9.1174	9.4812	9.3474	9.6511	9.4881	10.3379	10.3647	10.3975	10.0544	9.8162	9.9654	9.5379	9.6026	9.7583	9.6540
200610_s_at	4691	NCL	11.0850	9.9213	9.9804	10.9555	10.1349	10.5561	10.4644	10.1187	10.1473	10.0102	10.8376	10.8730	10.9724	10.5311	10.7705	10.4973	10.3915	10.7587	10.5253	10.4651	10.4976	10.9046	10.3819	10.2831	10.2594	10.9830	10.1399	10.1474	10.5878	10.7234	10.2898	10.7614	10.7048	10.9975	10.0087	10.2873	10.7162	10.4461	10.4158	10.8272	10.8628	10.4069	10.6660	10.3582	10.7577	10.2820	10.5388
200611_s_at	9948	WDR1	9.8539	9.9356	9.9506	9.6324	10.0560	9.7683	9.3271	9.1098	9.0580	9.3454	9.1757	9.7303	9.9510	9.2553	10.0120	8.8371	9.3496	8.8047	9.7456	9.4232	10.0953	10.1939	9.7537	9.7672	8.9580	10.2882	9.8759	10.1325	10.0340	9.2152	9.8154	9.5129	9.4155	9.5484	9.0674	9.4386	9.4981	10.0588	9.9296	10.4219	9.8821	10.0154	9.7631	9.1914	9.5057	9.7696	9.9741
200612_s_at	163	AP2B1	8.4084	9.6198	8.3701	8.2849	9.5601	9.1631	9.1265	9.1587	8.4044	10.8746	10.0519	9.2175	8.1171	8.8861	7.7286	7.7292	9.1228	7.1359	7.3908	8.6126	8.7888	8.4310	8.7587	8.9492	8.2220	8.7125	7.6481	8.0026	8.3764	8.1544	8.0175	8.7404	8.4158	8.9246	8.3303	8.0962	8.0331	8.2826	8.6139	7.9396	8.7443	8.7943	7.2261	9.0351	8.7077	8.6060	8.0849
200613_at	1173	AP2M1	10.1708	9.3902	10.5096	10.2128	9.0676	9.9154	9.6926	9.6102	9.5900	10.1729	9.7020	11.3115	9.3755	9.3729	10.1414	9.7729	9.9252	9.4005	10.0482	10.7401	10.4801	11.0163	9.9128	10.5652	9.6932	10.1934	10.3583	9.7888	10.3725	10.2853	10.2394	9.4241	9.5325	9.6673	9.6688	9.7894	10.8543	9.8296	10.4057	10.0458	10.2980	10.1849	10.1862	9.1677	10.2228	9.6003	10.7705
200614_at	1213	CLTC	12.7695	11.5137	11.4434	11.4974	12.3474	11.5629	11.9787	12.2978	13.4476	12.3245	12.2240	12.1466	12.5378	12.0311	11.8162	11.8356	11.6831	11.6459	12.2553	11.6975	10.9219	12.2130	11.2407	11.5052	12.5643	11.6024	11.1510	11.7804	11.4362	11.2627	11.0946	12.0594	11.6831	11.9511	11.6878	11.8603	12.2442	11.7453	11.8014	12.1696	11.5253	12.0280	12.2914	12.0999	11.7172	12.0213	11.8164
200615_s_at	163	AP2B1	7.6008	8.1055	6.5586	7.4624	7.4153	7.8956	8.1163	6.5739	7.3995	8.7885	7.4462	8.6389	5.8095	6.9855	7.0750	7.0001	9.9303	6.4008	7.6788	7.5323	8.0782	8.1696	7.6005	7.6699	6.4703	7.6527	6.8623	7.4121	7.3960	7.7260	7.5112	8.2620	7.6913	7.7687	6.7663	7.4624	6.8753	7.2727	8.0055	6.2670	7.6432	7.0734	6.6232	7.5079	7.7013	7.3664	6.2864
200616_s_at	9761	MLEC	8.1343	7.9134	7.2789	8.6712	9.0913	8.3418	8.0845	7.8572	7.8282	7.4392	8.1370	8.9816	8.2412	9.8381	8.5402	9.0936	9.6502	9.9294	8.2728	8.7427	9.6389	8.4680	9.5837	8.6764	9.2640	8.5146	8.5455	8.8989	8.8495	9.1932	8.8730	8.0854	8.5671	7.6729	8.8292	8.4648	9.3168	9.0572	8.5477	8.9425	9.6942	9.9882	8.8129	9.9628	9.3001	8.8548	9.4583
200617_at	9761	MLEC	7.8115	8.4576	8.9888	8.9397	8.9463	8.1843	8.6080	7.6113	8.2106	7.2803	8.6576	9.4501	8.5846	8.2782	7.9668	8.6604	8.6679	9.0177	7.3977	7.9492	8.5719	7.6448	7.9196	7.6971	8.7343	8.1116	7.5871	8.7728	8.5878	8.4022	8.2997	7.8037	8.5473	8.9875	8.3459	8.2877	9.0706	8.3855	7.9887	8.3568	9.2383	9.0143	8.4882	9.0756	8.6968	7.9392	9.3405
200618_at	3927	LASP1	10.5274	10.3502	11.3106	9.8255	10.9812	9.9677	10.2864	9.7019	10.6794	11.5997	10.3489	10.9283	9.9017	10.3614	10.5791	10.0648	10.5299	10.9465	9.8034	10.8504	10.7838	10.4867	9.8151	10.5706	10.0692	10.6961	10.5480	10.7300	9.6172	10.3381	10.1881	10.1790	9.6095	10.6433	10.2779	10.6231	12.2417	10.1108	10.3285	9.8583	10.3349	10.5432	10.2153	10.5187	10.9543	10.5839	9.3262
200619_at	10992	SF3B2	8.9692	8.7697	9.4498	8.7622	9.6710	8.7792	8.7371	9.2535	8.4771	8.9222	8.6771	8.7138	8.8280	9.5175	8.4327	8.2552	8.9256	8.9603	8.6407	8.4569	9.4953	9.2196	9.0520	9.0492	7.9155	8.8565	8.6115	8.5532	8.8280	8.8280	8.6066	9.3641	8.7526	8.8280	8.8280	8.7321	8.8909	8.8280	8.7325	9.2334	8.8676	8.8280	8.7956	8.7366	8.9149	8.5302	8.6566
200620_at	9528	TMEM59	9.6550	11.4936	11.2870	10.9259	10.2862	11.0397	10.7866	10.6460	10.1759	11.2545	10.9300	11.2879	10.6009	11.2495	10.7327	11.3177	9.8134	11.4628	9.8716	11.2737	10.6691	10.8459	10.6814	11.5774	11.0531	10.8853	11.6089	11.0753	10.7091	11.1179	11.0734	9.9571	9.3883	11.6496	10.8334	10.1792	10.9176	10.5929	10.7741	10.7319	10.9653	11.0838	10.2297	11.5106	10.7820	10.8848	10.4939
200621_at	1465	CSRP1	8.7664	9.7886	9.6622	9.6470	8.8658	9.5644	9.1871	9.3449	9.2041	8.7172	10.0753	8.9783	9.4529	9.2637	10.1478	9.8485	8.9357	10.0903	9.5964	9.2546	10.2979	9.2596	10.1157	9.8156	9.9068	9.5107	9.8271	9.3968	9.8765	9.6804	10.0992	9.3945	9.6109	9.6612	9.5132	10.2399	9.2532	9.8892	10.1976	9.4405	10.2050	10.5972	9.6611	9.7721	9.2144	9.4384	9.6986
200622_x_at	808	CALM3	7.8540	7.9176	7.6567	8.2917	8.0270	7.8570	7.4437	7.2215	7.8408	7.2215	6.9703	7.2215	7.9592	6.5857	7.5065	7.3394	8.3522	7.6124	7.5666	7.7012	9.0274	8.5743	8.3844	8.8956	7.3452	8.2402	8.3285	7.9058	7.9921	8.2757	8.0661	8.1251	7.8290	6.8622	6.1667	7.1288	8.6769	7.2028	8.0843	7.7115	7.2215	7.2215	7.3994	6.7683	7.2215	6.9818	7.3574
200623_s_at	808	CALM3	8.0064	7.1790	7.8494	8.0190	8.1589	6.8181	7.4586	7.0773	6.3286	8.4691	7.1811	7.1423	6.9485	6.7714	8.4385	7.4157	6.7163	8.0166	7.5249	7.9500	8.1978	7.8066	8.3504	7.9899	7.7977	8.9298	7.0429	8.2133	9.1481	7.8622	7.6234	7.8392	9.1298	6.9835	9.3515	8.5542	8.2426	7.6615	7.2886	7.5150	7.6403	7.1473	9.5371	6.3818	7.1534	6.9738	7.8594
200624_s_at	9782	MATR3	9.5814	10.0675	8.3015	10.5646	9.4009	10.1965	9.1152	10.4163	8.3273	9.2977	9.7464	10.2318	9.0665	9.9743	9.8041	9.8746	9.0815	9.9118	9.4246	10.0571	7.2749	10.0030	8.2540	8.8210	9.4927	10.0709	9.6986	10.1965	9.8367	9.9396	9.3003	9.3458	9.9015	10.2890	9.7676	9.3039	9.8869	9.6283	9.8664	9.3042	10.0521	9.5076	9.2799	9.7106	9.5946	9.6426	9.6473
200625_s_at	10487	CAP1	11.1237	10.7084	10.2173	11.4828	9.6823	11.2599	11.4794	10.4530	10.9609	11.1501	10.8496	10.9274	10.5673	10.7714	10.6398	10.4483	10.3028	9.9208	11.0992	10.9674	11.2724	11.0066	10.7114	10.2876	10.6415	11.1659	10.8147	11.1320	10.9389	10.7598	10.8579	10.4080	11.2612	10.6670	10.4021	10.9770	9.8687	11.2349	11.1170	10.8673	10.7176	10.9355	11.2817	10.4520	10.7606	11.1498	10.8430
200626_s_at	9782	MATR3	10.3517	9.6396	9.0582	10.5589	9.8900	10.3703	9.5397	10.5413	9.0764	9.4936	10.2553	10.1280	9.3295	10.1661	9.8653	10.2205	9.1302	10.1982	9.7526	10.0382	8.3029	10.1491	8.8509	9.0764	9.7517	10.3955	9.6264	10.0145	9.4656	9.7793	9.6094	9.4779	9.7373	9.9655	9.8546	9.9654	9.9888	9.3862	9.7839	9.2334	9.9597	9.9662	10.0679	9.1797	9.6948	9.9062	8.8216
200627_at	10728	PTGES3	11.3910	11.3315	11.2631	11.5926	11.5480	11.5349	11.0970	11.9091	10.9322	11.3098	11.7555	11.5194	11.5473	11.4106	11.5050	11.4298	12.0866	11.6685	11.9500	11.5779	11.3740	11.7899	11.3333	11.4159	11.6995	11.4116	11.2270	11.3670	11.5667	11.5352	11.3734	11.9734	11.6583	11.3770	11.3600	11.2229	11.5734	11.4617	11.6022	11.5972	11.3685	11.2399	11.6770	10.9975	11.2435	11.0841	11.3717
200628_s_at	7453	WARS	8.0191	6.0710	5.9969	7.3764	6.2232	5.5173	5.3519	5.9423	4.7341	6.9146	5.3570	6.2804	5.6947	5.3570	5.8131	4.8018	7.1263	5.4368	4.8151	6.0502	6.1460	7.6554	5.3570	6.2202	5.7806	7.3734	5.8609	5.7162	6.2757	5.4063	5.6360	5.5562	5.3570	5.6051	5.6035	4.7687	4.3811	7.2898	6.0147	6.2977	5.7396	6.4184	7.2890	6.0613	5.3570	6.0508	6.1359
200629_at	7453	WARS	10.5879	7.5143	8.2205	9.8147	8.2760	7.3940	8.5875	8.2615	7.5570	8.7255	7.1672	8.1962	7.7690	7.8163	8.2055	6.9807	8.7954	7.7337	7.2697	7.5297	8.2144	9.2218	7.8863	7.6547	8.0223	8.8452	7.9054	7.9226	7.7337	7.7354	7.9878	8.3245	7.8711	8.0421	7.6376	7.4730	6.9853	8.7864	7.4783	7.9929	7.1958	8.0509	8.5679	7.9933	7.9578	7.8545	7.9983
200630_x_at	6418	SET	9.9616	9.3002	10.8563	10.0040	9.5924	10.1314	10.3190	9.7828	10.4056	9.9363	10.0826	9.9413	10.0151	9.8680	10.8241	10.3916	10.7526	9.9587	10.7100	9.4077	10.6920	10.2428	10.8579	10.4837	9.5831	10.0898	10.2501	9.1618	9.5078	11.1080	10.4391	9.8913	9.7857	8.8231	10.5376	10.1255	10.3649	10.4843	10.9805	10.0980	10.3613	10.7643	10.6758	10.1596	10.2593	9.6155	9.5650
200631_s_at	6418	SET	11.2021	11.4128	11.4026	11.5725	10.4320	11.4337	11.7801	11.0263	11.7565	11.1769	11.5495	11.0608	11.2459	11.6101	11.6400	11.3570	11.8763	10.9201	10.8959	11.3409	10.9791	11.0801	10.9390	11.4649	11.0776	11.4471	11.1835	11.2612	11.4215	11.5318	11.0968	11.6376	11.5685	11.3801	11.7769	11.7073	11.0504	11.0236	11.1476	10.8479	11.1453	11.0811	11.1190	11.4612	10.9018	11.0039	11.1599
200632_s_at	10397	NDRG1	7.5959	7.8089	7.5655	7.3441	8.6931	5.9486	9.1003	7.6610	6.6774	7.6812	8.5090	6.8841	8.4788	6.8982	7.6902	6.7799	7.2694	7.2839	7.6415	8.0003	7.7748	7.4480	9.2661	7.0914	6.7040	6.2488	5.5205	6.7304	7.5575	7.2447	7.7937	7.9150	8.9986	7.8795	7.5819	7.1020	7.2050	7.6735	8.1335	7.6415	6.2840	6.9888	7.8632	7.5040	7.3022	7.3760	7.6685
200633_at	7314	UBB	13.3882	13.7771	13.7712	13.5034	13.9690	13.3797	13.9932	14.0625	14.1443	14.0679	13.7431	13.2521	13.7818	13.5080	13.1625	13.0111	13.1407	13.8372	13.9502	13.1674	13.5190	13.6039	13.4320	13.5115	13.8238	12.8820	13.5207	13.3898	13.4740	13.1856	13.2421	13.8479	13.3971	13.5679	13.6396	13.4010	13.3841	13.6647	13.0026	13.6993	13.2463	13.4952	13.1962	13.6038	13.3930	13.4954	13.0218
200634_at	5216	PFN1	11.9247	10.7285	11.2176	11.2979	11.3925	11.1668	9.7672	10.1333	8.8192	9.7356	10.2207	10.7867	9.5276	10.3470	10.7700	9.4290	9.8466	10.2841	10.3249	10.4327	11.2839	11.0850	10.7142	10.6884	10.7476	11.2432	10.8943	10.9893	10.7975	10.2999	10.4424	10.1942	10.1529	8.9797	9.5520	8.9005	10.3035	10.9684	10.9979	11.0123	10.8635	10.5641	11.2594	9.9220	10.3079	9.6724	10.2976
200635_s_at	5792	PTPRF	8.0315	8.6115	9.0973	7.6735	8.4712	8.8984	8.4712	7.5199	8.1374	9.8310	8.2010	7.9782	8.5660	8.7451	8.4712	7.9279	8.7907	7.7323	8.8097	8.7992	8.7764	8.1633	8.9705	8.0746	6.6003	7.8680	7.3721	7.5112	7.8304	8.8541	8.4866	7.5199	7.5098	8.9203	8.2984	8.4712	8.6836	8.4693	8.6363	8.5319	9.0270	8.9180	8.1971	8.5592	9.1794	8.7786	9.5218
200636_s_at	5792	PTPRF	9.5500	10.2819	11.1851	9.4293	9.9468	10.3922	9.7960	9.0363	9.1314	11.3301	10.0152	9.7160	9.8571	9.6973	9.8082	9.0236	9.8082	9.1252	9.9099	10.4114	10.3035	9.5485	10.1601	9.5761	7.7338	9.5481	8.5997	9.0216	9.9254	10.2312	10.0758	9.2321	9.4512	10.6986	10.5281	10.7923	9.8082	9.8083	10.0167	9.5988	10.4370	9.8479	9.8092	9.9604	9.8320	9.8669	10.7617
200637_s_at	5792	PTPRF	6.5071	8.0156	8.0305	6.3848	7.6726	7.5176	5.7088	5.5027	5.6023	8.3916	6.7915	7.1132	7.0264	6.6480	7.1398	5.9536	7.7520	6.4949	6.8486	8.3068	7.7811	7.2205	8.1049	7.3040	6.1593	7.1910	6.1759	6.7242	7.5461	8.1590	7.5134	5.8435	5.6023	7.4064	6.4524	6.6043	7.7816	8.0226	8.2153	7.2878	8.2165	7.7300	7.2928	7.1132	7.9411	7.2542	8.8872
200638_s_at	7534	YWHAZ	11.2497	10.4555	9.2858	10.9560	10.4855	10.5625	8.0055	10.4294	9.2091	10.8061	10.8069	10.8972	10.1577	10.2169	10.7013	10.3577	10.6300	10.0884	11.0522	11.3348	10.0805	10.7270	10.1280	10.4840	10.3553	11.3466	10.5534	10.3619	10.3428	10.1105	10.4784	10.9118	10.7427	8.8436	9.1088	9.1421	11.2639	10.5530	11.2575	11.9932	10.1561	10.8060	10.3638	10.3772	10.1218	10.0281	10.2672
200639_s_at	7534	YWHAZ	11.8067	10.5474	10.8165	11.0282	11.4321	10.8962	10.6172	11.6358	10.9644	11.1934	11.5666	10.7150	10.9172	10.5196	11.2668	10.7033	11.4660	10.2741	11.9374	11.2463	10.6416	10.7027	10.7282	11.4750	11.0627	11.4296	10.8163	10.5643	10.5441	10.6349	11.0046	11.3511	11.6054	10.3033	10.4024	10.1430	11.8106	10.7068	11.3129	11.7789	11.1413	10.9051	11.0393	10.8406	10.8044	10.4622	10.7506
200640_at	7534	YWHAZ	11.6818	10.8493	10.7245	11.0047	11.7848	10.9167	10.1942	11.5614	10.3198	11.1634	11.3995	10.6710	11.2572	10.5463	11.1434	10.8234	11.4170	10.1238	11.6993	11.1226	10.1206	10.5398	10.5403	11.0955	11.0048	11.0441	10.7161	10.6074	10.6725	10.3814	10.4305	11.3432	11.6267	10.2077	10.6247	10.2616	11.5821	10.5542	11.3614	12.5197	11.0542	10.9268	11.0401	10.7493	10.6249	10.6146	10.8484
200641_s_at	7534	YWHAZ	9.2221	9.4986	7.7184	9.3172	9.4579	9.7189	6.2683	8.9839	7.3513	9.4019	9.2162	9.7057	9.2126	8.8530	9.8177	9.2280	9.3521	8.3609	9.2009	10.0437	8.2664	8.9628	8.7850	9.5883	9.2994	10.0487	9.4391	8.9902	9.4011	8.7112	8.4572	9.0238	9.3954	6.6740	7.8069	7.8310	9.9609	9.6119	10.4061	10.9747	9.2803	9.4716	9.0749	8.9464	8.6073	8.7201	9.3117
200642_at	6647	SOD1	11.8029	11.9677	11.6947	11.9069	12.9044	11.6587	11.5952	11.8374	12.2526	12.3770	12.2239	11.8728	10.9306	11.2475	11.6022	11.7757	10.7741	11.7319	12.3455	12.0987	11.9977	11.4011	11.7167	12.5937	12.4634	11.8247	12.0945	11.4805	11.5746	11.3353	11.7664	11.8654	12.0940	12.3694	11.2541	11.2988	12.8175	11.7260	11.5883	12.3211	11.9724	11.6799	10.9457	11.9858	11.7770	11.1872	11.4337
200643_at	3069	HDLBP	8.5711	8.9439	9.4706	8.8627	8.2742	9.3055	8.2337	8.0649	8.7365	8.0936	8.5181	9.4330	8.9647	8.8085	9.7569	9.4499	10.0937	9.7215	8.7311	8.6777	9.6833	8.4096	8.7924	8.4211	8.6834	9.0146	9.2257	9.4082	9.2103	9.2495	9.2046	8.2002	9.3404	8.6709	8.6363	9.0679	9.9941	9.6031	9.3617	9.4681	9.2898	9.1863	9.3932	8.8020	9.1009	9.0295	9.4589
200644_at	65108	MARCKSL1	11.3656	9.0021	10.3539	10.5168	10.3805	11.3004	10.6290	9.3313	10.2710	11.8670	11.0483	10.6549	9.9227	9.9391	11.2781	9.9616	10.6307	9.1267	10.5811	11.5849	11.0406	10.7616	10.5923	10.1622	10.0179	10.8123	10.9426	10.3341	11.0415	11.0168	11.0896	9.9681	11.0939	9.5730	10.4468	10.7865	9.9881	10.7166	10.6680	10.2308	10.4444	10.3203	10.4583	10.0508	10.4502	9.6519	10.8387
200645_at	11337	GABARAP	10.8939	11.6004	11.9216	10.9928	11.5488	11.7485	11.5207	11.0145	10.9665	11.4057	10.9758	11.2171	10.9346	11.0414	11.2824	11.2380	10.8305	11.5543	11.0330	11.0761	12.0913	11.1713	11.9407	11.2827	11.9738	10.8379	11.9698	11.7210	11.5401	11.0235	11.2774	10.2596	11.6010	10.7254	11.8551	11.1481	10.6034	11.1798	11.2909	11.1348	10.7945	11.3687	11.6502	10.9212	11.0665	10.8382	11.0271
200646_s_at	4924	NUCB1	5.3446	7.8236	8.3473	7.5750	7.6239	7.8167	5.3071	7.1949	5.6285	6.8096	7.4667	6.9870	6.5709	6.3461	6.6145	5.9984	6.5709	6.8504	5.9709	7.6777	7.2814	7.1493	7.0511	6.5709	5.9387	8.2236	7.3715	7.1992	8.3060	7.1362	6.4962	6.0746	7.2506	6.3212	7.8156	6.2076	8.0490	7.9952	8.0839	7.8089	7.7428	7.5157	8.5167	6.5709	6.5709	6.1503	7.6565
200647_x_at	NA	NA	11.4255	11.5360	12.1838	11.4206	11.3487	12.4186	11.9787	12.2321	11.9121	12.0674	11.7109	11.3487	10.7925	11.5648	11.8000	10.7654	12.2634	12.0705	11.7638	11.2756	11.6898	11.0960	12.9688	10.6855	11.6000	10.8533	10.9562	11.3430	12.0631	11.3318	11.4541	10.9599	12.1988	11.6542	11.4355	12.0426	12.1047	9.9118	11.5402	11.3417	11.6419	11.9115	11.2984	10.9213	11.5210	11.6906	12.2309
200648_s_at	2752	GLUL	9.7317	11.0663	11.4304	9.0248	9.2070	11.9477	9.8574	8.7391	8.6024	9.9387	10.9531	10.0464	9.2471	10.9607	10.3467	10.7734	10.8162	12.6052	9.2124	10.3428	10.6571	11.0985	10.5183	10.0308	9.6929	11.0526	12.3794	10.0609	10.2405	11.6156	10.5093	9.5001	9.3833	10.6127	9.7778	9.9431	12.5160	10.2274	10.7194	10.8519	10.8204	11.4760	9.8725	10.7808	10.0937	10.3406	10.5334
200649_at	4924	NUCB1	7.2880	7.9217	9.1005	7.6051	8.3086	7.5411	6.6529	7.5364	7.0619	8.0245	7.9202	7.4171	7.0199	7.1136	7.4029	6.5466	7.6989	8.0778	6.7155	7.7187	7.9918	7.6810	7.8369	6.5191	6.9440	8.5631	7.1479	7.6575	7.6769	7.3423	7.1368	6.7677	7.5132	6.6342	7.6463	7.5732	8.1134	8.4935	8.2622	7.7605	7.7558	7.9156	8.4878	6.2894	7.9076	6.9551	8.2638
200650_s_at	3939	LDHA	12.6139	11.3920	12.0922	11.4116	13.1342	12.2706	12.3003	12.6176	11.5182	11.7101	12.0562	11.9903	12.0343	12.1572	12.2682	12.3679	12.5744	12.5390	12.4677	11.2015	12.8413	12.5031	12.4696	11.9783	11.6591	12.6111	12.0741	12.0483	12.2008	12.6870	12.8839	12.5788	12.9286	11.7758	11.2173	11.7574	11.8550	12.3840	12.5060	12.4785	12.1065	12.2161	12.0770	12.3082	11.5270	12.4322	12.0404
200651_at	10399	GNB2L1	13.1932	13.2711	13.8513	13.5919	13.2043	14.1435	13.0312	13.7856	12.2873	12.4247	13.4460	13.3957	13.3510	12.9889	13.6703	13.5836	13.8243	13.2623	11.9830	13.1685	13.4147	13.2632	13.8425	13.4291	12.5422	13.2632	13.4123	13.6981	14.3767	13.5550	13.4368	13.0670	13.6535	13.7315	13.5824	13.4054	14.3188	13.4265	13.6945	13.2282	13.8942	13.6399	13.5418	13.2880	13.3778	13.3497	13.8508
200652_at	6746	SSR2	10.6899	11.3526	11.9555	10.7746	10.3624	11.8826	10.3613	10.4046	10.4806	10.7720	10.4716	11.4849	10.7129	11.2059	10.9393	11.5123	11.5613	11.5106	10.5356	10.6043	11.6761	10.8026	11.1819	11.5697	11.1534	11.1358	12.0638	10.8871	11.1466	11.3615	11.1989	10.6862	11.3692	10.7306	10.6801	11.0370	11.0312	10.6379	10.9090	10.5957	11.2441	11.8113	10.5353	10.7233	10.2432	10.6903	10.8405
200653_s_at	801	CALM1	11.0375	9.5561	8.8703	10.0580	10.9858	9.2657	9.7800	9.3907	9.7586	8.8168	9.4186	9.4517	10.3687	9.2117	10.6933	9.3120	10.1852	9.8214	10.2876	9.9275	10.4143	9.9363	9.9658	10.4869	9.5082	10.7862	9.6562	9.5298	8.9678	9.5814	10.4605	9.8756	10.4997	8.5683	9.8567	10.4910	9.8076	10.5600	10.5263	10.4865	9.8809	10.1614	10.7174	10.3464	9.9613	10.2536	9.6757
200654_at	5034	P4HB	12.3638	10.9757	11.3731	10.5719	11.9573	11.4739	11.3189	11.9089	10.6247	11.5305	11.3731	12.0043	11.8203	11.3731	11.3731	11.3731	11.3731	11.3859	11.3731	11.3817	11.3731	11.1744	11.3731	10.9633	11.5790	11.3713	11.3417	11.3731	11.3731	11.4228	11.2430	11.3731	11.3731	11.3731	11.3731	11.3731	12.2182	11.3786	11.5760	11.3731	11.3731	11.6724	11.3731	11.3555	11.3499	11.2696	11.6203
200655_s_at	801	CALM1	10.6158	10.2443	9.3237	10.8240	10.8405	10.1520	10.0758	9.8464	9.5684	8.6776	10.1356	10.0925	10.2551	10.0098	11.1286	10.1885	10.8838	9.8728	10.6099	10.1391	10.3098	10.3233	10.3863	10.5615	9.6728	10.4983	10.1244	10.2134	9.9036	10.2957	10.7083	10.6633	8.6049	9.1717	7.5890	7.9511	9.8835	11.0563	10.8262	10.5627	10.4433	10.0181	10.0871	10.5918	10.0690	10.3693	10.1068
200656_s_at	5034	P4HB	12.0163	9.6734	11.2063	9.7452	10.8759	11.3428	9.0205	11.2685	8.4392	10.6916	10.9081	11.3817	11.6265	10.2557	11.2994	11.4140	11.3418	11.8459	11.1838	11.7921	11.1039	10.7642	10.9892	10.5263	11.4982	11.3161	11.3840	11.0446	10.5563	11.2234	10.9993	11.0693	10.7737	10.6260	10.5524	10.0956	12.2857	10.9004	11.2703	11.0050	11.1114	11.2943	11.2689	10.7560	11.1003	10.3998	11.5709
200657_at	292	SLC25A5	10.7345	10.6433	11.3046	10.7520	11.3568	10.9056	10.3983	10.9347	10.2512	10.5484	10.1084	10.5100	11.1153	10.4195	11.1878	10.5698	11.2450	10.6833	10.0111	10.7109	10.5610	11.5341	11.4685	11.2104	10.2340	10.8160	10.6134	10.5951	11.4069	11.1546	11.0777	11.4123	11.3975	10.9155	10.8625	10.5071	10.2174	10.7384	10.9233	10.8374	10.9004	10.5550	10.5656	10.2520	10.3504	10.4678	10.5491
200658_s_at	5245	PHB	11.0588	9.0440	8.9898	8.0766	9.3672	9.6677	8.5877	9.7663	8.9214	10.0098	9.5130	8.3969	10.3535	8.7741	8.7366	8.9220	9.7878	9.0020	8.8530	9.0153	9.5519	10.0964	9.5926	9.9081	9.7056	9.3614	9.5020	8.4539	9.3580	8.6948	8.7526	8.9388	9.2182	8.7691	8.8478	8.7085	9.4607	8.3155	9.3208	9.0130	8.2578	9.4282	9.2778	7.8871	8.9462	8.3426	8.3020
200659_s_at	5245	PHB	7.7492	7.6328	8.0841	6.9033	8.3465	7.4840	8.1841	7.9586	7.6321	8.9549	8.6055	7.2024	8.8726	6.7266	8.3193	7.9498	7.8270	7.8186	7.4207	7.5548	7.5123	7.5593	8.5683	8.0696	8.4967	7.4716	7.6992	7.4215	8.5048	7.0907	7.2689	7.5807	6.6071	8.1841	7.9991	7.5932	8.4219	6.9335	7.3959	7.8516	7.1417	7.9608	7.6870	6.9169	7.4593	7.2694	6.5436
200660_at	6282	S100A11	12.4941	10.9982	11.8534	11.0407	10.2849	11.3663	10.9664	11.1763	10.7384	11.8658	10.5070	10.8043	10.7874	10.9254	11.3208	10.6371	11.8379	11.1369	12.4531	11.1673	12.4518	12.2861	11.2790	10.4057	11.8613	12.0982	11.4318	11.2493	11.3256	11.3200	11.3857	11.4360	11.7201	10.0922	9.8848	11.3614	12.2992	11.8856	11.5758	11.1335	11.5772	11.3661	11.6917	10.5966	11.2933	10.7689	11.3720
200661_at	5476	CTSA	9.5097	8.6554	9.2066	8.4382	9.1886	8.8104	8.9346	9.0348	9.8699	9.6077	8.5530	8.7884	9.2952	8.7981	8.4328	7.4099	8.8194	8.3713	9.1594	8.8623	9.2456	9.4679	8.9392	8.5500	9.7333	8.3544	8.6205	8.5539	8.7781	8.5327	8.8426	7.7769	9.4669	8.0470	8.5455	8.7483	9.9858	9.9304	9.0487	9.3333	7.7924	8.3290	8.9987	8.3143	9.0026	8.1540	9.2455
200662_s_at	9804	TOMM20	10.3463	12.2621	11.6055	11.2362	11.2314	12.5464	10.7678	11.7099	11.2104	10.6653	11.5911	11.0144	11.5677	11.7434	11.0735	11.3720	11.5457	11.9924	10.3015	11.1327	10.7058	10.8272	10.8436	11.1363	11.1667	11.6865	11.5816	10.8660	11.1671	11.8112	10.8226	11.5278	12.6207	11.8071	11.5317	11.8318	11.5064	10.0727	11.2111	11.4705	11.7877	11.4502	10.9370	10.9739	10.8588	10.9819	10.9476
200663_at	967	CD63	12.3857	12.1872	12.4367	11.8553	12.5549	12.0792	11.5568	12.3569	11.5353	12.0671	12.3017	12.2450	12.3285	12.1218	12.2930	12.3502	12.6329	12.3650	12.1592	12.0093	12.7461	12.3474	11.9890	12.6962	12.6942	12.5314	12.9729	12.2753	12.1859	12.3073	12.5718	12.2344	12.2443	11.9348	12.1044	12.2257	12.6604	12.4209	12.3048	12.7136	11.6718	12.3990	12.4350	12.2975	12.1469	12.3308	12.1315
200664_s_at	3337	DNAJB1	6.4124	8.1876	8.9414	7.6025	7.3863	7.8590	7.6400	7.4160	7.3333	7.6549	8.0772	8.0638	7.4542	7.4876	7.8618	7.6822	8.2383	7.8188	7.3357	8.2138	8.2407	8.1904	8.9751	8.4391	8.7417	8.0481	8.1196	7.6423	9.5750	7.5833	8.5914	8.0848	7.7703	7.8629	6.9696	6.6939	8.5655	7.8484	8.6223	6.8592	8.2115	7.9051	7.8856	6.5378	7.4489	7.1966	7.7395
200665_s_at	6678	SPARC	11.8109	11.9967	11.3262	10.4941	11.2523	11.8257	13.0205	12.4394	11.7055	11.0224	12.6930	12.5924	12.6700	12.9487	12.7596	12.5131	12.0885	10.0053	12.6354	12.2769	13.1751	12.0008	12.2136	11.8529	11.5620	12.3645	12.4589	12.4408	12.4378	12.3232	12.3572	12.1317	12.2379	11.9875	12.0682	12.0938	10.1570	12.6484	13.3272	12.7842	12.7989	12.7567	13.1664	12.6363	12.7021	13.1663	12.5810
200666_s_at	3337	DNAJB1	7.7026	8.0593	8.8902	7.7351	8.4115	8.1439	8.9138	7.7700	8.4321	8.0670	8.6962	8.1458	7.8416	8.6251	8.1378	7.6027	8.5544	8.2774	8.3830	8.2067	8.8287	8.1778	9.5229	8.8346	9.0189	8.2043	8.3647	8.3945	9.5368	8.0152	8.4313	8.8879	8.9557	8.3240	8.6836	8.2670	9.1520	8.4722	8.7214	7.5339	8.4111	8.4409	8.5766	7.7392	8.5557	7.5783	8.5320
200667_at	7323	UBE2D3	9.8037	10.3590	9.9860	10.7659	10.3417	10.4623	10.8055	10.0554	9.6319	10.6023	10.5671	9.6530	10.3285	10.0940	10.0949	10.1250	9.9715	10.1517	10.3747	10.0457	9.7698	9.2716	10.2029	9.9272	10.4755	10.1149	10.1554	10.1356	10.2141	9.7146	10.1981	10.6501	9.4430	10.3095	10.4458	10.1230	9.9376	10.2125	9.7470	10.2335	10.1010	10.0850	9.9897	10.1964	9.3584	10.0304	10.2903
200668_s_at	7323	UBE2D3	10.7011	10.7114	10.5708	10.9006	10.2333	11.0495	10.4639	10.0190	9.9578	10.7852	10.4688	10.1652	10.3093	10.1703	10.2088	10.5207	10.4928	10.5341	10.4018	10.3931	10.4265	10.2804	10.2020	10.0513	10.4254	10.7782	11.0488	10.6643	10.4928	9.9621	10.5187	10.7780	10.1770	10.3322	10.4200	10.3126	10.3853	10.6969	10.7485	10.6479	10.5559	10.6389	10.6483	10.2049	9.6759	10.2269	10.2276
200669_s_at	7323	UBE2D3	9.4393	9.6492	8.9989	9.7153	9.1100	9.7377	8.8453	8.4454	8.6110	9.1434	9.1223	9.2269	9.0301	9.5392	9.2363	9.5079	9.3095	9.1805	9.0452	9.2158	9.2153	8.9799	8.4310	9.0389	9.5995	9.7906	9.9748	9.5039	9.2732	8.6164	9.2398	9.1112	9.0121	9.0164	9.3789	9.2043	9.1108	9.4921	9.5910	9.8699	9.0905	9.5396	9.3715	8.7626	8.6287	9.0367	8.4620
200670_at	7494	XBP1	11.0691	11.2422	12.3151	11.2609	12.0389	12.0211	11.3495	11.2108	11.1273	12.6514	12.0991	12.0002	11.4884	12.1573	12.0117	12.0866	11.5627	12.7727	10.9658	12.4903	11.1454	11.5125	11.4717	11.9138	11.3013	11.8962	12.7202	11.5946	12.2965	11.8296	11.7903	11.9732	11.3298	12.5207	11.7829	11.8370	11.7482	10.8567	10.8355	11.4363	11.0788	11.8065	11.6575	11.8744	11.4666	11.9661	12.0887
200671_s_at	6711	SPTBN1	2.3116	4.2788	2.3040	2.3040	2.3040	2.3040	2.3040	2.3040	2.3040	2.3040	2.3040	2.3040	2.3040	2.3040	2.3048	2.3040	2.3040	3.0068	2.3040	2.3040	2.3138	2.3058	2.3040	2.3294	2.3040	2.3040	2.3040	2.3040	2.3040	2.3040	2.2772	2.3040	2.2205	2.3040	2.3040	2.3040	3.2763	3.3181	2.3566	2.3045	2.3040	2.3124	2.3040	3.0469	2.3040	2.5214	2.3161
200672_x_at	6711	SPTBN1	5.7949	8.1040	5.8640	6.0617	7.2505	4.7862	4.9005	5.6339	5.6339	4.0793	5.8884	6.3621	5.8884	5.8884	6.2989	4.4882	5.7678	6.6583	5.6339	5.9738	5.8896	5.8957	5.8884	5.9078	5.8850	6.2612	5.8545	5.8884	5.7553	5.8884	5.6389	5.6336	4.3545	5.8447	5.8677	5.3057	7.0531	6.6447	6.6321	6.1107	6.1592	6.4591	5.8884	6.4751	6.2184	6.3161	6.1737
200673_at	9741	LAPTM4A	10.9806	11.5566	11.4077	11.4348	10.3549	11.3913	11.1424	11.0270	10.8879	11.2265	12.0861	11.7918	11.0908	11.7572	11.4005	11.5163	11.2157	10.9386	11.8416	11.1095	11.4032	11.3534	11.3700	11.7973	11.2563	11.7845	11.7128	11.5730	10.9803	11.2596	11.6664	11.4384	11.4170	11.1189	11.1287	11.4466	11.3988	11.3241	11.4548	11.0688	11.4583	11.3134	11.2428	11.5815	11.5501	11.4595	11.2779
200674_s_at	6161	RPL32	13.0879	14.1128	14.1103	14.0426	13.5797	14.2365	13.9665	13.9212	14.1334	13.2921	13.9943	13.7181	13.7830	13.4597	14.0261	14.2512	13.9421	13.9601	13.4766	13.3720	14.1127	13.7362	13.9457	13.8769	13.3816	13.6432	13.7037	14.0620	13.9885	14.0081	13.8720	14.0922	14.1198	13.9786	14.0629	14.2518	13.5748	13.6200	13.7936	13.8013	13.9346	14.0236	13.7795	13.6129	13.7156	13.6683	13.8305
200675_at	975	CD81	11.1566	10.6734	10.9994	10.4687	11.4935	10.4028	10.2371	10.5983	10.3872	10.6818	11.0280	10.7457	10.2491	10.3036	11.0297	10.0182	10.4209	10.2602	9.9873	10.6942	10.8100	10.8043	10.7197	10.3890	10.0504	10.6144	10.3737	10.4050	10.6683	10.8085	10.5236	10.7047	11.1388	10.4951	10.8630	10.8649	10.0999	11.1687	10.7545	11.0363	10.5881	10.3335	11.3711	10.7506	10.3933	10.8802	10.6155
200676_s_at	7332	UBE2L3	4.6116	5.3981	6.3791	4.9437	5.8329	4.9412	4.9412	4.6221	4.5780	7.7930	6.8227	5.2198	4.9412	5.0254	6.4656	5.7114	4.5780	5.8759	5.2779	4.9412	4.9412	4.9412	5.1807	5.6634	6.3173	5.5038	5.9694	4.9412	5.7767	4.5841	5.4669	5.0259	3.9799	5.6340	5.3392	5.1586	4.9412	5.8838	4.9865	6.7407	5.0613	5.5913	5.3008	5.1721	5.5169	5.1950	6.0684
200677_at	754	PTTG1IP	11.2356	10.9013	10.3756	10.4266	10.6592	10.6989	11.4148	11.2402	11.4585	10.7706	10.7818	10.8819	11.0356	11.2069	10.9028	10.5165	10.4240	10.9313	11.6510	10.6447	11.2093	10.6921	10.8579	11.0379	10.5558	10.9351	11.3912	10.7124	10.2220	9.9030	11.0431	10.5043	10.7868	10.6622	10.6535	10.9346	10.5419	11.4475	11.3056	10.8648	10.9234	10.7644	10.7677	11.3147	11.2981	11.0607	10.5957
200678_x_at	2896	GRN	10.6582	8.9353	10.1472	9.5435	10.1827	10.3240	9.4320	9.7094	9.0767	10.5793	9.7655	10.0372	9.2068	9.6330	9.3358	8.3942	9.4718	8.9496	8.6465	9.4734	9.2295	10.3084	8.9834	9.5235	10.7395	9.1710	9.5670	9.2106	9.7528	9.2474	8.5659	8.9346	10.0720	9.1304	9.4161	9.2553	10.2145	10.3527	9.7555	9.7353	8.5980	9.1595	9.9468	9.0753	10.0408	8.7562	9.5307
200679_x_at	3146	HMGB1	11.4660	10.8172	9.3651	10.5718	10.2934	11.0476	9.0817	10.0792	8.2708	9.6483	10.1430	10.7918	11.0324	11.4603	11.5093	11.6258	11.3656	10.7107	10.3136	10.7864	10.2605	11.1646	10.3059	11.4438	9.8778	11.6523	11.2813	11.4904	10.6688	10.7299	11.1355	10.5592	10.1536	10.1085	10.7721	10.7357	10.6748	10.6681	11.1691	11.0302	11.2321	11.6646	11.0544	10.9349	11.0233	11.3083	11.1622
200680_x_at	3146	HMGB1	12.8503	12.5173	11.7286	12.4424	12.5833	12.3305	12.4933	12.0567	11.8872	11.9190	12.4086	12.2733	12.2813	12.6782	12.7086	12.6498	12.6075	12.6752	12.5660	12.5314	11.9348	12.9133	12.0005	12.8146	11.8149	12.6560	12.2108	12.7859	12.2295	12.3798	12.5552	12.5944	12.1788	12.2229	12.7399	12.7735	11.9888	12.2558	12.6061	12.7062	12.6714	12.6906	12.4946	12.7687	12.4144	12.5815	12.7767
200681_at	2739	GLO1	11.3489	10.3795	11.3310	11.6583	11.4043	10.9235	11.0840	11.2094	11.4794	11.4107	12.0375	10.3740	11.3076	10.5102	11.1368	11.3854	11.1355	10.3850	10.9669	10.6411	9.8088	10.9801	10.3191	10.7553	11.1080	10.7790	10.5082	11.2918	10.5672	10.3502	10.5387	11.5666	11.3799	11.0834	10.7865	10.6822	11.2152	10.5114	11.5529	11.2854	10.3127	10.5935	10.6462	10.7723	10.8699	10.4235	10.8865
200682_s_at	7332	UBE2L3	10.6584	10.2609	10.0779	9.8919	10.6249	10.4439	9.1012	9.3961	9.4866	10.7039	9.8181	10.6317	10.5194	9.9890	10.5403	10.2743	9.9452	9.9859	9.8354	9.6985	10.0360	10.0581	9.4233	10.4397	10.3222	10.3793	10.3089	9.5481	9.6135	9.8399	10.4546	10.1040	9.5232	9.8771	9.1265	9.6709	9.6851	10.0244	9.8091	11.2681	9.8145	10.5885	9.8963	10.5530	9.6231	10.2842	10.4162
200683_s_at	7332	UBE2L3	8.4097	8.6137	8.8310	8.6762	8.8736	8.9579	8.2985	7.6492	8.3522	9.1430	8.5143	9.0955	8.9359	8.2405	8.9536	8.1177	8.1544	8.2370	8.0093	7.7336	8.1624	7.9706	8.0156	8.8517	8.6991	8.9489	8.7720	7.8571	8.6614	7.8031	8.7351	8.1715	7.5136	8.5231	8.1644	8.3786	8.1624	8.8323	8.4016	9.4447	8.1495	8.8267	8.2120	8.5848	8.3772	8.6693	9.0687
200684_s_at	7332	UBE2L3	6.2018	7.0142	6.9886	6.5009	7.7371	6.8853	6.1851	5.5869	5.7427	7.6863	7.4171	7.0231	7.2882	5.7315	7.5940	6.2663	5.5349	6.9933	6.5301	5.5182	6.2018	5.8431	6.6306	6.6169	7.1661	6.6603	6.9317	5.9032	7.3337	5.9803	6.2404	6.4823	4.9250	6.2220	6.2429	5.9762	5.3475	6.8295	6.1071	8.2233	5.9985	6.9767	6.6753	6.0039	6.0428	6.5125	7.1523
200685_at	9295	SFRS11	5.7467	5.4663	5.2837	6.2601	5.3391	5.7808	5.4663	8.0552	5.8617	6.3149	6.4407	6.1854	5.4663	6.5187	5.2383	5.9387	3.3064	5.3674	5.9195	6.2717	3.3670	5.0528	3.9502	5.5533	5.0424	5.4088	5.4663	4.3552	4.9907	5.0850	5.1208	5.2803	4.5140	6.7428	5.5159	6.9485	5.3197	4.7695	4.9086	5.4663	5.8823	5.4172	4.7295	6.5313	5.6259	5.6861	5.9333
200686_s_at	9295	SFRS11	11.2472	10.6182	10.1288	11.0865	10.2171	10.9850	10.8163	10.9753	11.1028	10.8163	10.6404	10.6961	10.1999	11.0675	9.9416	11.1048	10.5787	10.7052	11.5506	11.3612	10.1977	10.9241	10.0898	9.8540	10.2204	10.7699	10.5381	10.4506	9.6744	10.6800	10.8163	10.0513	10.4791	10.1692	11.3568	11.3614	10.8919	10.3116	10.5883	10.5704	10.8163	10.7307	10.8738	11.0549	11.1541	11.1059	10.5132
200687_s_at	23450	SF3B3	9.2721	6.7515	8.2386	7.6267	7.2336	7.0147	7.8335	8.4146	9.0388	8.5050	7.7210	7.4487	7.0527	6.9179	7.4712	6.3885	8.5401	6.7406	7.4308	6.8473	7.7060	8.3407	7.4409	8.0531	6.0730	7.8679	6.4702	6.6701	7.4875	7.5249	7.5335	7.0167	7.1529	6.9944	7.2824	6.7902	7.0664	7.4561	8.3848	7.8116	7.4712	7.2118	7.6429	7.4369	7.4151	7.0252	7.4435
200688_at	23450	SF3B3	4.2429	3.4863	4.5726	4.4234	4.0412	4.0340	4.0901	4.9635	4.2704	5.6844	4.3630	3.5870	4.3796	3.3914	4.4168	3.7113	4.4245	4.2260	4.3560	4.0341	5.1593	4.0526	4.9339	5.6516	4.1658	4.2149	4.1534	4.1737	4.1737	4.0841	4.3666	4.1737	3.6166	4.0988	4.1622	4.1737	4.7294	3.8553	4.2212	4.1428	4.1257	4.0211	3.8209	3.3980	4.0160	4.0265	4.1737
200689_x_at	1937	EEF1G	12.0882	12.8142	12.6248	12.7308	11.9549	13.0122	12.2823	11.6339	11.9838	12.6528	12.5389	12.4443	12.4398	12.2135	12.6069	12.6458	12.5001	12.2652	11.9670	12.5344	12.6777	12.8367	12.9512	12.8349	11.6346	12.1938	12.4107	12.4032	12.9166	12.6947	12.3039	12.2626	12.6464	12.5461	12.9646	12.6601	12.0408	12.3679	12.5169	12.6121	13.0647	12.5742	12.4144	12.4149	11.9818	12.1293	12.9871
200690_at	3313	HSPA9	3.9041	3.2733	2.6967	4.2215	4.5339	4.2233	5.4039	7.2937	4.2215	4.2215	4.2460	3.7400	4.6550	4.1914	3.7487	4.0441	3.9794	4.3897	4.2748	3.5429	3.4812	5.0868	4.2227	4.2656	4.9325	3.5456	2.6759	3.1434	3.8701	4.2215	4.2215	5.3492	4.1167	4.2225	3.7994	3.7472	4.5703	2.8397	4.0604	4.1549	3.1122	4.2215	3.4812	4.2215	3.8483	4.2215	4.0134
200691_s_at	3313	HSPA9	9.3696	9.4509	9.1638	9.4966	10.2563	9.9199	8.6522	10.2792	8.5007	8.9617	9.2587	9.2645	9.1922	9.1010	9.2679	9.2036	9.9242	9.5087	9.1249	9.3434	9.0284	9.8615	9.4963	8.9453	9.6796	9.0683	8.6700	9.0752	9.3430	8.7649	8.9928	9.7592	7.4959	9.2352	7.4297	7.7351	10.4959	9.0413	9.4280	8.8857	9.0787	9.0746	8.7290	8.5688	9.3398	9.3735	9.6437
200692_s_at	3313	HSPA9	9.3402	9.6628	9.1388	9.3287	9.9219	10.1102	8.6045	10.4344	8.1270	9.0542	9.3009	9.3286	9.9072	9.9799	9.0101	9.0044	10.0389	9.0907	8.7484	9.7818	8.8119	9.6780	9.2798	9.2895	9.6388	9.4647	8.8371	8.9180	9.5865	9.3137	9.0616	10.1006	9.2272	9.4552	8.4004	8.4181	10.7751	9.0657	9.4782	9.0231	9.3602	9.0502	9.3518	8.6703	9.1889	9.4390	9.6718
200693_at	10971	YWHAQ	11.5826	11.1054	9.9144	10.8917	9.5508	10.5001	10.0074	10.3802	10.0963	10.3769	11.0988	10.9279	10.4774	10.4270	10.8608	10.2279	10.2766	9.4993	10.6396	10.5134	10.5286	11.4096	9.9077	10.9293	10.0416	10.5034	10.7979	10.5702	10.2169	10.6558	10.3544	10.9941	11.1337	10.5621	10.9145	10.8251	10.1791	10.9135	10.7618	10.2891	9.8254	10.3228	10.2911	10.3042	10.6804	10.4382	10.2599
200694_s_at	57062	DDX24	9.1953	8.9889	9.1323	8.9548	8.8547	8.4849	9.0709	8.3019	8.5672	8.9496	8.4927	9.1040	8.3528	8.7481	8.6554	7.8799	9.3103	8.8734	8.4077	8.5128	8.8783	8.3125	9.0042	7.4653	8.4032	8.2002	8.1310	8.4120	8.5334	8.6671	8.2661	8.7752	8.7167	9.3268	8.8217	8.5373	7.9805	8.3300	7.8265	8.5186	8.6736	8.4559	8.8518	8.8464	8.4538	8.6799	8.2890
200695_at	5518	PPP2R1A	9.1730	8.6544	8.8161	8.4707	8.5158	8.4842	7.6701	8.2354	7.5328	8.9440	9.0816	8.6702	8.8783	7.8292	8.5060	8.1330	8.8296	8.3209	8.3638	8.3385	8.9200	8.8123	8.8851	9.3634	8.5871	8.9373	8.5761	8.8780	9.2483	8.8866	8.3724	8.5886	8.3318	8.3593	8.7566	8.1661	9.1434	8.8125	8.9634	8.5238	8.7430	8.5946	8.5350	8.1883	8.4815	7.9373	9.1201
200696_s_at	2934	GSN	10.4263	10.6564	9.1824	9.0975	9.4961	9.0375	9.1897	8.3814	7.6926	9.2761	9.8901	9.5822	10.5779	9.8903	10.4804	9.7693	9.2129	8.5914	8.4899	10.4852	10.2113	9.4713	9.7528	9.4157	9.0930	9.9563	9.8270	10.1088	10.1995	10.8421	9.7699	8.8453	8.4936	10.3009	10.5541	9.8702	10.6418	10.5618	10.4201	10.2303	9.8141	10.0863	10.6900	10.1822	10.1593	10.5016	9.7434
200697_at	3098	HK1	10.2696	9.6706	9.9667	9.1864	10.7125	9.5184	10.4714	8.7419	9.2273	9.3830	9.5481	9.6201	9.6304	9.8428	10.0651	9.1490	9.9017	10.2013	8.4528	9.3637	9.9806	9.4302	9.9842	9.0598	8.2939	9.6155	9.1315	9.6112	9.9340	9.5355	9.5182	9.5992	9.6201	9.5045	10.0229	10.4325	10.1032	10.0698	10.0862	10.0750	10.0110	10.1939	10.1198	10.0462	9.8403	9.6698	9.9271
200698_at	11014	KDELR2	8.7464	8.8748	9.4957	8.8202	7.9595	8.6525	7.8364	8.9673	8.1484	8.5316	9.0398	9.5040	8.6298	9.5788	9.5912	9.0865	9.0384	10.4795	9.9002	8.6534	9.1084	9.2898	8.1156	9.7179	8.6937	9.1336	9.1126	9.3695	9.1519	9.3694	9.4991	9.8534	9.4210	8.1153	8.6610	8.4095	9.5508	9.7522	9.4322	9.3603	9.1503	9.1859	9.1194	8.8353	8.8030	8.8492	8.5250
200699_at	11014	KDELR2	8.4353	9.5422	10.5900	9.4326	8.8915	9.0101	9.8210	9.8048	9.8381	9.5699	9.8798	10.2439	9.5131	10.7689	10.3269	9.8928	9.1824	11.2415	10.5277	8.5858	9.8758	9.3145	10.0064	10.2825	9.4679	9.4129	9.6442	9.5271	9.8691	9.6847	10.0663	11.0048	10.0897	9.6677	10.0714	9.5783	9.4914	10.4326	10.0229	10.6509	9.5597	9.9935	10.1579	10.0537	9.4848	9.4545	9.2679
200700_s_at	11014	KDELR2	10.7704	9.3664	10.7433	10.3564	9.2220	10.0626	9.8671	10.0219	10.6265	9.4935	9.1054	9.8306	9.7577	10.8402	10.9359	10.5832	10.5370	10.7174	10.0360	10.0090	10.7601	10.9003	9.2197	10.8535	9.4104	10.6306	10.2739	10.5522	10.2712	10.4631	10.4084	10.3197	10.1411	9.1391	8.5791	9.8267	10.2981	11.0866	10.8871	10.8995	9.6882	9.7354	10.0816	9.4721	9.7659	10.1101	10.0781
200701_at	10577	NPC2	10.7525	9.5396	9.5044	9.9365	9.7932	10.4367	9.1446	9.5115	8.9470	8.1625	9.9120	10.1350	9.9547	9.9231	10.2261	10.3592	9.8386	9.6029	9.6879	10.4882	10.5586	10.3906	10.3551	10.2029	9.8942	9.4576	10.9935	10.7152	10.1955	9.9981	10.5597	9.9483	9.9014	9.3311	9.9511	10.0493	8.9944	10.5750	10.4318	10.3937	9.6788	9.9167	10.7607	10.5408	10.3772	10.3603	10.5620
200702_s_at	57062	DDX24	8.2949	6.8260	6.7864	6.8367	7.3474	5.7631	6.6616	6.5238	6.9576	7.1376	6.4879	6.8355	7.2906	8.0307	6.7929	7.2948	8.8188	7.9388	7.4350	6.9571	7.9427	6.5084	9.2295	6.8213	6.7895	6.8087	6.6762	7.0194	6.5738	7.2895	7.5349	7.4017	7.4060	6.8924	7.5349	7.4017	5.8129	7.1099	6.8982	6.6705	6.8095	7.4017	7.4321	7.4017	7.4264	7.2340	6.9398
200703_at	8655	DYNLL1	11.1403	11.5130	11.3700	11.7826	11.8434	11.5115	11.9836	11.1306	11.4636	11.6663	11.6621	11.8346	11.0618	11.5345	11.6278	11.5163	11.6661	11.9549	11.2943	11.3695	11.9437	11.4955	11.7544	12.2434	11.7755	11.9352	12.0741	11.7353	11.6312	11.6192	12.1381	12.1796	11.6024	11.5712	11.5233	11.1587	11.9742	11.8061	11.4095	11.7148	12.3340	11.2047	11.2263	11.6004	11.5978	11.0455	11.4727
200704_at	9516	LITAF	10.0862	10.6143	10.5250	11.0763	9.3522	10.3248	10.6764	8.8060	10.3705	9.0646	9.9012	10.5276	10.7446	10.2453	9.7770	10.1331	10.5478	10.7650	9.4564	10.8844	10.6611	10.3443	10.6855	10.1585	11.3737	10.4050	9.7359	11.0481	10.2967	9.1152	9.8958	9.6624	10.2815	10.2031	10.1628	10.2341	10.0471	10.4221	9.5394	10.1320	9.9766	10.2252	10.6895	10.0176	9.4036	10.3847	10.3047
200705_s_at	1933	EEF1B2	11.8893	12.9497	12.0440	12.6748	10.7748	13.0213	11.9619	11.2605	11.2862	11.0885	12.1289	12.1583	12.0688	11.7388	12.6505	12.4634	11.9497	11.9820	10.6445	11.7286	11.9955	11.8350	12.8855	12.1291	10.6636	12.0606	12.1111	11.9321	12.8185	11.9736	12.2156	11.9798	12.4895	12.2304	12.4098	12.2401	11.0560	11.2366	12.0703	11.7250	12.5197	11.8958	12.0759	11.5663	11.5110	11.6537	11.5204
200706_s_at	9516	LITAF	8.4588	9.1135	9.5815	9.2460	8.6774	9.1256	8.7880	7.3086	8.6261	8.2855	8.6236	8.9615	9.6810	8.7850	9.1374	9.2132	10.6289	10.0108	8.6449	9.7682	10.1105	9.4553	9.7416	9.0940	10.8577	9.0993	8.8174	9.9642	9.0662	8.4843	9.1100	8.3878	9.0624	8.3264	8.5794	8.9354	9.1526	9.3012	8.6283	8.8413	9.3827	9.0647	9.5053	8.7347	8.9299	9.4954	9.4528
200707_at	5589	PRKCSH	7.2995	9.1701	9.9987	8.6564	8.6403	9.0041	6.9873	7.5205	7.0914	8.6012	8.4378	8.7521	8.0516	7.2546	8.6752	7.3670	8.8265	9.1426	8.5124	9.5070	8.9258	8.8377	9.0370	8.5958	8.1323	8.7271	8.2022	8.6790	9.9447	9.6415	8.4703	7.9976	9.1572	8.6803	9.5731	8.7214	10.1274	9.2574	8.8291	8.3150	9.3211	8.8847	9.4773	7.5498	9.0845	7.1536	9.9334
200708_at	2806	GOT2	9.0170	8.5096	8.8296	7.5665	10.2948	7.9616	8.4164	9.3293	9.7802	10.8437	8.3370	8.9010	8.3300	8.0742	8.4149	7.5209	10.2714	7.9077	7.5927	7.5662	7.9127	8.8388	8.1785	8.7614	8.4255	8.7393	7.6997	8.0805	8.3316	7.7941	8.1894	8.2523	9.5765	8.8195	8.4359	7.9616	8.7758	7.7043	8.6023	8.1856	8.1213	8.7137	7.4642	8.5639	7.7630	7.2113	7.8934
200709_at	2280	FKBP1A	11.4722	10.2621	9.4834	10.3619	10.5656	9.9045	9.7296	10.0516	10.0569	8.2556	10.1646	10.5582	9.4140	10.1865	10.0757	8.3932	9.3566	9.6995	10.0481	10.2829	10.3306	10.3439	9.4761	10.4784	9.9393	10.1288	9.6749	10.5321	10.4487	9.1814	9.7454	9.4135	10.8113	8.7760	10.2084	9.7289	10.5012	10.7576	10.1008	9.6563	10.0068	9.7967	10.3967	10.0568	10.0431	9.5938	10.3642
200710_at	37	ACADVL	6.4934	8.6771	8.1663	6.3999	9.2582	8.0068	7.3322	6.5362	6.9325	8.1533	6.9998	7.6582	8.1827	7.9813	7.0262	6.6654	6.1807	8.7648	8.5912	7.3100	8.1995	7.8725	8.0652	8.3542	8.3400	8.0519	8.4509	7.4942	8.2861	8.3451	7.9788	7.3301	8.0840	8.0468	8.8978	7.7293	8.4413	8.5026	7.0511	9.2784	8.1715	9.0273	7.5042	8.7264	6.9655	8.5595	8.3665
200711_s_at	6500	SKP1	8.9848	9.6250	9.2631	9.7537	10.5731	9.8168	10.2702	10.7041	9.7328	10.4511	10.1475	9.7127	10.1503	9.5364	9.7853	10.1111	9.3436	9.7066	9.4462	9.9096	9.4340	9.3175	9.7674	10.1686	10.5344	9.5875	9.7595	9.7529	10.0490	9.9086	10.0204	10.4013	9.8035	9.8047	9.5983	9.6909	10.2853	9.0361	9.5778	8.9034	9.8216	9.8231	9.4615	9.9368	10.1090	9.8128	10.0050
200712_s_at	22919	MAPRE1	7.8359	8.1816	7.8841	8.3177	7.7931	8.2921	7.8933	8.3163	8.2872	8.3462	8.1467	8.2217	8.1022	7.8458	8.1955	8.1917	7.6915	8.2994	7.3539	8.3545	9.0694	8.7717	8.1565	9.3118	7.6652	8.6671	8.4723	8.6991	9.0234	7.9110	8.1373	7.7193	8.3668	7.7335	7.7103	7.1164	8.4682	9.3554	8.4951	8.3869	8.2645	8.1335	8.0175	7.8010	7.5569	7.8101	7.9744
200713_s_at	22919	MAPRE1	10.0207	9.1398	8.9852	9.6129	9.8476	9.4571	9.5858	9.6801	10.4259	10.1145	9.9915	9.5259	10.0277	9.6416	9.4808	9.2072	9.4752	9.4712	9.8182	9.4468	10.0910	9.9075	9.8057	10.0659	8.6963	9.3716	9.3151	9.6225	9.8813	9.3730	9.2978	9.5135	9.9200	9.5732	9.6326	9.1640	9.5110	10.2308	9.8027	10.1304	9.7643	9.7397	9.1447	9.5997	9.1727	9.8083	9.9057
200714_x_at	10956	OS9	9.3060	9.9892	10.5496	9.9248	9.5180	9.4572	9.6356	10.0363	10.0222	10.2437	9.7898	10.2293	9.8644	9.4872	9.9340	9.6407	10.0489	10.2663	9.3093	10.0250	9.8754	9.8019	10.1511	11.3698	10.1207	9.9979	10.1648	9.9205	10.1488	9.9308	9.9840	9.3525	9.9207	10.1299	10.4075	9.6759	10.0816	9.9863	9.7693	9.7945	9.6225	10.0195	10.1762	9.5887	10.1145	9.9987	9.8411
200715_x_at	23521	RPL13A	11.0678	12.4335	12.6437	12.6173	11.7301	12.8301	12.7005	12.2181	11.2144	12.2510	12.7172	12.3576	12.7688	11.7938	12.7341	12.6052	12.1395	12.5203	11.1225	11.6802	12.4649	11.3571	13.0590	12.8271	11.6004	11.9998	12.2196	12.0315	13.2580	12.4568	12.1963	12.1206	12.4061	12.9272	12.8159	12.5385	12.0381	11.7829	12.2442	12.0124	12.6438	12.3824	12.2057	11.8822	11.6434	12.0762	12.4739
200716_x_at	23521	RPL13A	13.5155	14.0408	13.8998	13.7935	13.8373	14.1611	13.5372	13.4549	13.0573	13.6436	14.0077	13.7768	14.0168	13.5458	13.7686	13.7951	13.5984	13.8114	12.5797	13.5768	14.0408	13.5145	14.2602	13.9872	13.3485	13.8056	13.9025	14.0036	14.1743	14.0831	13.6285	13.8540	13.8165	14.0464	14.0062	13.6748	13.5589	13.4329	13.7628	13.9218	14.0191	13.7698	13.7073	13.7560	13.6140	13.5694	14.1160
200717_x_at	6129	RPL7	13.8575	14.3630	13.4414	14.6503	14.5418	14.4252	14.1638	14.6422	14.2282	14.3676	14.6467	14.3904	14.3532	14.3069	14.3885	14.5428	14.1751	14.5148	14.9372	14.2343	13.6101	14.3365	14.4687	14.3311	14.0298	14.1319	14.2819	14.2970	14.3660	14.1942	14.4805	14.3542	14.5811	14.4326	14.6657	14.4330	14.3403	13.7382	14.2924	14.5015	14.4208	14.3992	14.2858	14.0719	14.0217	14.4266	14.4282
200718_s_at	6500	SKP1	11.3124	11.9339	11.9355	12.0211	12.0919	11.9341	12.0627	12.3036	12.1444	12.5722	12.3175	12.0810	12.1215	11.6912	12.1628	12.4493	12.0221	11.8683	11.6650	12.4741	11.6803	12.3836	11.8413	12.0006	12.5156	12.1719	12.3254	12.1240	12.0299	12.0577	12.3727	12.0434	11.8917	11.8669	11.5802	12.0628	12.4792	11.4967	11.9456	11.3847	11.8532	11.6280	11.7395	11.5507	11.9591	11.9336	11.9359
200719_at	6500	SKP1	5.8249	7.0502	6.0144	5.8911	7.6065	6.4419	7.3812	7.6922	7.5553	7.7407	7.1396	6.4402	6.6944	6.2175	7.0107	7.3113	5.8834	6.8901	6.2365	7.2318	6.0544	6.6547	6.1508	7.6431	7.7101	7.2607	7.0996	6.7516	6.3999	7.6468	7.1966	6.9842	7.7791	6.3244	7.7364	7.0419	7.2398	6.1025	7.2145	5.6266	6.9358	6.9721	6.2061	6.5965	7.0524	6.5870	7.6312
200720_s_at	10121	ACTR1A	7.6494	7.6298	7.7427	7.3224	7.7193	7.3224	7.4399	7.1717	7.4178	7.1645	7.0727	7.7464	7.4182	7.3224	8.4761	7.5856	7.5458	7.3362	7.3182	7.4974	8.3853	7.8289	8.0069	8.0295	7.9374	8.3912	8.8087	8.4854	8.5100	7.5111	8.7322	7.3414	7.2636	7.3685	6.1925	6.8694	7.4542	7.8720	8.4946	8.6064	7.8112	7.4735	7.6172	8.0270	7.9020	8.0017	8.0331
200721_s_at	10121	ACTR1A	8.0331	7.3533	7.3957	7.1745	8.1345	7.1606	7.7207	7.3285	7.5958	7.8476	7.3570	7.2978	7.2490	7.1441	7.9518	6.9903	7.2804	7.8244	7.2394	7.2763	7.9347	7.8306	7.6760	7.3818	7.8163	7.6197	7.4273	7.7201	7.5100	7.0295	7.6087	7.7380	6.2460	7.6604	7.3572	7.4063	8.1571	7.8397	7.7535	7.7774	7.8338	7.7739	7.5028	7.5160	7.9249	7.3572	7.8045
200722_s_at	4076	CAPRIN1	7.4434	8.7633	8.3986	9.0859	8.3466	9.1989	7.0218	8.5304	7.4434	8.2665	8.3451	9.0970	8.4066	8.1825	8.6631	9.1409	9.3396	8.1362	7.7631	7.6840	8.0316	8.2131	8.0853	8.0634	7.8708	9.1226	8.7628	8.2597	8.6952	8.3150	8.2001	7.5380	8.6521	8.7587	7.7889	7.5488	8.6234	8.2792	9.1737	8.6259	8.8211	9.2083	8.1159	7.9740	7.3894	8.2541	8.9895
200723_s_at	4076	CAPRIN1	9.6860	10.4089	9.9181	11.0582	10.1488	10.6306	9.4429	10.6770	9.3341	10.2602	10.1621	10.6259	10.2128	10.3878	10.2692	10.5402	10.9628	9.8930	10.1955	9.6982	9.7974	10.2174	9.8844	9.7282	9.7261	10.6304	10.1789	10.1856	10.3869	10.3930	10.1051	10.0814	10.5821	10.3032	10.1534	9.9464	10.7141	10.5158	10.6865	10.1993	10.7690	10.7697	10.0791	10.3072	9.6533	10.1872	10.6889
200724_at	6134	RPL10	2.4280	2.4280	2.4280	2.4280	2.4280	2.4280	2.4280	2.4280	2.6335	2.4280	2.4280	2.4280	2.4572	2.4280	2.4280	2.4280	2.4280	2.4280	2.3084	2.4280	2.2205	2.2285	2.4280	2.4551	2.4280	2.4280	2.4280	2.4280	2.4280	2.4280	2.4280	2.4280	2.4280	2.4280	2.4280	2.4280	2.4280	2.4280	2.3987	2.4280	2.4280	2.4285	2.3286	2.4280	2.4280	2.4280	2.4280
200725_x_at	6134	RPL10	13.1328	12.9681	13.6609	13.3148	12.9382	13.7881	13.4769	13.6858	13.1685	12.9909	13.1957	13.1558	13.4387	12.8841	13.3093	13.4465	13.6072	13.2325	12.8275	12.8431	13.5095	12.9852	13.5860	13.2278	12.5770	12.8019	13.3216	13.1550	13.4393	13.3321	13.3339	13.0304	13.1930	13.3069	13.1901	13.2465	12.9959	13.2920	13.1910	12.9081	13.2704	13.2707	13.2787	12.7900	13.0967	13.0477	13.2580
200726_at	5501	PPP1CC	10.5619	10.0297	9.4861	10.7606	10.2645	10.3761	10.6959	10.2315	10.2007	9.6009	10.6088	10.3339	9.7874	10.7926	10.1262	9.8896	8.9363	10.2009	9.4906	9.6073	9.0569	9.6465	9.1374	9.3571	9.5785	9.8860	9.9949	10.0173	10.0056	9.7563	10.1862	10.3905	10.0666	10.3498	9.6274	9.2629	10.5277	9.4520	9.8607	10.2551	10.2260	9.7841	8.9855	10.2221	10.1635	9.8765	9.6906
200727_s_at	10097	ACTR2	7.9861	7.4239	3.2885	7.3430	4.7575	7.2090	6.2721	5.2870	6.8633	5.6794	6.2911	6.4616	6.3390	8.2804	5.5847	4.8364	4.8196	5.0036	6.3537	7.2035	6.1681	6.8153	6.3682	6.8266	5.5798	6.8639	6.4414	6.5318	6.0857	5.4082	6.3297	3.3294	6.6168	4.2543	5.9498	5.8564	5.7325	7.4416	7.0629	6.4201	6.7162	5.6115	6.6458	7.0545	6.9017	7.1552	6.3777
200728_at	10097	ACTR2	11.4562	10.4363	9.1912	11.1309	10.4516	10.2722	9.7816	10.3503	10.0465	10.1586	10.7421	10.8114	10.3772	11.2576	10.9346	10.7610	10.4651	10.7766	10.8726	10.3356	9.9730	11.0631	10.4865	10.3923	10.7866	10.7890	10.4838	10.7411	10.2722	10.5322	10.8731	10.4575	10.9717	10.3810	10.7720	11.0335	10.7966	11.3391	11.2392	11.0138	11.1418	10.9746	11.0139	11.3018	11.2025	11.2510	11.1196
200729_s_at	10097	ACTR2	10.4385	9.1663	8.5636	10.2416	8.3369	9.7237	7.5458	8.6416	7.8384	8.6844	9.4707	9.4343	8.9719	9.8820	9.2763	9.3624	9.4718	9.4858	10.0490	9.8106	8.3704	10.0789	7.7767	9.1871	8.8506	10.1890	9.4330	9.5658	9.3121	8.7942	9.4925	8.8263	9.6667	8.8812	8.7663	8.7934	9.1518	9.9256	9.9568	9.5765	9.5326	9.4657	9.3786	9.4003	10.1562	9.8911	9.1196
200730_s_at	7803	PTP4A1	6.9401	6.8030	4.8981	6.6660	7.7148	6.4471	2.5872	6.6679	2.7942	6.2132	9.1320	6.9602	5.4897	5.6507	7.5472	6.5780	6.5752	7.2824	7.1426	6.9622	5.2824	7.7785	5.2824	6.4235	7.2834	6.9669	6.8468	7.0077	6.5134	5.9494	6.9271	7.5538	3.3739	5.7385	3.0366	3.0360	6.6826	7.9972	7.9920	7.5149	6.2565	7.2020	6.6366	7.3812	5.7980	7.2553	6.2884
200731_s_at	7803	PTP4A1	6.6209	6.8131	6.4944	6.5715	7.4114	6.6560	5.6372	8.4453	6.3871	6.6023	9.3104	7.0090	7.6645	6.6023	7.8989	7.5510	6.6023	7.0935	7.4523	6.8325	4.2684	6.9696	4.2899	6.7950	7.4601	7.0066	6.6023	7.5932	6.6023	6.6613	6.4150	6.8149	6.6023	6.7631	6.6023	6.6023	7.3308	7.0390	7.8453	7.1984	6.6031	6.7577	6.6029	7.3617	6.2358	6.8016	6.6253
200732_s_at	7803	PTP4A1	7.7923	8.1380	8.3422	8.1221	9.2680	8.5717	8.6002	9.8524	8.3690	8.4430	10.4043	8.6576	9.1057	8.2064	9.6178	9.3268	7.9965	8.9199	8.3224	8.4736	6.8088	8.2883	5.8202	8.2000	9.0724	8.5354	8.1354	8.7374	8.3926	8.2752	8.4029	8.9349	8.2281	8.3950	8.6844	7.8151	8.8307	8.1528	8.6885	8.9156	8.4100	8.2596	8.1489	8.5502	7.6062	8.6738	7.9752
200733_s_at	7803	PTP4A1	8.4302	5.8617	6.8933	7.6851	6.0822	7.1243	6.7185	7.0036	6.9253	7.7041	9.1911	7.1651	6.8847	6.9777	8.1208	7.3151	7.1212	8.6796	8.6795	7.6964	6.4672	7.9696	6.6651	7.9643	7.9876	7.8688	7.2384	7.7577	7.2749	7.2535	8.6139	8.4322	6.5710	6.7349	5.9129	6.6430	7.2062	7.2099	7.8660	7.2632	6.8357	7.1087	6.9047	7.0793	6.8847	7.3970	6.5575
200734_s_at	377	ARF3	9.4197	8.5358	9.2765	8.7506	9.3031	9.1940	9.5407	9.6837	9.7845	9.1979	8.2241	8.7626	8.2050	8.3460	9.1250	8.4164	9.4918	8.9958	9.3294	9.3516	9.3299	9.6686	9.2728	9.7378	9.8564	9.3279	9.5102	9.1976	9.4773	8.8196	9.5460	8.8762	8.7610	8.4962	8.5138	8.6475	9.3251	9.0730	8.8138	8.6625	8.1485	8.5622	8.7600	8.5242	9.0958	8.2952	9.6556
200735_x_at	4666	NACA	12.8673	13.6247	13.0804	13.5861	13.3188	13.6275	12.7317	13.3958	12.6497	12.6193	13.3703	13.3765	13.6093	12.9033	13.0850	13.7930	12.9959	13.4629	12.7779	13.3261	12.1014	13.2357	12.9082	13.9000	13.4147	13.3955	13.4241	13.4860	13.4969	13.3438	13.1779	13.1877	13.2226	13.7020	13.2493	13.4323	13.5066	12.9055	13.1116	13.3918	13.2338	13.7382	13.2630	13.0091	13.0896	13.2375	13.4264
200736_s_at	2876	GPX1	10.4951	10.3109	10.1846	9.6727	10.2276	11.2284	9.3615	9.3824	9.6460	11.0121	10.3060	10.3402	9.2087	10.0353	9.7800	9.6983	9.5401	9.5487	8.7440	9.3522	10.8856	10.4578	10.3564	10.1694	10.6618	10.2978	11.1299	10.1136	10.1927	9.7585	10.1817	10.1281	8.0366	8.9326	9.5532	9.2460	9.3223	10.3190	9.8894	9.8414	9.8453	9.7288	10.1523	10.1974	10.2478	9.6169	9.2738
200737_at	5230	PGK1	8.2395	8.5133	7.8978	8.6381	8.1920	7.9098	8.0029	9.0281	8.6283	8.8734	8.1910	8.2071	9.2195	7.9380	8.6502	8.1474	9.0268	7.7899	7.3465	8.1762	8.1927	9.2807	8.5673	9.4955	8.0953	8.3735	8.3782	8.0576	8.3572	8.6142	9.4917	9.2736	9.7302	8.6651	7.0150	7.6267	7.8788	8.8778	8.1460	8.4500	7.2617	7.8358	7.9482	8.0768	7.5451	9.0060	7.0889
200738_s_at	5230	PGK1	10.9531	10.9163	11.2889	11.0856	11.2243	11.1198	11.2172	11.8045	11.5915	11.4133	11.0272	10.8694	11.3003	10.5023	11.2063	10.6852	11.8443	10.6026	10.9661	10.9855	11.2020	11.6299	10.9094	11.2661	10.8365	11.3641	11.2375	11.0718	11.1721	10.9814	11.6694	12.0653	12.0331	11.0981	10.5558	10.7597	10.9913	11.4375	11.3041	11.1372	10.7193	10.5900	11.0622	10.6913	10.5883	11.4091	10.9755
200739_s_at	6612	SUMO3	7.9838	7.1174	7.4497	7.2489	7.8367	6.8233	6.3652	7.1727	7.0833	7.0698	6.7812	7.1602	7.4476	6.4291	7.8578	7.4275	6.8934	7.0500	6.6878	8.2044	7.9623	8.6736	7.4757	8.6719	7.0273	8.3088	7.9971	7.6646	7.7610	7.5947	7.9513	6.5931	7.9180	6.0749	7.0273	7.0273	8.4245	7.8816	7.5869	8.1393	7.4584	7.4457	8.2390	7.0253	6.9077	6.6529	7.6825
200740_s_at	6612	SUMO3	11.4222	9.6524	10.5482	10.5333	10.5765	9.9587	10.4475	10.5954	10.3124	10.2544	10.1432	10.1715	10.3637	9.8696	10.4664	9.7106	9.5089	10.2178	10.0282	10.2320	10.8925	11.0247	10.0541	10.5445	9.4269	10.1586	10.5644	10.0586	10.2198	9.9471	10.9261	9.5780	10.3802	10.2090	9.7480	9.8174	10.9621	10.1487	10.4612	10.5854	10.3132	10.0382	10.1531	10.0081	10.5867	10.0323	10.4030
200741_s_at	6232	RPS27	14.0642	14.2457	14.5223	14.3812	13.8106	14.3062	14.0950	14.1655	14.1049	14.1907	14.2902	14.2363	13.7600	14.2244	14.0021	14.3297	14.0825	14.1136	13.1699	14.2110	14.3584	14.3156	14.0022	14.0897	14.1318	14.2629	14.5109	14.3629	13.9334	14.1969	14.3211	14.0990	14.6060	14.0210	14.0955	14.3115	13.6809	13.9839	13.8305	13.8036	14.2951	13.8595	14.2058	13.4212	13.9897	13.4545	13.7273
200742_s_at	1200	TPP1	8.1167	8.0486	8.7577	8.1748	8.4916	8.7155	8.7838	7.9219	9.1780	8.9055	8.0032	8.2233	7.2103	8.0919	7.9685	6.8196	9.1164	8.6738	7.8455	8.3846	8.2136	7.8363	7.5691	7.0648	8.1869	8.0500	7.3298	7.9952	7.9903	7.3332	7.5777	6.1203	8.5231	7.5635	8.0310	8.1574	7.6652	9.0382	8.6282	8.0752	8.4981	8.2815	8.5656	7.8269	8.1860	7.8376	8.1543
200743_s_at	1200	TPP1	9.9179	8.7388	9.5642	9.5330	9.4188	9.9685	9.5286	8.7767	9.4794	9.2625	9.1089	9.5118	9.0887	9.0376	9.0448	7.6576	9.1207	8.9123	7.9647	9.0966	9.0283	9.4362	8.6831	7.5408	9.4137	8.9585	8.0046	8.5295	9.2012	8.3188	8.4645	8.2106	9.2513	9.1213	8.9461	9.2044	8.2765	9.5197	9.1113	9.2299	9.4050	8.7771	9.3968	9.1452	9.3714	9.0229	9.1783
200744_s_at	2782	GNB1	8.6582	7.9135	8.2733	8.8580	7.2180	8.7943	8.0291	7.0851	7.8057	8.8500	8.7172	9.1979	8.4455	8.4425	8.8910	8.3888	8.2520	8.0391	8.8957	9.9037	9.0445	9.2066	8.6309	9.5427	8.7510	9.3347	9.3372	9.0307	9.1319	9.8451	8.7098	7.6126	8.0431	8.5958	8.4455	8.0640	8.2442	9.6958	9.5086	8.7981	9.2515	8.8700	9.0693	8.9689	8.9029	8.6935	9.4621
200745_s_at	2782	GNB1	9.2497	9.8675	9.4314	10.1996	9.6638	9.8879	10.1280	9.7343	10.2188	10.7597	10.9157	10.3179	10.1969	10.8178	10.6743	10.2050	10.5510	10.1024	10.7074	11.4747	11.1295	10.5357	10.6103	11.2192	10.7499	10.6927	10.7171	10.8852	10.5613	10.9463	10.5531	8.1076	9.8091	9.6684	11.0787	10.1008	10.1508	11.3289	10.6987	10.6947	10.8403	10.6815	10.7312	11.1360	10.9802	10.9573	11.0436
200746_s_at	2782	GNB1	10.5517	9.9280	10.9022	10.4209	10.3799	10.6520	10.8812	10.1987	10.8733	11.0664	11.1455	10.6237	10.7371	10.3452	10.9148	10.5217	10.3029	10.4116	11.3667	11.1965	11.0914	10.5041	10.7309	11.4731	10.9311	10.9386	10.9940	10.8666	10.9236	11.0018	10.7216	10.1663	10.0664	10.9662	11.0348	10.5680	10.2341	11.0264	10.7286	10.5767	10.9883	10.7561	10.8407	10.9739	10.8807	10.4103	10.9669
200747_s_at	4926	NUMA1	8.0650	8.4255	10.1257	8.8067	8.0465	8.0913	8.6228	8.1027	8.5969	8.3766	8.7852	8.3985	8.4007	8.4237	8.3730	8.0775	8.8182	8.9699	8.4023	8.7376	8.6164	8.8636	8.6390	6.5870	7.1579	8.2204	8.0324	8.3046	8.5699	9.2309	8.0342	8.4571	8.7458	9.9882	9.8427	9.0525	9.2751	8.4585	8.4580	8.2301	9.4328	8.3395	9.2885	8.7430	9.0835	7.8298	9.0594
200748_s_at	2495	FTH1	12.9693	13.7764	13.6161	13.3231	12.6297	13.2596	12.7822	12.7779	12.9815	15.0194	13.1398	14.1160	13.4928	13.6093	13.1147	13.9182	13.3518	13.0650	12.6854	13.7057	13.8971	14.5157	12.8175	13.3367	14.0880	13.9757	14.1005	13.3961	13.1970	13.8710	13.6958	13.1808	13.6181	13.2651	13.1735	13.1489	13.2412	13.7516	13.2270	12.9483	13.4596	13.5392	13.5560	13.8605	13.5204	13.0933	13.4463
200749_at	5901	RAN	8.4211	7.6597	8.3928	9.4087	8.9914	9.5890	9.8359	8.8079	8.9149	8.8079	9.8269	8.5898	8.8509	8.8079	9.5312	8.8919	8.8140	8.7395	8.8079	8.2964	8.8442	7.6477	9.0194	9.4657	8.9709	9.2896	8.6842	8.8065	9.2287	8.4961	9.2861	9.1408	8.9001	8.4280	8.8883	8.8525	8.8079	8.2345	8.9473	9.2535	9.0296	8.5379	8.9851	8.6507	8.6134	8.8079	8.4252
200750_s_at	5901	RAN	11.5197	10.3744	10.6128	11.1893	11.5695	11.1657	10.7185	10.8626	10.6023	10.5182	10.9080	10.7045	10.7356	10.8328	11.1587	10.9522	11.3641	10.1873	9.8515	10.0759	11.0471	10.8607	11.4706	11.4434	10.9835	11.4035	11.2655	10.8218	11.4720	10.4240	11.1322	11.6120	11.6490	10.6963	10.6958	10.8667	10.8043	10.7094	11.5507	11.4268	11.3833	10.8129	10.8051	10.6283	10.5353	10.5308	10.6860
200751_s_at	3183	HNRNPC	9.7789	10.2349	10.7264	10.6384	8.8296	10.9823	8.1113	9.6682	7.5596	10.0946	9.8882	10.2198	9.3431	10.0972	9.9134	10.7153	11.0379	10.4321	9.4663	10.1172	10.9305	10.4304	10.5634	11.0659	9.4711	11.0736	10.7605	10.1731	10.3121	10.0010	11.0144	10.0572	8.8856	10.8176	7.7174	8.9155	9.9464	10.1345	10.2672	9.9121	10.2537	10.6314	9.8194	9.0232	10.1967	9.4692	9.3364
200752_s_at	823	CAPN1	6.4807	6.6249	7.4917	6.1865	6.0679	6.4628	6.3609	6.2754	6.4819	6.7448	6.1506	6.4651	6.4317	6.3020	6.8147	6.0735	6.4628	6.1844	7.1297	7.0468	6.8237	7.6805	6.4599	6.4628	6.0842	6.9790	6.2361	6.8596	7.2123	6.7133	6.8053	6.8145	6.7606	6.4628	6.1103	6.5084	8.2015	7.6862	6.4628	6.4628	7.0933	6.9968	7.3635	6.3834	6.2175	6.4296	7.0649
200753_x_at	6427	SFRS2	8.7583	7.3923	7.3813	7.4780	7.8737	7.6555	6.7702	7.2718	6.8849	7.4103	7.4823	7.6057	7.7985	7.4607	7.1242	6.2542	7.1642	6.5476	7.5363	7.6126	7.2194	7.6519	6.8407	7.0803	6.6402	7.8994	7.3677	7.2645	7.2516	7.1225	7.1999	7.3982	7.9366	7.6394	6.9393	7.4733	7.2503	6.8585	7.4265	7.4369	7.4274	7.4244	7.5507	6.6813	6.5155	6.4217	6.5740
200754_x_at	6427	SFRS2	11.4225	10.5100	10.3653	10.9424	11.3562	10.8986	10.7656	10.4103	10.7353	10.6933	10.6183	10.7760	10.8493	11.3384	10.8717	10.3373	10.0440	10.0020	11.2843	10.6638	10.2867	10.6531	10.0870	10.8388	9.6860	11.0433	10.2002	10.6773	10.4328	10.5385	10.1339	11.1401	11.2097	11.3819	10.7493	11.2830	10.8788	10.0366	10.7224	11.0509	10.7133	10.7081	11.0287	10.8559	10.5252	10.6805	11.0025
200755_s_at	813	CALU	7.0080	7.1313	7.6289	6.7901	7.4415	7.6858	7.5516	7.8611	7.6093	6.8483	7.7841	7.8815	7.7698	8.4893	8.7226	8.3671	9.2281	7.4874	8.3938	8.1135	9.4643	8.2740	8.5293	9.5025	8.4459	9.2536	8.8142	8.5098	8.8575	8.4623	8.4677	7.4463	8.4935	6.7905	8.0008	8.5061	8.3674	9.3615	10.2733	9.3954	7.9860	8.7753	9.4661	7.8966	7.8280	8.5857	8.6297
200756_x_at	813	CALU	5.6981	6.4301	5.8796	6.0393	6.4394	6.7608	5.5829	6.5971	6.3112	5.5657	6.9786	7.6355	6.9616	6.9795	7.5210	7.0424	8.0716	5.7896	7.2070	7.1228	7.9421	6.8706	7.1971	8.5341	7.7859	8.3744	8.0239	7.8301	8.4338	7.6426	7.6540	5.7602	7.1356	5.5788	6.1705	6.0804	7.3175	8.6206	9.3331	8.5260	7.1951	8.0552	8.0833	6.9503	6.3684	7.8514	7.9328
200757_s_at	813	CALU	8.5303	8.5348	8.7504	8.4938	8.9103	9.1771	8.8994	9.2516	9.0033	8.2509	9.1760	8.9722	8.3308	10.0299	9.8467	9.2568	8.9023	8.0317	9.9019	9.0046	9.3397	9.2548	9.3235	10.2093	8.6960	9.5622	9.3573	9.1387	9.5423	9.0478	9.3975	9.5388	8.2966	8.6677	8.0070	7.8262	9.0032	9.6085	10.6766	9.8527	8.9801	9.1084	9.3227	9.2737	8.1363	10.0410	9.1652
200758_s_at	4779	NFE2L1	9.6646	9.1699	9.1020	8.4698	9.6985	9.6596	8.8543	9.3543	8.7281	9.9755	10.2200	9.3749	9.1610	9.0926	9.0940	8.8757	8.8868	9.2283	9.9729	9.9521	9.4749	9.4524	8.9505	8.2698	10.8621	8.7559	8.5083	9.5818	9.1899	8.3877	8.7878	8.7277	8.6380	9.5906	8.8401	8.7008	10.0671	9.4850	9.3823	9.4074	8.8534	9.5633	9.7402	9.5174	9.5782	9.1133	9.1214
200759_x_at	4779	NFE2L1	9.6193	9.2313	9.0609	8.3513	9.1044	9.3408	9.1388	9.3960	9.2546	10.3616	10.4867	9.3403	9.1913	9.5356	8.8975	8.6933	8.8911	9.5066	9.7647	9.7190	9.2943	9.4397	8.9317	8.3432	10.5479	8.3913	8.5009	9.3370	9.1983	8.9674	8.6917	8.8448	8.8802	10.0654	9.1327	9.1892	9.9983	8.9010	9.2784	9.2998	8.9387	9.3969	9.1144	9.4901	9.6861	9.0898	8.9971
200760_s_at	10550	ARL6IP5	10.2941	11.4559	10.7919	11.7380	9.7077	11.2348	9.6411	9.7395	8.8731	10.5105	10.5964	10.9144	10.7772	10.9235	10.1708	10.9309	10.4545	11.2209	9.0970	10.1760	11.2070	9.9833	10.5154	11.0407	10.4166	10.6862	10.7826	11.0325	10.6667	10.8753	10.8448	9.4335	10.0508	10.2659	10.5178	10.6435	10.2792	10.8046	10.7897	10.8019	11.1385	11.5669	10.6020	10.9464	10.9917	11.1309	10.6090
200761_s_at	10550	ARL6IP5	11.4922	11.6496	12.0030	12.5332	10.4786	11.9654	11.9943	11.2521	12.1334	11.8305	11.8412	11.9646	11.5026	11.8766	11.0263	11.4804	11.0381	12.0784	10.3081	11.0029	11.0460	10.7511	10.8711	11.2750	11.0807	11.3685	11.3625	11.4842	11.0839	11.1027	11.4980	11.1011	10.6992	11.6080	11.2270	11.3621	11.1707	11.1523	11.4039	11.0029	11.5822	11.4764	11.0821	11.5167	11.3667	11.5687	10.9100
200762_at	1808	DPYSL2	8.8383	10.3790	9.8759	9.4109	7.8471	8.8421	9.4374	9.1634	9.4587	8.6081	10.1390	9.4900	9.2747	9.5974	10.1703	9.1375	8.1534	8.4545	8.9670	9.8361	9.2000	9.2896	9.1404	9.0224	8.3825	9.8214	8.3834	9.1184	9.6451	9.6298	9.4413	9.0446	8.8385	9.0082	9.0294	9.4303	8.4280	10.1301	9.7361	9.6779	8.9344	10.2782	10.0250	10.2373	10.3786	10.1297	9.2796
200763_s_at	6176	RPLP1	14.2018	14.6597	14.9463	14.6301	14.3365	14.6799	14.1513	13.7390	13.8996	13.5198	14.4114	14.2232	14.3763	14.3364	14.3455	14.3634	14.2060	14.5975	14.3073	14.6621	14.7818	14.6109	14.5938	14.3710	14.4630	14.6037	14.6667	14.8318	14.6161	14.1902	14.4203	14.3223	14.2558	14.7529	14.7015	14.5102	14.2144	14.2855	14.4796	14.2308	14.8324	14.4900	14.6010	14.7371	14.4370	13.9645	14.5422
200764_s_at	1495	CTNNA1	9.4257	9.6102	9.8236	9.4257	10.0508	9.9999	9.4090	10.1047	8.7323	9.4257	9.4561	9.5030	10.0078	9.4927	9.9304	9.4136	10.1389	9.5928	9.1594	9.9195	9.9820	9.6919	9.7802	9.2833	9.2206	9.8439	9.7522	9.4744	9.9153	9.8085	9.6350	9.8050	9.8393	9.8407	9.5110	9.6452	9.8796	9.4257	10.0311	9.5884	9.9949	10.1499	9.6398	9.7109	9.9204	9.9466	10.2786
200765_x_at	1495	CTNNA1	9.8482	10.1823	10.2924	9.9702	11.2213	10.5035	10.9562	10.9970	10.0723	10.2862	10.2109	10.2063	10.8680	10.4562	10.5943	10.1562	10.5398	10.1420	10.3784	10.3972	10.7887	10.1647	10.5194	9.9330	9.9317	10.5895	10.4851	10.2704	10.6184	10.3293	10.1814	11.0108	10.7023	10.8708	10.7041	10.7913	10.4241	9.8094	10.7212	10.4732	10.5654	10.8992	10.4100	10.6607	10.1846	10.7760	10.8404
200766_at	1509	CTSD	9.0594	11.9423	10.0428	9.2873	9.4072	8.4591	8.6371	8.3800	7.2615	8.7751	7.6638	10.4018	7.0486	8.7954	9.0401	9.2290	8.8573	9.8488	8.6997	9.6987	9.1724	10.8407	9.5713	7.9654	10.7765	10.1078	10.6140	10.3564	8.9549	9.3085	9.9711	8.8037	8.5914	8.5565	6.0571	8.2683	10.0840	10.0451	7.7939	10.2230	8.8198	8.7116	9.4917	11.3327	8.5557	8.8327	9.0966
200767_s_at	23196	FAM120A	7.5037	6.8351	6.4656	6.3724	6.8364	6.7197	5.4967	5.7301	4.9527	4.7027	6.2101	6.1002	6.8386	7.6046	6.2599	5.5943	7.0907	7.1491	7.1751	6.8557	7.0897	6.5742	6.9506	6.0252	6.8767	6.8478	5.8121	6.2285	6.4880	6.8404	5.9935	5.2609	6.4554	6.7066	6.7413	6.4527	7.5648	6.8629	6.6684	6.7613	6.6954	7.1388	6.5218	6.3714	7.1897	6.4842	6.9583
200768_s_at	4144	MAT2A	9.9307	10.0080	9.8375	10.1066	9.3793	9.6924	10.0912	8.8613	10.0240	9.8401	9.3952	9.7699	9.6963	10.3073	9.2052	9.0689	8.3999	9.5236	10.2061	9.8563	9.9914	10.1208	10.0437	9.6850	9.7309	9.7495	9.8640	9.4198	9.6997	9.7460	9.7586	10.0850	10.1548	10.3727	10.1575	10.3177	9.9902	9.3088	9.1308	9.6761	9.9766	9.9458	9.5107	10.0890	9.9573	9.6711	9.6110
200769_s_at	4144	MAT2A	4.8731	6.2311	4.2761	5.7050	4.2394	5.7022	3.0763	4.3618	2.4297	4.3634	4.7428	5.8056	4.8731	4.3536	4.8793	4.8731	4.8731	4.5544	3.6486	5.8649	5.5414	6.0888	6.2608	5.0579	4.6401	6.1186	5.9606	5.1567	6.0655	4.8731	5.3160	3.6140	4.8411	4.8731	4.4955	4.2606	5.3923	5.3716	5.7437	4.8738	5.1278	4.8731	5.2824	4.8731	4.8737	4.8731	4.8734
200770_s_at	3915	LAMC1	5.1110	7.4776	5.4742	6.5755	6.8955	7.3645	8.2431	6.4606	6.4990	6.4680	7.4681	7.3351	7.3304	7.6322	7.3886	7.6383	8.3605	5.4159	7.2633	8.1749	7.4610	7.2470	7.3113	6.2271	6.8773	8.0285	8.4464	7.6546	7.3604	6.3320	7.0874	7.0836	8.3508	5.9639	7.2407	7.6406	7.4133	7.0774	8.1825	7.3298	8.4452	8.1505	7.8338	7.9102	6.4424	7.2516	7.0380
200771_at	3915	LAMC1	7.6430	8.9391	7.5983	7.8413	8.7023	8.4283	9.6307	8.8720	8.2699	7.5893	9.6936	9.0401	9.7537	10.2132	9.2556	9.6949	9.4891	7.5645	9.7676	9.4543	9.8016	8.1868	9.1823	7.7107	8.9318	9.2088	9.1707	8.7686	8.6045	8.5074	8.3388	8.9018	9.0056	8.6826	9.0401	9.2584	8.8592	9.3620	10.4626	9.6413	10.0533	9.7577	10.0861	9.8861	9.0924	9.6955	9.0816
200772_x_at	5757	PTMA	13.1241	10.8926	11.3254	11.5038	10.6880	11.0633	11.0235	10.4718	10.8214	11.1902	11.0032	11.3510	11.4622	12.9679	11.9267	11.3278	11.6198	10.9276	11.6639	10.8362	11.3328	11.1312	11.7569	11.7918	10.9394	11.6323	12.0185	11.5548	11.0533	11.9254	11.8392	12.0088	11.5287	11.6535	11.6436	10.8824	11.4096	11.3217	11.6446	11.9317	11.8494	11.8259	11.2767	11.9899	11.6839	11.3412	11.8322
200773_x_at	5757	PTMA	11.9261	11.3837	11.5488	11.8509	11.5042	11.7898	11.1496	11.1276	11.2486	11.6626	11.7645	11.6114	11.3871	11.6586	12.1916	11.7447	12.1069	11.6989	12.0181	12.0237	11.7377	11.8145	11.7337	12.1185	11.8201	12.2041	12.2489	12.1568	11.6138	11.8177	11.9656	11.8414	11.9328	11.5941	11.7639	11.8485	11.9036	11.7514	11.9458	12.0004	12.1880	11.9557	12.1866	12.0283	11.8789	11.7950	11.9876
200774_at	23196	FAM120A	11.5080	11.1277	11.6454	11.2663	11.5870	11.5325	11.4299	11.0603	11.0613	10.4373	11.5345	11.3850	11.0267	12.2149	10.9681	10.8843	11.1406	11.2438	11.7177	11.6544	11.3839	11.4264	10.5932	9.9407	11.1082	11.5837	10.4304	11.3079	10.9159	10.9170	11.0683	11.0113	11.1763	11.6511	11.4442	11.4285	11.6170	11.3988	11.3193	11.0040	11.4031	11.2492	10.7849	11.6885	11.7565	11.3099	10.7797
200775_s_at	3190	HNRNPK	11.6724	11.5488	11.3059	11.5739	11.6365	11.6780	10.6300	11.2673	10.8993	11.5761	11.6231	11.4379	11.4553	11.5470	11.4517	11.1768	11.4969	11.4938	11.5187	11.5220	11.5068	11.8378	11.6696	11.4077	11.3167	11.7724	11.5457	11.4784	11.4084	11.6652	11.5117	11.5915	11.5573	11.5172	11.6222	11.5982	11.4937	11.5242	11.7972	11.6398	11.5911	11.7155	11.7732	11.8407	11.5404	11.5540	11.7160
200776_s_at	NA	NA	8.4956	9.3788	7.5307	9.2253	7.0258	9.2243	7.8631	8.4395	7.8803	8.9382	9.2611	10.2462	9.1107	9.2454	9.3556	9.6380	8.4866	8.5556	8.9228	9.0881	6.9978	9.5563	7.4435	10.2568	9.0789	9.7668	9.2593	9.3760	8.7819	9.1566	9.4341	8.9996	8.7509	9.3659	8.4905	8.3973	9.8173	9.1822	9.5189	9.3856	9.2080	9.2047	8.4280	8.6055	8.8017	8.7715	8.2430
200777_s_at	9689	BZW1	11.1234	10.8940	9.6247	10.9926	9.6438	10.8635	10.2990	10.9919	10.9413	10.9513	11.2192	11.7100	11.2263	11.2964	10.8553	11.0528	10.4158	10.6754	11.3347	10.5694	9.9438	10.9740	9.8143	11.6469	10.8105	11.1419	10.7123	10.5718	10.2649	11.0654	11.2296	11.3609	10.7331	11.3454	11.0969	11.0421	11.8062	10.7905	10.9924	10.8736	11.3404	10.9462	10.6273	10.7752	11.1253	10.5983	10.4801
200778_s_at	4735	SEPT2	8.4023	9.5925	8.0515	9.4778	7.6768	9.9008	8.9985	8.8597	8.6368	9.0899	8.8740	10.5357	9.0323	9.2563	9.2822	9.6770	9.2250	8.6306	9.1388	9.3015	9.2379	9.1380	9.0577	9.2674	8.7734	9.5440	9.4623	9.4654	9.8612	9.4373	9.2627	8.3990	9.2417	8.9599	9.5838	8.6798	8.9343	9.9144	9.6152	9.1441	9.2109	9.5345	9.0499	9.0568	9.4070	9.5917	9.2061
200779_at	468	ATF4	10.5363	10.7934	10.1675	10.1416	10.8796	10.8329	9.7325	9.9515	9.7591	11.0195	10.0198	10.9904	11.4770	10.0185	10.1853	10.4391	8.9970	9.5585	10.6246	9.2870	10.0786	9.5862	10.3120	9.6310	9.5431	9.9592	10.8159	9.8999	10.4932	10.2346	10.7820	9.9551	9.9653	10.9756	9.8897	10.6750	10.7900	10.2022	10.2895	11.1543	9.7851	10.3686	9.9786	9.8135	10.0068	10.4822	10.8438
200780_x_at	2778	GNAS	13.4956	13.1871	13.0278	13.1578	13.4373	13.1885	13.1150	13.9832	13.8204	13.0097	13.2131	13.0256	13.3113	12.9721	12.9518	12.3430	13.3287	12.4744	13.1630	13.0684	13.2766	12.8337	12.8957	13.5417	13.7956	13.4881	12.9682	13.2445	12.9181	12.8486	12.6398	13.4586	13.5515	12.8738	13.4646	13.4452	13.5388	13.1722	13.2465	13.3371	12.9262	13.2108	13.1213	13.5210	12.9561	13.1643	13.5205
200781_s_at	6210	RPS15A	13.2170	14.2269	14.1123	14.1748	13.6770	14.2051	14.1373	13.6952	14.0156	13.7757	14.0721	13.7256	14.0674	13.9515	13.7503	14.2315	14.1625	14.0617	13.6220	13.9302	14.1278	13.5611	14.2535	14.0457	13.3907	13.3112	13.7439	14.0080	13.8203	13.8995	13.8625	13.9976	13.7539	13.7296	13.8401	14.0528	12.8517	13.4549	13.4615	13.6611	13.8698	13.8375	13.5436	13.5524	13.4646	13.7235	13.9752
200782_at	308	ANXA5	10.7411	10.7930	10.8982	10.3792	9.2475	10.2635	9.8728	10.6439	9.8700	10.6616	10.5888	10.3385	9.9561	11.1601	11.1813	10.8308	9.9220	10.7165	11.5864	10.1069	10.4963	10.6763	9.9641	10.6020	10.5440	11.0004	11.0662	11.1198	10.5244	10.3048	10.4946	10.0915	9.8762	9.9229	10.0827	10.1341	10.3374	10.5488	10.8253	11.4595	10.2660	10.5227	11.1482	10.6441	10.4089	11.1079	9.6071
200783_s_at	3925	STMN1	7.6255	5.3840	5.3974	7.1434	6.3094	7.0364	7.3439	6.8034	8.1001	5.9964	6.0973	6.2401	5.9065	6.9116	6.5165	5.7775	5.5629	5.0439	6.2001	6.0453	5.7548	6.0074	5.7961	7.1922	5.1590	7.1667	5.7469	5.7897	5.8396	6.3404	6.3459	6.4254	6.1852	5.0393	5.3840	6.3327	4.9848	6.4391	6.5454	5.8836	6.8362	6.3754	5.3895	5.8915	5.7860	5.9017	6.0939
200784_s_at	4035	LRP1	6.8038	5.9381	6.7213	5.5064	5.3672	5.4347	6.9544	6.5191	6.2636	5.6602	5.8344	5.8343	6.2289	5.8902	6.0449	4.8646	5.3672	5.1948	5.4067	6.2896	6.3484	5.6000	6.5078	5.9819	5.2023	5.8212	4.6836	6.3475	6.4942	6.3588	5.6608	5.2875	5.9757	5.7876	6.7143	5.3672	5.8532	7.0104	7.0136	6.7685	6.5965	5.8988	7.8100	5.3672	5.9130	6.1778	7.0416
200785_s_at	4035	LRP1	7.3905	6.2809	6.6267	4.9355	5.2224	5.9073	5.3354	5.3256	5.2895	4.6147	6.4349	6.1494	6.9100	6.7746	6.1407	5.9085	6.2500	4.7837	5.6955	6.5630	7.0720	5.8178	6.2183	5.5189	4.3741	6.1424	4.9477	5.3880	6.3083	6.9775	6.1348	5.9791	6.3421	6.9218	6.9765	6.5179	5.5382	7.1270	7.2465	7.0293	6.5836	6.4086	8.0364	5.7847	6.1791	6.7389	6.4389
200786_at	5695	PSMB7	10.5484	10.1435	10.7865	9.8191	10.0417	10.4762	10.2840	9.8360	10.3933	10.9006	10.2665	10.0710	11.3460	9.6330	10.3790	10.2302	10.6789	9.7756	10.0895	9.9181	10.5913	10.3635	10.7011	11.2647	10.3226	10.2333	10.6306	10.0464	10.4601	10.2350	10.4956	10.5494	10.2805	10.2429	10.1061	10.0091	10.6710	10.9410	10.2661	10.6241	9.6759	10.3945	9.8519	10.1609	9.9537	10.0773	10.0100
200787_s_at	8682	PEA15	8.5985	9.4979	9.5038	8.6738	9.5654	9.1571	7.7825	8.2146	7.5873	8.0036	8.7706	8.5485	8.2177	9.0619	8.4471	8.3698	8.9204	8.6570	8.1761	8.5621	10.0864	8.7782	8.8229	8.9120	9.0202	9.4360	9.8789	9.1030	9.0084	8.8574	8.6590	8.4244	7.8189	7.1947	7.6264	7.8903	9.9714	8.8086	8.6242	8.4955	9.0548	9.7800	9.0980	8.4277	8.4099	8.0736	8.6857
200788_s_at	8682	PEA15	10.4722	10.3302	10.5007	9.8339	10.5025	10.3029	9.6628	9.9392	9.8205	9.1216	10.6182	9.6698	9.8987	9.5455	9.8443	9.6949	9.8823	9.7229	9.8330	9.1970	11.2761	9.6586	10.2678	9.8362	10.0143	10.3498	10.8283	10.1540	9.9711	9.9343	9.9161	9.9682	9.7187	9.4169	9.5693	9.9081	9.9582	10.0683	10.0907	10.1629	9.8515	10.6503	10.6525	9.7892	9.9885	9.7958	10.1546
200789_at	1891	ECH1	8.5048	9.0836	9.3036	8.4156	8.2346	7.9371	8.9593	7.9384	8.4177	8.7432	7.9928	8.1670	8.7146	8.1663	7.6740	6.9474	7.5788	8.8529	7.0362	8.1663	8.4368	8.2595	8.8212	7.9809	8.7472	8.1663	8.1691	8.0714	8.6863	8.4741	8.0567	7.8815	7.8428	8.5613	8.5599	8.0674	8.1663	7.9312	7.4947	8.1663	7.8980	8.2273	8.6978	8.0107	8.2985	7.7726	8.2285
200790_at	4953	ODC1	7.3987	7.9068	6.6209	8.4480	5.6648	8.8854	6.8274	6.4792	6.0301	7.6569	7.1043	8.2075	7.0340	6.9258	7.2795	6.9080	5.0299	7.5048	6.8354	5.3424	8.0168	7.3859	6.8094	8.7016	5.5240	6.4023	6.2999	6.8980	6.8872	7.9155	7.1233	7.4121	7.3406	7.9958	6.2867	5.7784	7.5948	9.8696	6.9431	8.3838	5.6436	7.8979	7.2416	8.2369	6.8346	7.5064	7.4034
200791_s_at	8826	IQGAP1	9.4328	10.5153	9.3711	9.8971	8.7145	10.8459	10.7345	10.0301	9.7655	9.6615	10.4160	10.2138	9.6481	10.1236	10.1846	9.9448	8.8519	10.3896	10.3630	9.8577	8.5021	9.9937	9.7120	8.3376	9.8268	10.2286	9.8604	9.9327	9.8781	10.1833	9.7026	9.2686	9.5574	10.0740	10.0622	10.2171	10.3116	10.4535	10.1766	10.1077	9.8352	10.4234	10.3873	10.1938	10.0897	10.2830	10.4669
200792_at	2547	XRCC6	11.0599	10.5356	11.0563	10.3430	11.0668	10.5483	9.8467	10.0389	9.5932	11.0071	10.5321	11.0777	10.8266	10.4258	10.6820	10.5390	10.4435	11.0136	9.9393	9.9731	10.3511	10.2771	10.1350	10.2354	9.7923	10.7562	10.9326	9.7424	10.7192	9.8695	10.5258	10.3785	9.6960	10.8591	9.9385	10.3778	10.1000	10.1687	10.2719	11.6155	9.8821	10.9117	10.4078	10.9052	10.1448	10.4767	10.1190
200793_s_at	50	ACO2	8.8127	9.8732	9.4022	8.7446	10.0091	9.6424	8.4629	8.2390	8.7474	10.1694	8.9545	9.9378	9.5784	9.4855	8.7634	8.4765	8.8264	9.5314	7.9486	8.4402	8.3984	8.3277	8.8496	8.5188	8.7139	8.9690	8.8512	8.5930	8.9604	9.0369	8.8640	7.9697	7.9806	9.4682	8.5224	8.2570	9.1429	8.9095	7.9970	9.7378	7.9954	9.0999	8.8807	8.8761	8.6752	8.6634	9.7500
200794_x_at	9802	DAZAP2	10.8335	11.0687	11.2336	11.1483	11.2897	11.0536	10.5862	10.6482	10.8898	11.0902	10.9624	11.0515	10.6781	10.9703	11.0079	11.0312	10.9400	10.8788	11.0372	11.2805	10.8383	11.1905	10.7539	11.3223	11.2249	11.0069	11.3814	11.0433	11.0097	11.2394	10.8262	10.9699	10.8067	11.3371	10.7990	10.7857	11.4308	10.8566	10.9352	10.7597	10.8240	11.2342	11.0266	11.0432	11.2119	11.2068	11.1989
200795_at	8404	SPARCL1	10.4094	12.2647	9.5656	11.3657	10.4509	10.0701	11.6694	12.0408	9.8826	9.8420	12.2808	12.0020	12.0171	11.7206	11.8549	12.0147	9.4310	9.7289	11.1987	11.5720	10.0638	10.4613	10.4078	10.6934	11.2799	10.8233	10.5866	11.6709	11.8216	11.8134	11.3616	11.0019	10.4354	11.5958	11.9513	11.6502	10.0469	11.7486	12.4766	10.9516	11.5711	11.9159	12.0527	12.3096	11.3729	12.4388	11.3812
200796_s_at	4170	MCL1	2.3011	4.0239	2.4167	3.6339	2.2439	4.2550	2.2459	2.4992	2.2459	2.2205	2.2451	3.7928	3.0239	2.8434	3.2357	2.8819	4.1103	2.3358	3.1258	3.4349	2.2547	3.3483	2.5006	4.1591	2.2541	4.3613	4.4252	2.3041	3.0010	2.9136	2.2459	2.2439	3.6387	2.2845	2.2459	2.2451	3.0283	3.8271	4.7361	2.7089	3.5584	2.4489	3.7081	2.2554	2.2459	2.6499	2.5424
200797_s_at	4170	MCL1	11.1849	10.2416	10.3212	10.5701	9.9532	10.3424	10.1853	9.6886	10.4087	10.4935	10.2237	11.0329	10.8084	11.2213	10.2884	10.1839	10.7955	10.7118	11.3956	10.3723	10.5777	10.5585	10.4177	9.9617	10.3374	10.6990	10.7629	10.3300	9.9202	10.3109	10.2334	10.0705	10.9047	10.7977	10.3286	10.8464	10.4897	10.7723	10.7432	10.5776	11.1437	10.7372	10.7212	11.2066	10.6823	10.7280	10.7361
200798_x_at	4170	MCL1	9.0815	8.2748	7.6517	9.3790	7.4752	9.2142	7.4854	7.5117	7.4752	7.4752	7.7554	9.2387	8.7236	8.8644	7.9314	7.9279	9.1470	8.1303	9.2634	8.4617	8.5940	9.2889	8.3123	7.8407	8.1295	9.0659	9.0039	8.0186	7.8532	8.3293	8.2898	7.4752	8.3773	7.6736	7.0493	7.9049	7.8287	8.2562	9.0406	7.7770	9.1872	8.0754	8.1915	8.4315	8.3021	8.0267	7.6142
200799_at	3303	HSPA1A	11.3963	11.2286	11.4078	10.6293	11.7643	10.3972	11.2928	10.5632	11.3808	11.4818	12.1561	10.8485	11.2639	11.1462	11.2624	9.6586	11.7793	11.7753	11.7489	11.9711	10.1959	11.3154	11.1136	10.3656	12.1826	11.4649	11.1582	11.2589	11.1912	10.2426	10.6835	10.1777	11.8823	11.0501	11.5792	10.8410	12.1689	10.9029	11.2259	10.6026	10.9768	10.4861	10.7983	11.0339	11.4712	10.3605	11.0478
200800_s_at	NA	NA	10.7049	12.0948	11.3043	10.2848	12.5920	10.1433	10.2819	10.2095	10.0524	11.0162	12.1534	10.6529	11.3921	10.9034	10.9410	8.9922	11.9891	11.7787	11.1751	11.6049	9.3785	11.4206	11.3877	10.1590	12.7901	11.5044	11.0930	11.7413	11.8033	10.5801	10.2235	10.4328	11.5666	11.6931	11.4696	10.3347	12.4674	11.6600	11.3303	10.6686	10.9699	10.6996	10.8515	11.0023	11.6988	10.3008	11.8612
200801_x_at	60	ACTB	14.6152	13.7793	14.1357	13.8339	14.0513	13.6981	13.5421	13.3781	13.0616	13.4748	13.6664	13.9576	13.7005	14.1366	14.0587	13.1442	13.9302	13.3570	14.1717	13.8565	13.9775	14.0977	13.9231	13.3544	13.6217	14.3435	13.3698	13.8270	13.6763	13.7990	13.7223	13.6907	13.9856	13.4796	13.5001	14.0073	13.9024	14.3787	14.0652	14.4544	13.8792	14.1112	14.4645	14.0348	14.1188	13.9718	14.1998
200802_at	6301	SARS	8.2254	10.1729	11.2856	9.3339	9.2367	9.4710	10.5073	8.7258	9.6730	10.3717	9.5926	9.4824	9.0206	9.2055	9.6614	9.5887	9.3191	9.8281	8.9530	8.5529	9.8757	9.0001	10.5036	10.0223	9.1850	9.5776	10.0934	9.8126	10.5388	9.7845	9.8047	9.3205	8.5486	10.0860	9.8895	8.6444	9.6798	9.7462	9.8423	10.3670	9.6322	9.8486	9.3611	9.2804	9.1580	9.5864	9.6553
200803_s_at	7009	TMBIM6	10.0550	11.2116	10.5415	10.5786	10.5334	10.5751	9.9167	9.9486	10.7773	10.7370	10.4269	10.8042	10.4841	9.9245	10.5214	10.3132	10.8671	10.6942	10.8241	10.1798	10.3008	10.4159	10.0550	11.3889	10.4412	10.4409	11.0558	10.3408	10.5094	10.4201	10.8780	10.4526	10.2605	10.1850	9.9227	9.5898	11.2681	10.1905	10.3519	10.5424	9.8243	10.0807	9.8287	10.4572	10.1209	10.0360	9.8987
200804_at	7009	TMBIM6	11.3347	11.4653	11.7661	11.4374	11.6705	10.9509	11.5027	11.2570	11.1421	11.7468	11.5258	11.4038	11.1162	11.0674	11.2075	11.0228	11.0539	11.3433	10.8047	10.9003	11.0993	10.6209	10.7363	11.6146	11.0359	10.8795	11.2225	10.9206	10.8777	10.9508	11.0180	10.8436	10.6396	11.0997	10.9947	10.5248	11.5816	10.7833	11.1972	10.5002	11.0353	10.9764	10.6277	10.7253	11.3764	10.5192	10.9258
200805_at	10960	LMAN2	7.7045	8.5911	9.4429	8.3074	8.4415	8.9159	7.5265	8.0658	7.2796	7.9968	7.8553	8.7556	8.3279	8.4148	8.5100	7.8564	8.6255	9.0893	9.3554	8.3996	8.5284	9.1085	8.9225	9.5827	8.9165	8.9098	9.5039	9.2432	9.3052	9.2010	9.2928	8.5578	8.0448	8.7065	7.6349	7.3733	9.5425	9.4490	8.4819	7.5733	8.6002	8.8897	8.2036	8.3657	8.5748	8.4136	9.5782
200806_s_at	3329	HSPD1	10.0757	10.3018	8.5434	10.4426	9.8138	11.2475	8.7292	9.9799	9.0629	8.7849	10.2336	10.5121	11.0293	10.4807	9.6709	10.5270	10.1207	10.2266	9.6793	9.8146	8.3336	9.9692	9.8545	10.7536	10.0383	10.2325	9.8508	9.6623	10.8462	10.2485	9.3613	11.0114	10.9362	10.6753	9.7227	8.8552	9.4943	9.9392	10.2808	10.5075	10.1499	9.9372	9.6807	9.9309	10.1562	9.6021	9.6702
200807_s_at	3329	HSPD1	11.8034	11.7538	9.9457	11.5489	12.2852	12.3486	11.8615	12.0363	12.3121	10.7655	11.9842	11.3742	12.2052	11.6309	11.0501	11.7147	11.7176	11.5297	11.9284	11.2229	10.6897	11.6315	11.4926	11.6489	11.6154	11.5071	10.8194	10.8317	11.8328	11.2340	11.0761	12.4197	12.1121	11.6470	11.4794	11.3811	11.3094	10.7931	11.2420	11.4121	11.4716	11.1498	11.1114	11.2632	11.2707	10.7061	11.1873
200808_s_at	7791	ZYX	8.7674	7.5589	8.0562	8.0557	7.8407	8.5047	7.2273	6.9918	7.1688	5.9951	7.9251	8.0059	7.7657	7.2563	7.8088	6.4201	7.7610	5.2283	7.6805	7.9834	8.1207	7.4546	7.2981	6.9867	6.7619	8.9426	6.4716	8.0317	8.3306	7.9305	7.3076	7.2961	8.5887	7.4537	8.2936	8.6452	8.0960	8.7061	8.8388	8.0881	8.8161	8.1702	9.6083	7.4414	7.6408	7.3546	8.8191
200809_x_at	6136	RPL12	12.9116	13.6011	13.8066	13.7106	12.7388	13.9900	12.9554	12.9774	13.4059	12.9598	13.4818	13.2794	13.7809	13.0094	13.6453	13.9327	13.8722	13.2512	12.2946	12.9056	13.3513	12.9958	14.0523	13.5746	12.7122	13.1023	13.5138	13.5330	13.9586	14.0967	13.3825	13.8300	13.2749	13.8769	13.5986	13.5330	13.0913	13.0880	13.3422	13.6315	13.4321	13.9313	13.2715	13.5823	13.4700	13.4482	13.5418
200810_s_at	1153	CIRBP	9.4140	11.3460	11.6287	10.3892	9.6875	10.8351	10.9631	10.6771	10.4759	10.9128	10.7877	10.4882	10.3963	10.5967	10.9811	10.6741	9.8962	11.4573	9.2846	10.8024	11.1267	9.7820	10.9453	10.1432	9.5724	10.3332	11.1920	10.7559	9.8811	10.6966	10.6593	10.2553	10.4540	11.3238	11.4469	11.1761	11.8249	9.2102	9.8626	9.8861	11.0615	11.1229	10.2400	10.5531	10.4460	10.9480	10.4503
200811_at	1153	CIRBP	8.2627	10.2575	10.5443	8.6906	8.7060	9.8483	9.1618	8.9682	7.9738	9.0876	9.3542	9.3597	9.2585	8.9401	9.7592	9.6228	9.1167	10.5452	7.3543	9.5679	10.2150	8.2572	10.0096	9.0475	8.5246	9.5972	10.1174	9.6853	8.6666	9.6073	9.1269	9.1749	8.5297	9.5942	10.0737	9.0835	10.6509	7.6805	8.2922	8.6839	10.0701	9.7340	9.2033	9.6757	8.8930	9.6036	9.4053
200812_at	10574	CCT7	9.8468	9.0814	9.4687	9.3542	8.6764	9.2480	9.3400	9.6338	10.1719	8.5985	9.5935	9.2638	9.1498	9.0896	9.3695	9.2950	9.5246	8.8684	9.2250	8.5860	9.6581	9.3169	9.8267	10.0496	8.8821	9.2869	9.5476	8.9463	9.3797	8.9594	9.1917	9.9188	9.5336	9.5893	9.5642	9.3159	9.5263	9.0352	9.5024	9.3636	9.2001	9.3087	8.5632	9.1751	9.3512	8.7202	9.0897
200813_s_at	5048	PAFAH1B1	5.1852	7.2024	5.3851	6.5467	7.1591	6.9738	6.8314	6.3346	5.4851	6.4039	7.1335	6.3712	7.0937	6.5644	7.1240	7.1468	5.2703	7.1565	6.5371	7.2732	5.3808	5.8255	5.9654	7.2399	7.3750	6.5329	7.4364	7.7144	7.5004	6.5286	5.5440	4.8440	6.2681	6.6082	7.1084	4.7248	5.8541	7.1056	7.4724	8.0972	7.2094	6.8979	7.2381	7.4295	6.2377	7.7610	6.6766
200814_at	5720	PSME1	11.0641	10.5400	10.7669	11.5308	10.6630	10.5614	10.6253	10.7702	10.8554	10.1449	9.8265	10.5702	10.4981	10.5431	10.1658	10.6808	11.3316	10.2575	10.0385	10.3856	11.3369	11.1255	10.4319	10.0275	10.4471	10.5801	10.3028	10.8212	10.3587	10.1355	10.1589	10.6646	10.1641	10.4712	10.0767	9.6772	10.5699	10.8138	10.3839	9.9748	10.8083	10.2001	10.5050	10.5931	10.9149	9.8264	10.3152
200815_s_at	5048	PAFAH1B1	6.9250	6.8328	6.3125	6.4148	6.9675	6.2544	7.0027	5.1875	6.6476	6.4244	5.7423	6.1449	5.3822	7.1606	5.8919	5.0348	5.6277	6.9857	7.1517	5.9894	7.9505	6.8591	7.0272	6.3875	7.4697	6.8355	6.7311	6.7807	6.1886	6.1742	6.3014	6.4346	7.4557	5.6202	6.0923	6.0279	5.7027	6.4781	6.6803	7.2001	6.7687	6.6592	6.5565	7.4978	5.5920	6.5708	5.6086
200816_s_at	5048	PAFAH1B1	7.8741	8.2784	6.7771	8.3068	8.8204	8.5230	8.8388	8.4771	8.6385	8.7914	8.9507	8.5979	8.3168	8.8404	8.4332	8.1571	7.1237	8.3113	8.3334	8.3400	7.8777	7.5151	7.6795	8.7671	8.1726	7.8184	8.2794	8.8801	8.3218	7.8998	7.8165	7.3619	8.1386	8.4803	8.5531	8.0619	7.6525	8.7532	8.4011	9.3318	8.3896	8.3960	8.8202	8.9215	8.2006	9.2482	8.1345
200817_x_at	6204	RPS10	13.7830	13.6965	14.1963	14.0656	13.8618	14.0302	13.7945	13.5768	13.5678	13.4427	13.4817	13.0787	13.3234	13.2680	13.9188	13.8188	13.4712	13.2120	13.5270	13.6263	13.5657	13.8803	13.7546	13.7587	13.2136	13.4877	13.6748	14.0302	13.8897	13.9711	13.6597	13.7424	14.1222	13.7647	14.0396	13.6022	13.6133	13.2998	13.6604	13.5441	13.6394	13.4155	13.6397	13.1121	13.0859	13.0273	13.5671
200818_at	539	ATP5O	10.8286	11.8515	11.0995	11.5252	11.6505	11.5443	11.1242	11.4769	11.2183	11.4861	11.3713	11.2485	10.8507	10.5596	11.3102	11.7281	10.5246	11.7545	10.9221	11.3884	11.5977	11.6940	11.2754	11.7873	11.1740	11.4768	11.6926	11.5873	11.4247	10.9132	11.7335	11.0275	11.3663	11.6645	11.2574	11.4511	11.4578	10.9123	11.0633	11.1276	11.0782	11.2065	10.6135	10.9113	11.0292	11.1725	10.7543
200819_s_at	6209	RPS15	13.7569	14.3555	14.2486	14.0352	13.6784	14.1827	13.6047	14.1027	13.8912	13.3495	13.8075	13.7230	13.2202	13.7204	13.9060	14.0525	13.8252	13.7695	13.0862	13.6495	13.9062	13.8749	13.9524	13.9211	13.0573	13.7320	13.7922	14.0061	13.7231	13.7975	13.6492	13.9473	13.8697	14.1299	13.6969	13.6767	14.0362	13.5743	13.3301	13.4812	13.9979	13.5726	13.7466	13.6486	13.7927	13.3342	13.9892
200820_at	5714	PSMD8	8.9557	9.6416	10.3747	9.2776	9.8497	9.5675	9.5969	10.1579	9.5554	10.6650	9.7334	9.6116	10.2127	9.2355	9.9842	9.7251	9.8007	9.8428	9.5483	9.6527	10.3913	10.1590	10.5291	10.8036	10.4010	10.5531	10.4146	10.0114	10.5440	9.9516	10.0647	9.9237	9.9512	9.9968	10.0808	9.5074	10.2359	9.5509	9.8424	10.0514	9.6352	9.9611	11.0842	9.2405	9.6357	9.3189	9.6173
200821_at	3920	LAMP2	8.7620	7.8999	8.1301	7.8086	7.7228	8.3009	7.8086	7.9068	8.0631	8.3479	8.0656	7.8086	7.8086	7.8086	7.8738	8.1094	7.8776	8.7007	8.9064	8.3773	7.8972	7.8537	7.4919	7.4977	8.0245	8.2323	7.9068	7.7760	6.9776	7.3961	8.7310	7.9068	8.2487	8.1336	7.6677	8.2370	7.9068	8.3208	7.9762	8.0610	7.5451	7.5820	7.8777	7.9068	8.1891	7.9068	7.8086
200822_x_at	7167	TPI1	10.6978	9.8754	10.5908	9.9663	11.1517	10.3454	10.3803	9.6461	10.5470	10.3263	9.9729	10.2874	10.2935	9.3647	10.5024	10.0618	11.2255	9.6689	9.8374	10.5322	10.8505	11.0312	10.7076	10.2192	10.9220	10.7432	9.9820	10.3030	10.6972	9.4776	10.9701	10.2544	11.4565	9.5392	10.5417	10.2098	9.8586	9.9532	10.5593	10.6155	9.9001	10.0818	10.4687	9.7896	9.8324	10.2035	9.8785
200823_x_at	6159	RPL29	11.3577	12.9781	13.3598	12.8685	11.9207	13.4612	12.5219	12.2061	12.5435	12.2433	12.6201	12.6881	12.4815	12.2169	12.3931	13.2271	13.1818	12.6459	10.6702	11.8851	12.7620	11.8574	13.1185	12.7990	12.1046	12.2343	12.6826	12.8356	13.2551	12.9107	12.6890	12.8074	12.7292	12.9976	12.7325	12.4490	11.2467	11.3812	12.5320	12.4540	12.8154	12.5299	12.3214	11.9481	12.5744	11.9673	12.1591
200824_at	2950	GSTP1	6.5775	8.1853	6.9675	8.0933	4.5321	7.6448	6.3374	6.4704	6.5050	5.3006	7.0316	9.1741	6.8670	6.3696	7.7487	7.3219	7.8465	6.5893	6.1126	8.1547	7.3634	6.7940	8.6531	7.1543	5.8971	7.1539	8.6748	8.7110	7.5741	7.4240	7.4162	5.8659	9.8751	6.0744	6.6291	6.8780	5.8516	7.1148	7.6050	7.0063	6.2735	7.3690	8.8646	7.5621	6.5989	6.7367	7.3781
200825_s_at	10525	HYOU1	9.2475	7.7028	8.3711	7.4419	8.2800	8.5844	7.5794	7.6945	7.8533	8.1899	7.4666	8.3443	8.2335	7.4191	7.8274	7.9075	8.6570	8.7812	7.9986	8.3336	8.6063	8.2692	8.2139	7.7902	7.7517	8.3443	6.9458	8.8475	7.9506	8.9634	8.4174	7.5021	7.4743	7.5749	7.6135	8.1382	8.3443	9.1941	8.3750	8.0752	8.4965	9.0860	8.4379	8.3443	8.7490	8.4100	8.8200
200826_at	6633	SNRPD2	12.2725	12.9269	12.8641	12.4329	12.8223	12.9378	12.3110	13.1062	12.4133	12.4871	12.3359	12.1193	12.3630	11.9149	12.7002	12.8804	12.6563	12.4901	12.2188	12.4095	12.8423	12.6263	12.9268	12.9325	12.6789	12.7177	12.9182	12.5898	12.8054	12.4436	12.5463	13.2270	12.6179	12.5189	12.1486	12.4158	12.3085	11.9906	12.5063	12.2350	12.4219	12.3919	12.8002	12.1241	12.4382	12.0859	12.4459
200827_at	5351	PLOD1	6.8187	6.2971	7.3748	6.1118	6.2652	6.5356	7.4739	6.6826	6.5118	6.4785	7.3606	7.1886	7.1119	6.8639	7.2819	7.0507	7.3762	7.1119	7.2112	7.2388	7.9143	6.5572	7.3621	6.0797	7.2595	7.1570	6.8161	7.2700	7.3740	7.1511	7.2097	6.7803	7.4335	6.7888	7.2608	7.1050	6.1921	7.6241	8.0493	7.1119	6.8264	7.1556	7.5265	6.6096	7.2702	7.0547	7.2324
200828_s_at	7756	ZNF207	9.4854	10.0139	9.1836	9.7091	9.2718	10.1611	9.2052	9.0419	8.8272	9.2081	9.6097	9.9754	9.4303	9.4487	9.2793	9.2738	9.7834	9.1258	8.5414	9.5343	9.5276	10.0324	9.4157	9.8088	9.5649	9.5644	9.3746	9.4886	9.8323	9.5938	9.1200	9.1275	9.9735	9.5427	9.1407	9.2359	8.7010	9.4603	10.0838	9.5549	10.0094	9.8467	9.4393	9.0849	9.3928	9.5031	9.9084
200829_x_at	7756	ZNF207	9.0488	8.8672	8.7035	8.9056	8.7974	9.1188	9.9836	8.9653	9.2478	9.3828	9.2665	9.5215	8.6790	9.2380	8.8644	8.7445	9.3606	8.7964	8.9866	8.8360	9.3173	9.4279	9.2469	9.5865	8.9438	8.9484	8.7679	8.5299	8.4385	8.9221	8.9823	9.5826	9.2438	9.2102	8.8850	9.0529	8.2494	8.9196	9.1909	8.7255	8.9673	9.3392	8.3791	9.3392	8.9367	8.9303	8.5031
200830_at	5708	PSMD2	9.8176	9.0078	10.0656	9.2479	9.6197	9.2246	10.0148	9.5051	10.0165	10.1666	9.3743	10.3806	9.4233	9.5215	9.5387	9.0507	9.4572	9.2578	10.2690	10.3998	10.0519	10.3768	9.5061	9.6851	9.8175	9.4931	9.4619	9.1111	9.4759	9.2658	9.3098	9.3600	9.5110	9.5165	9.1510	9.0324	10.1235	9.0313	9.2073	9.7812	9.4373	9.2866	8.8681	9.3851	9.1931	9.1491	9.9267
200831_s_at	6319	SCD	8.8805	10.5410	10.3576	5.4665	8.5289	7.4872	8.1567	6.6626	8.6204	5.4665	8.4301	6.5822	9.6758	8.2358	7.0920	7.3333	8.4768	7.4235	9.3415	8.8336	8.4406	8.7931	9.9002	8.0163	8.3360	8.8794	7.9689	7.2630	8.6777	9.6565	7.9825	9.0679	8.3438	9.8782	9.3498	8.2289	8.4924	8.1444	8.9777	9.6966	7.7120	7.9063	8.6289	6.5822	8.5171	7.6821	8.2881
200832_s_at	6319	SCD	10.0496	10.9448	11.4893	7.1674	9.9875	8.9053	9.6833	9.3320	10.0304	7.6643	10.2217	8.3120	10.9415	10.3659	9.0102	9.9860	10.3188	9.5721	11.0986	10.7830	10.1379	10.4841	11.1875	9.8043	10.3983	10.7244	9.8317	8.6925	10.3116	10.7236	10.0867	11.4025	10.8279	11.4666	10.1047	10.5448	10.4842	8.8762	10.6811	11.1493	9.6227	9.5943	10.3561	8.7453	10.4083	9.7473	9.8171
200833_s_at	NA	NA	9.7475	10.1560	9.3926	10.2052	9.6302	10.1365	9.6702	9.8280	8.9905	10.5487	10.0224	9.8159	9.6188	10.2911	10.0610	9.9952	9.1299	9.8797	11.5372	9.6956	9.3816	9.8532	9.3079	10.9710	9.6940	9.9477	10.1831	9.8047	9.8630	9.8354	9.5526	10.1593	9.5535	9.3881	9.5520	9.5168	9.4971	9.5434	9.6300	9.8092	9.8878	9.8076	9.7562	9.7901	9.1501	9.8252	9.2975
200834_s_at	NA	NA	13.4690	13.8322	13.7038	13.6634	13.6679	13.7428	13.6051	13.9522	13.9074	13.1800	13.4820	13.3314	13.6724	13.3144	13.1841	13.6260	13.6317	13.3268	12.6521	13.0385	13.6098	12.9948	13.6799	13.7944	12.1928	12.9644	13.2480	13.4079	13.6996	13.4701	13.3699	13.9371	13.8269	13.8996	13.4425	13.6916	12.6488	13.3461	13.4531	12.9239	13.3982	13.2191	12.9304	13.1347	13.3012	12.9666	13.7394
200835_s_at	4134	MAP4	3.4968	3.0082	3.4172	3.4957	3.4968	3.4968	3.4968	3.4968	3.4968	3.4957	3.4968	3.1102	2.9143	7.1959	3.4968	3.4968	3.4968	3.4957	3.4957	3.4957	2.9636	2.5706	3.4968	3.4968	3.4968	2.9143	3.4968	3.4968	3.4957	3.4968	3.4957	3.4968	2.9811	3.0262	3.4957	3.4957	3.3422	3.4968	3.4968	3.4846	3.4968	3.1832	3.4957	3.4957	3.4968	3.1455	3.4968
200836_s_at	4134	MAP4	6.8037	7.1757	6.8037	6.8037	6.9054	7.1173	6.8037	6.7991	6.8037	6.8037	6.8037	6.8037	7.0447	6.8037	6.8037	6.8037	7.4820	6.8037	6.8614	6.5313	7.6857	6.8037	7.0613	6.8037	6.3994	7.2539	6.7577	6.8037	6.9847	7.3141	6.8037	7.0568	7.1284	7.4637	7.0598	7.1900	6.8037	6.8203	7.2157	7.2657	7.0505	7.4491	7.6671	6.8195	7.0547	7.2235	7.4798
200837_at	10134	BCAP31	9.1547	9.4438	10.1618	10.1206	9.8293	9.5154	8.8437	10.4931	9.5535	10.4375	9.4498	9.7255	10.0703	8.7559	9.7281	9.0332	10.0691	9.9512	10.4034	9.6158	10.2967	9.7738	10.6238	11.4769	10.0695	9.8810	10.8133	9.3164	9.8652	10.2093	10.3105	10.1983	9.6786	9.8553	9.4451	9.1211	10.4666	9.8328	9.8234	9.5935	9.7981	10.0026	9.2736	9.9517	10.0592	8.9326	9.9793
200838_at	1508	CTSB	11.5189	9.1190	9.4132	10.0341	9.8790	10.3001	9.6487	10.4149	9.2290	10.9816	9.5208	9.7784	9.1507	10.1594	9.8908	9.1901	9.6412	9.1434	9.3670	10.1192	10.4114	11.0735	9.6187	10.0912	10.4112	10.9412	10.5051	10.1369	10.3341	9.6615	9.9848	9.6699	10.0580	8.7724	9.2963	9.6065	9.5563	11.1413	10.5088	10.6789	8.9848	9.9336	10.6122	9.9410	9.8405	10.0750	10.7761
200839_s_at	1508	CTSB	12.3281	10.8484	10.6475	11.3379	10.9692	11.3290	11.4793	11.8407	11.4584	12.1978	10.8179	11.0349	10.9239	11.6344	11.2050	11.0003	11.1800	10.6295	11.4536	11.3559	11.2721	12.2795	11.2637	10.8576	11.8538	11.7534	11.3545	11.4480	11.6022	10.6488	11.2749	11.3069	11.2743	10.5206	10.6527	11.3883	10.7119	12.0755	11.3590	12.0523	10.1322	10.9787	11.2129	11.5408	10.8649	11.1692	11.8581
200840_at	3735	KARS	11.4189	10.1795	10.3122	10.8495	9.9397	10.2288	11.0782	11.7312	11.4713	11.3060	10.6600	10.1260	10.8314	10.7826	10.8613	10.3849	10.9019	10.2810	10.4774	10.0461	10.3094	11.1334	10.8023	11.1178	10.1460	10.7601	10.4199	10.2074	10.3123	10.3065	11.0320	10.3342	10.2464	10.4513	10.3016	10.1644	10.0314	8.6040	10.9157	10.3178	10.2838	10.2733	10.0019	10.8516	10.5192	10.6038	9.8316
200841_s_at	2058	EPRS	2.2257	5.7663	3.6556	5.2366	4.0891	5.9654	4.5875	4.8685	2.6933	3.6556	3.8811	4.6421	3.8895	7.1899	4.8247	5.0670	5.8582	6.2550	4.7776	4.1035	4.4693	5.3090	5.4252	3.9691	5.0989	6.1567	5.0031	3.6556	5.1064	5.6392	4.7169	2.2889	5.2026	2.2213	3.6556	4.1983	5.6221	5.6551	5.7219	6.0994	5.9210	5.5452	4.4262	5.1213	5.0159	4.2849	3.8880
200842_s_at	2058	EPRS	8.0371	9.1849	8.3273	8.9466	8.5939	9.3766	8.5624	8.8970	8.4212	8.3315	8.3734	8.7173	8.7939	10.2577	8.0718	8.0383	9.7493	9.7539	8.6206	8.3450	8.7674	8.9234	8.8674	7.2220	8.7035	9.2228	8.6157	8.0530	8.7101	8.9992	8.6871	8.0237	9.2148	7.7955	8.2912	9.2815	9.3551	9.2264	9.0494	9.2275	9.5606	9.2791	8.7883	9.0126	9.1016	8.6703	8.8878
200843_s_at	2058	EPRS	9.3231	10.1656	9.8625	9.6265	8.9661	10.5548	9.9435	9.8788	9.7692	9.1913	8.6328	9.7952	9.8611	10.1268	9.1522	9.2951	10.0578	9.7544	8.9325	8.6711	8.9392	9.5394	8.9761	8.1570	9.3802	9.9166	9.4222	8.9520	9.2001	9.3631	9.0208	9.6852	10.1792	9.2633	9.2400	9.7641	10.0811	9.3437	9.5451	9.7075	9.9269	9.8198	9.3633	9.3599	8.8520	9.3050	9.2167
200844_s_at	9588	PRDX6	10.4967	11.1693	11.2246	10.4915	10.9903	10.5242	10.0854	10.8139	10.3553	10.3619	10.2379	10.3756	10.4149	10.4592	10.4840	10.3653	11.0598	9.8067	9.8462	10.0432	11.0480	10.9525	10.7574	10.7444	10.5909	10.5559	10.8462	9.9222	10.4387	10.8134	10.1599	11.0914	11.4452	10.2586	10.1446	10.4214	10.5391	9.9435	10.7164	10.6999	10.5587	10.6298	10.3209	10.0358	10.1305	9.8602	9.6189
200845_s_at	9588	PRDX6	9.5242	10.6970	10.5826	10.1090	10.5998	9.9787	9.9966	10.6290	10.3337	10.3356	10.3072	10.0153	10.3735	10.3706	9.5651	9.7643	10.1134	9.4878	9.6837	9.8256	10.4188	9.9861	9.4633	10.1349	10.3462	10.0273	9.8879	9.5527	9.6088	9.8444	9.4041	10.8642	10.6097	9.8186	9.6450	10.2104	10.0419	9.2485	9.6023	10.1391	10.0253	10.1422	9.5254	9.5527	9.7281	9.5527	9.1189
200846_s_at	5499	PPP1CA	10.2153	9.7896	10.0999	10.1846	11.0536	10.1955	9.5649	9.7326	9.8371	9.4900	9.5223	10.2077	10.0641	10.6080	10.2064	9.3509	9.2788	9.8737	9.7945	9.9160	10.1890	10.7566	9.9380	10.4069	10.5666	10.0415	10.5320	10.0069	10.1439	10.1260	10.2686	9.9665	9.5426	9.0695	10.0422	9.2537	10.5529	10.2710	10.0604	10.0976	10.5114	9.9528	10.1026	9.9133	10.0376	9.1340	10.1525
200847_s_at	51669	TMEM66	10.7511	11.2352	11.0110	11.6281	9.9863	10.9683	12.1385	10.4512	11.7207	11.3065	11.3621	11.1613	10.9132	11.5423	10.5803	10.9237	9.8025	11.6805	10.7606	11.1124	10.4078	10.9714	10.0447	11.0615	11.7439	11.2095	11.5413	10.8693	10.5383	10.8805	11.5582	11.1011	10.1335	11.4786	11.0839	11.0217	10.3887	10.6881	10.2307	10.1931	10.8466	11.1181	10.0485	11.0954	11.7551	11.0240	11.0032
200848_at	10768	AHCYL1	7.6282	6.9001	8.3406	7.1893	6.9001	7.9436	7.1296	6.6689	6.1903	7.5857	7.6645	7.2729	6.5523	9.7295	7.7733	8.0018	7.4798	8.8198	7.6894	7.5653	8.2896	7.8382	8.3601	7.4581	7.3116	7.9719	8.1195	7.6437	7.5347	8.8167	8.7356	6.6719	6.4122	8.1241	7.6155	7.4984	8.4955	6.6689	7.9264	7.6206	7.7939	8.7352	7.3811	8.9609	8.7066	8.6856	7.4807
200849_s_at	10768	AHCYL1	7.7627	8.1038	8.8315	7.5710	7.6423	7.7733	8.6389	7.2773	7.9409	8.0560	8.3432	7.5362	7.4627	8.9344	8.1323	8.0452	7.8693	8.9904	8.4860	7.4783	8.3865	8.1745	8.6082	7.3259	7.9687	8.0331	8.0702	7.9266	7.8477	8.9174	8.9386	7.7658	7.3666	8.6376	8.5105	8.3549	8.9945	7.0937	7.8980	7.9337	8.1219	8.7078	7.5512	9.3494	9.1286	8.2609	8.5699
200850_s_at	10768	AHCYL1	9.0679	10.1296	11.4139	9.5870	9.3207	9.8519	10.7301	9.3039	9.8845	10.1208	10.1601	10.0396	9.8932	10.3936	10.0413	10.1294	9.8389	10.8076	9.9357	9.8178	10.3466	10.2931	10.2240	9.2624	10.1494	10.3659	9.8949	10.2836	10.2142	10.8131	10.5332	9.4681	9.6258	10.7958	10.8616	10.6450	10.7602	9.3253	10.1204	10.2050	10.4780	10.5318	9.7971	10.7108	10.6589	10.1434	10.5756
200851_s_at	9798	KIAA0174	9.8491	8.7151	8.8692	8.8742	8.9848	8.2644	8.8973	8.8522	9.6538	10.1464	8.9968	8.8856	8.9737	8.4794	8.5517	8.4609	8.8575	8.3047	8.7225	8.7234	9.1812	9.3213	9.2443	9.8840	8.8742	8.9056	8.9749	8.2783	8.6219	8.9249	9.6464	8.6852	8.2644	9.6320	8.5875	8.7016	8.1506	8.7093	9.2433	8.7352	8.1914	8.9296	8.6805	8.8308	8.5867	8.7960	8.5164
200852_x_at	2783	GNB2	9.4696	8.9736	9.7608	9.3434	9.0175	9.0175	8.4386	8.5124	8.6518	8.7992	8.8610	8.8723	8.8152	8.7548	9.2442	9.0175	9.2031	8.2908	8.9403	9.0175	9.3550	8.6587	8.9562	9.4865	9.0175	9.3482	9.2565	9.3050	9.4982	9.4273	9.5968	9.0175	8.8488	9.0175	8.8457	8.6096	8.8193	9.3555	9.2087	9.0175	9.4912	8.8351	9.2917	8.2346	8.7191	8.3321	9.0175
200853_at	3015	H2AFZ	11.3079	10.2109	10.0948	11.3187	10.8572	10.8065	10.4897	10.3836	11.0107	9.9024	10.2567	10.1649	10.4549	10.5204	10.9139	10.5490	10.1524	10.3836	10.7213	10.1161	10.5059	11.5326	10.3836	11.1070	10.3836	11.0626	11.1359	10.5995	10.3836	10.1315	11.3282	11.0990	10.4397	10.1872	9.9577	10.4946	10.3836	10.3836	10.5068	11.0774	10.7860	10.3947	10.4419	9.9568	9.7867	10.3592	10.1876
200854_at	9611	NCOR1	7.2587	8.0276	8.2148	7.6447	8.1029	8.3592	8.0217	8.3023	4.6815	7.3845	8.0423	7.4531	7.2777	7.8315	7.1610	6.4743	5.3972	8.7009	9.0097	7.4871	8.1276	6.8186	8.2576	6.8550	7.1054	6.9227	7.7006	7.4291	7.8312	5.8981	7.0807	7.6840	7.8036	6.0877	8.4041	7.1051	7.7260	7.5839	7.3328	7.5148	8.0295	7.8995	8.0465	8.3406	7.5054	8.0541	7.1925
200855_at	NA	NA	3.0900	3.1532	3.1994	3.2208	3.6531	3.0900	3.9113	3.9539	3.0900	3.0880	3.6222	3.0722	3.0880	3.1754	3.0900	3.0900	3.0292	3.8564	3.8251	3.0900	3.0722	3.0259	3.0722	3.0900	3.0722	3.0722	2.2205	2.9709	3.0900	3.0905	3.0722	3.0900	3.0722	3.0722	3.0900	3.0851	3.0851	3.0921	3.0722	3.1693	3.0900	3.0880	3.0722	3.2268	3.0722	3.4620	3.0900
200856_x_at	NA	NA	2.6813	2.9856	2.7734	2.6072	3.2075	3.6188	4.1514	2.6831	2.4283	2.4989	3.6838	3.0072	2.6072	2.6499	2.4998	2.6072	2.4989	3.2457	3.5893	2.6843	2.4989	2.4473	2.6072	2.4798	2.6072	2.4989	2.5043	2.6831	2.6558	2.4989	2.6965	2.5632	2.6831	2.4989	2.6831	2.5085	2.6072	2.6499	2.7917	2.7337	3.2721	2.6324	2.6072	3.1371	2.7095	2.6831	2.6499
200857_s_at	9611	NCOR1	6.6894	7.9056	7.4791	6.8124	7.2611	7.3568	6.7494	7.2942	5.2361	6.4720	7.4928	7.0009	6.7494	7.6316	6.0506	5.8861	4.9985	7.7770	7.6692	6.7494	6.7494	5.9862	7.2485	6.0775	6.3059	6.2208	6.7494	7.1471	7.5188	5.3755	5.7181	6.7731	6.8002	6.0459	7.0913	5.7137	6.7494	7.1663	6.7494	7.7120	7.5798	7.0254	6.7494	7.5881	6.8027	7.2264	6.6597
200858_s_at	6202	RPS8	12.5889	12.6295	12.6668	13.0331	11.4339	13.1204	12.2987	12.0603	11.3870	12.5770	12.6708	12.1817	12.3007	12.2118	12.8958	13.0076	12.1879	12.4452	11.8895	12.9941	12.8352	12.7910	12.8313	13.0052	11.1975	12.7168	12.7938	12.7972	12.8839	12.9284	13.0455	12.4885	12.5275	13.1622	12.8547	12.6169	11.8565	12.4813	12.7496	12.7180	13.0501	12.6483	12.7649	12.2509	12.7983	12.5143	12.4891
200859_x_at	2316	FLNA	10.0693	9.2054	8.8168	8.5178	7.5058	8.5296	8.6337	9.3424	7.3556	6.7685	9.5179	9.0239	8.9761	8.1559	10.0893	8.4989	10.2127	6.5223	10.1878	9.8548	10.6256	8.6980	10.3676	7.8095	8.3861	9.7886	8.5680	9.5901	9.8249	9.2834	9.2877	8.4112	9.7084	8.9450	9.0253	10.1019	9.3569	10.7331	10.7964	10.0370	9.6709	10.0207	11.1136	8.4716	9.9390	10.0597	10.5140
200860_s_at	23019	CNOT1	9.1714	8.7795	9.0041	9.2762	8.3167	8.5376	9.0673	8.6795	9.6284	9.5641	8.8813	9.1833	9.2732	8.5939	8.7715	8.3862	9.0946	8.2750	8.2542	8.3762	8.1652	9.3158	8.2404	8.2707	7.8659	9.1633	7.9155	8.2429	8.5077	8.5562	8.8892	8.5906	9.6196	9.2883	8.5962	8.3709	8.0211	9.0353	9.1893	9.0922	8.5468	8.3753	8.8455	8.9615	8.4655	8.7436	8.5426
200861_at	23019	CNOT1	7.1670	6.4868	6.9186	6.2676	6.9057	6.0797	5.8575	6.9237	6.7724	6.7185	6.1985	5.9488	6.1499	5.0960	6.1834	5.2172	6.1884	6.3083	5.1825	6.2080	6.2743	6.3828	5.2695	6.6446	5.9920	6.4134	5.6123	5.9155	5.9006	5.8315	6.0801	6.1709	7.6353	5.6577	6.1468	5.6651	6.1728	5.3618	6.1313	6.1614	6.0697	5.6476	6.7779	5.8072	5.5390	5.9803	5.6780
200862_at	1718	DHCR24	9.0143	10.6380	11.0519	9.1480	11.0185	8.3799	10.2347	9.1384	9.2816	9.5409	10.0207	9.9003	9.5480	9.5761	10.1565	9.3413	9.9083	9.0327	10.2952	11.0700	10.7465	10.2825	10.5005	8.5942	10.3672	9.9301	9.8054	9.6899	10.7678	10.7290	10.2602	8.7243	9.5844	10.7603	9.1113	9.9576	10.1339	9.8398	9.8016	9.1147	9.6591	10.1546	9.1932	10.5441	10.8256	10.0906	10.6685
200863_s_at	8766	RAB11A	10.1761	10.8625	10.5846	11.1070	10.1388	10.5633	10.4835	10.5421	10.6685	11.4179	10.5358	10.9958	10.3045	10.3765	10.6890	10.7357	10.0952	10.2068	10.9075	10.4585	10.5433	10.9750	10.5997	11.2310	11.0225	10.7681	11.0686	11.1017	10.8809	10.3708	11.0194	10.8707	9.8145	10.5466	10.6688	10.6957	11.3038	10.7858	10.6783	10.7133	10.3441	10.4706	9.9936	10.6919	10.4682	10.5547	10.4678
200864_s_at	8766	RAB11A	8.0823	8.1123	8.6524	9.1703	7.9250	7.4196	7.4218	8.5256	8.2730	9.1330	8.7022	9.1646	8.7639	7.9974	8.6187	8.4388	8.2189	8.3937	8.2642	8.3538	8.0716	8.6628	7.4437	9.5134	8.9159	8.4574	8.3728	8.3774	8.3799	8.5151	9.3958	8.7252	7.5149	8.2162	8.3383	8.8767	9.3035	7.8111	8.2077	7.9701	8.4458	8.6980	7.0879	8.4585	9.2868	8.4665	7.5593
200865_at	8665	EIF3F	2.2205	2.2205	2.2205	2.2205	2.2205	2.2205	2.2205	2.2205	2.2205	2.2205	2.2205	2.2205	2.2205	2.2205	2.2205	2.2205	2.2205	2.2205	2.2205	2.2205	2.2205	2.2205	2.2205	2.2205	2.2205	2.2205	2.2205	2.2205	2.2205	2.2205	2.2205	2.2205	2.2205	2.2205	2.2205	2.2205	2.2205	2.2205	2.2205	2.2205	2.2205	2.2205	2.2205	2.2205	2.2205	2.2205	2.2205
200866_s_at	5660	PSAP	10.8767	10.7733	11.0255	10.8865	10.7499	11.1313	9.1610	10.0752	8.8431	10.1608	10.8868	10.8470	10.5114	10.2388	10.6082	9.8619	9.8613	9.9409	9.1534	11.1139	10.7710	11.6284	10.1394	10.6216	10.8450	10.8226	10.6648	10.3528	10.7855	10.5931	10.2576	9.6586	10.0685	9.7460	9.6410	9.2064	10.6689	11.7034	10.6901	10.7356	10.1732	10.6348	11.0739	10.0381	10.4027	10.4404	11.0691
200867_at	55905	RNF114	8.1906	6.3703	7.6590	7.8575	5.5805	6.6509	6.8534	7.2672	7.7975	9.3000	7.3493	7.1899	7.3251	7.2708	6.3800	6.5249	6.4812	6.9437	7.7977	6.7531	8.0531	7.7661	7.5879	8.1842	8.4094	6.9203	7.1264	6.9873	7.5506	7.4866	7.9634	8.1075	7.1504	8.1918	7.2464	7.5206	6.8074	8.2779	7.4361	6.8883	7.5041	7.2999	7.1680	7.9085	7.0165	7.3277	7.7849
200868_s_at	55905	RNF114	7.9585	6.6125	6.9992	6.9879	6.1080	6.6125	5.4691	6.1634	6.6125	7.1748	5.9412	6.5135	7.1980	5.9540	6.3012	6.7911	7.2758	6.4972	7.0914	6.1184	7.8352	7.3460	7.4295	7.3876	7.9399	6.6125	6.9453	7.2861	7.0749	6.9711	7.5478	6.7105	6.6820	6.8646	5.7628	6.6125	6.7387	7.6580	6.7946	6.6125	6.6125	6.8731	6.6125	6.6284	6.3510	7.1754	7.3813
200869_at	NA	NA	12.4969	13.2426	13.5728	13.2970	12.8288	13.4260	12.3870	12.8581	11.7287	12.3121	13.0509	13.1829	12.7872	13.0248	13.2214	13.1252	13.1798	12.9091	11.8319	12.7122	13.4611	13.2324	13.8128	13.6850	12.2263	13.2815	13.3420	13.0183	13.7869	13.6356	13.4165	13.2471	13.1745	13.3511	12.6694	12.8501	12.7671	12.9757	13.1628	13.2121	13.5118	13.0843	13.1789	12.9651	12.7645	13.0640	13.4100
200870_at	11171	STRAP	10.7785	10.3458	9.9111	10.8502	11.1639	10.8123	10.5948	11.4156	10.7831	10.9743	11.0343	11.0551	11.3569	10.6037	11.0298	11.1534	10.7817	10.3448	10.5950	10.9897	10.2699	11.0736	10.0321	10.8559	10.9153	11.0199	10.4597	11.0877	10.7755	10.0163	10.7852	11.0621	10.9506	9.7865	10.5920	10.9395	10.9461	10.2577	10.9249	11.2575	10.2823	10.4550	10.4461	10.2335	10.3850	10.3803	10.3993
200871_s_at	5660	PSAP	13.0193	11.8589	12.1246	12.1786	12.4872	12.0929	11.7812	11.7026	11.6461	12.1947	12.2003	12.1403	12.2396	12.2775	12.2296	11.7439	11.6368	12.0882	11.6996	12.2051	12.2768	12.7218	11.9818	11.8303	12.5551	11.9863	12.2594	11.8734	11.8738	11.7851	11.9388	11.7536	11.7113	11.9176	11.4244	11.6553	12.3848	12.6052	12.0625	12.5101	11.4520	12.0124	12.0788	12.3464	12.1950	12.1733	12.3262
200872_at	6281	S100A10	12.2846	11.4242	11.0198	10.6512	11.7013	11.7932	12.0339	11.4279	11.7206	12.2433	11.8681	11.2484	12.1366	11.8214	12.3961	11.5774	12.3989	10.4226	13.1486	11.2840	12.3756	11.9349	11.7815	11.4390	12.7940	12.6884	12.2868	11.7986	11.9587	10.9270	11.3409	11.4159	12.6561	11.1530	10.7363	11.9489	10.6868	12.1357	12.3014	12.6210	11.6163	11.2175	12.4514	10.8247	11.9078	12.0574	11.5186
200873_s_at	10694	CCT8	10.6914	10.0102	9.5612	11.1416	10.8969	11.3978	10.9187	11.6388	10.6284	11.1711	11.2188	10.9408	11.4190	11.0824	10.8143	10.7440	10.0062	11.1656	11.2172	10.8604	9.4295	10.2824	10.3571	10.9450	10.4483	11.1187	10.7379	10.5817	10.4526	10.2261	10.9321	11.0688	11.2051	10.7116	10.7494	11.0664	9.6747	10.7750	10.9566	10.9182	10.9795	10.7704	10.3726	10.7068	10.8721	10.8833	10.2845
200874_s_at	10528	NOP56	7.1037	6.3964	6.9232	6.5586	6.5798	7.1056	6.4590	6.6949	6.1901	5.6399	6.4386	5.6879	6.2356	5.9592	6.4536	5.5663	7.0399	6.3381	6.2802	5.4839	5.9584	5.3733	6.9624	6.8870	6.0377	6.1785	6.5754	6.0783	7.1428	7.0511	4.3344	5.9618	6.5770	6.5248	5.9114	5.7417	6.7016	6.9078	6.0804	6.2065	6.1146	5.6184	6.2239	5.1902	6.3897	5.9243	7.0676
200875_s_at	10528	NOP56	9.2680	7.7787	8.9536	8.6832	8.3876	8.5143	9.2941	8.6953	9.4670	7.8280	8.3540	8.1387	8.6473	8.1540	8.1478	8.1956	8.5621	8.1462	8.8786	7.9355	8.4424	8.7454	9.3603	9.1014	7.7765	8.6139	8.2214	8.1430	9.0050	8.8374	8.4445	8.8259	9.6225	8.1397	8.3044	8.8382	8.3292	8.6344	8.5000	8.4434	7.9302	8.2192	8.4163	8.2854	8.4048	8.2492	8.5830
200876_s_at	5689	PSMB1	10.6451	10.0847	9.8700	10.6116	9.9952	10.5456	9.8275	10.5883	9.9986	10.9098	10.0172	10.6418	10.4868	9.8305	10.3179	10.3227	10.2751	10.5287	11.0351	9.5091	9.9903	10.2308	10.0220	11.0431	9.9042	9.7117	11.0718	9.7794	10.1421	10.4740	10.7236	10.4659	10.6904	10.5836	10.4252	9.9218	10.0455	10.8921	9.7762	10.6610	9.6312	10.7807	10.1951	10.4374	10.4500	10.4202	10.3345
200877_at	10575	CCT4	10.6572	10.6896	10.3877	10.5850	9.7672	11.1359	10.2683	10.0850	11.3427	9.8751	10.4543	9.9670	10.3533	10.0681	10.4469	10.8611	10.7019	9.7639	10.1667	9.9201	10.2497	10.5096	10.7159	10.6745	9.5437	10.5709	10.0872	10.1228	10.5107	10.2130	10.1992	10.7477	10.5357	10.3541	10.7073	10.6408	9.8477	9.9524	10.2651	10.1475	10.1177	10.0407	9.8925	9.7740	9.6065	10.2176	9.7432
200878_at	2034	EPAS1	9.5302	10.1260	9.3407	9.4779	8.8940	8.7988	9.2256	9.3971	8.1748	7.7691	10.6308	9.9237	10.2716	10.0455	9.5794	9.1583	7.5956	8.5122	8.6805	9.8724	8.7054	9.1908	8.1571	7.7411	8.2872	8.6260	8.7112	8.2522	8.7054	9.6953	8.3789	8.1041	8.5572	10.2967	9.7407	9.4559	9.3582	9.9094	9.2512	9.2900	9.0346	9.1390	9.9364	10.3028	8.7505	9.8487	9.4571
200879_s_at	2034	EPAS1	2.3673	3.2251	2.4262	2.3673	2.3673	2.3673	2.3673	2.3673	2.3673	2.3673	2.3680	2.5441	2.3673	2.3874	2.6350	2.4089	2.3673	2.3673	2.2866	2.8662	2.4833	2.2805	2.3551	2.3673	2.5033	2.5680	2.4255	2.3673	3.3246	2.3673	2.3673	2.2205	2.2205	2.3551	2.3673	2.3551	2.9572	3.0612	2.7240	2.3744	2.3673	2.8424	2.9767	2.9555	2.3673	2.6862	2.4957
200880_at	3301	DNAJA1	9.0281	8.0683	7.5328	9.2049	8.1692	9.2000	9.4179	9.3417	8.9825	8.4127	10.1056	8.1945	9.1049	8.9188	8.5203	9.1233	8.7818	8.4085	9.7085	8.2653	8.4202	9.0403	9.0293	9.2737	10.1501	9.3631	8.2484	9.0907	8.6820	9.0030	8.9608	9.9374	9.1430	9.1945	8.9723	7.6133	8.5363	9.3084	8.6958	8.2036	8.1513	8.2744	9.2043	8.3586	9.2363	8.6825	8.1419
200881_s_at	3301	DNAJA1	11.5574	10.2517	9.0347	10.8130	9.9218	10.8812	10.0693	10.2874	9.9919	9.4284	11.4704	10.2557	10.6358	10.5575	9.9011	10.6178	10.7997	9.9741	10.9574	9.9801	9.7555	10.7447	10.1876	11.0802	11.0925	11.2137	10.4674	10.3490	10.5072	10.6223	10.2179	11.1185	10.7097	10.9219	10.4238	9.3638	10.1310	10.9963	10.3240	10.1984	9.9349	10.2031	10.3948	10.5595	10.6710	10.4225	10.3975
200882_s_at	5710	PSMD4	10.5282	11.0215	11.3809	10.3402	10.4702	11.1336	10.7470	10.4917	10.9355	11.2999	10.1448	10.5706	10.0109	10.6009	10.2807	10.7246	11.1396	11.1360	12.3459	10.0043	11.2964	10.5051	10.9984	10.2790	11.0834	10.6271	11.5958	10.4348	10.4030	10.5504	10.5630	10.6055	11.1568	10.5638	10.2691	10.7465	11.0018	10.2742	10.5114	10.6296	10.9187	11.0051	10.0842	10.7799	10.4230	9.9138	10.1977
200883_at	7385	UQCRC2	8.7385	10.5091	9.2687	8.9464	8.4212	10.0102	8.3347	8.7901	7.5793	9.2537	9.2841	9.0562	8.9231	9.2640	9.2320	8.8043	9.9795	9.6972	7.7552	9.2157	8.4248	8.7039	9.8224	9.1153	8.9087	8.6929	9.4374	9.5956	9.2204	9.1165	9.2185	8.2436	8.7593	8.7591	8.1902	7.7655	8.1799	8.4947	8.8105	8.9450	9.0079	9.1179	8.1686	8.4071	8.1246	8.9963	8.7690
200884_at	1152	CKB	6.7284	5.6143	4.2061	3.4594	4.2142	8.9398	4.5051	4.4171	6.0173	4.6800	4.7838	4.9730	4.6800	4.3066	4.2061	3.2597	4.1940	5.5128	4.0285	4.2133	7.2310	4.2381	5.4664	7.3646	5.1057	4.0061	7.2644	3.2884	4.1110	4.2322	3.9262	4.6800	3.6678	3.9176	4.6530	3.9370	4.1756	4.3632	4.2437	4.6800	4.6800	5.2378	4.2752	4.8780	6.9631	3.4334	4.6930
200885_at	NA	NA	7.5932	9.8011	10.7221	8.9448	9.2303	9.0056	8.2867	8.2585	8.2432	9.6402	8.6601	9.1153	9.1593	8.5490	9.6415	9.8872	9.2767	9.8746	8.7972	8.6358	10.0297	9.5349	9.9023	10.4397	10.0005	9.6335	9.9734	9.6326	10.1777	10.3254	10.1079	9.4828	8.2590	8.9086	8.4535	8.5575	10.2779	9.1468	8.7401	10.3020	9.5969	9.4327	8.8109	8.5088	9.1487	8.2762	9.7524
200886_s_at	5223	PGAM1	11.0286	10.2807	10.0665	10.4957	10.2279	10.1607	10.6810	10.1301	9.9703	10.5920	10.4992	10.1948	9.9664	10.4510	10.4394	9.8410	10.3917	9.8938	9.6521	9.8379	10.6571	10.9056	10.5960	10.6132	10.0111	10.6156	10.4757	10.2590	10.3853	9.8916	10.7349	10.3341	10.7064	9.8056	9.8326	10.0102	10.3973	10.0357	10.7373	10.4471	9.8487	9.9047	10.1616	9.8319	10.3282	10.2336	9.8868
200887_s_at	6772	STAT1	11.7784	8.0533	8.4583	11.7512	7.8413	9.1327	9.7869	11.0370	10.1345	10.8515	9.8756	10.7245	10.4617	10.3975	9.5502	9.7214	9.0784	9.0911	9.4170	9.5886	10.0605	11.6632	9.1887	9.5066	10.8229	11.3074	8.8346	10.3895	8.7990	9.9100	10.3066	10.4370	10.4006	8.7430	9.0887	9.5101	9.6271	11.0823	9.7596	9.5968	9.3738	9.6934	11.3709	10.4910	10.8691	10.3730	9.8765
200888_s_at	9349	RPL23	12.2575	12.6380	12.3964	12.4632	12.9588	12.8845	11.5768	12.7090	10.7630	12.2673	13.1731	12.4078	12.4830	12.2946	13.0453	13.2324	13.1558	13.1120	11.9606	12.8428	12.7896	12.4783	13.1602	13.0020	12.5183	12.7451	12.8759	12.7722	12.7986	12.5228	12.6869	12.5379	12.1733	13.0298	11.9569	12.0826	11.9569	11.9840	12.5193	12.4781	12.7585	12.8930	12.0677	12.7956	12.5571	12.7227	12.2954
200889_s_at	6745	SSR1	8.4346	7.5151	5.6708	7.8416	7.6245	8.7432	7.8454	6.9427	6.9802	7.2208	8.0770	8.7867	6.2687	8.4337	8.0193	8.7956	7.5945	8.6386	7.8080	8.0685	6.2528	7.9396	5.8856	8.1571	7.9828	8.8276	8.7655	8.9746	7.2606	7.6902	8.2176	7.1343	8.3485	6.9736	6.3456	6.9704	7.7554	8.9410	8.3891	8.4415	7.8301	8.5800	7.7980	7.1164	6.9285	7.8429	7.4919
200890_s_at	6745	SSR1	8.1607	8.1639	6.0433	7.9426	7.5192	8.6097	7.9085	7.0597	6.8619	7.7289	8.3766	8.5968	7.5418	8.1660	8.5364	9.2796	8.0145	8.9123	8.0430	8.0969	5.4877	7.7692	6.8002	7.2191	8.5159	8.7471	8.3611	9.5067	7.7351	7.4408	8.2819	7.1870	8.2264	7.6728	7.0710	6.3358	8.0213	9.3009	8.3800	7.9381	7.2358	8.6319	7.7628	7.9280	7.5704	8.2355	7.9341
200891_s_at	6745	SSR1	11.4229	10.8055	10.6858	11.5092	10.7567	11.7188	11.7169	11.1002	11.5322	11.3354	11.7381	11.7235	10.5739	11.5802	11.9032	12.2333	11.3208	12.0776	12.3514	11.3811	10.1084	11.1874	10.6570	10.2177	11.5432	11.4858	10.8856	12.2216	10.8990	11.1184	11.4705	11.3550	11.7346	10.4644	10.5199	11.1118	11.3768	11.6742	11.3906	11.4156	10.8284	11.7128	11.2804	11.2511	10.8526	11.9394	11.0343
200892_s_at	6434	TRA2B	8.5850	8.2513	7.1990	8.5021	7.1494	8.2319	7.2044	7.6601	7.3134	7.5948	7.7608	8.2108	8.0396	8.0464	7.7812	7.9703	6.8265	7.5347	7.2165	8.2120	7.5222	8.7625	7.4816	8.3202	7.1766	8.6392	8.4142	7.9837	8.1113	7.9493	8.2229	7.6441	7.9688	8.6018	7.6216	8.0200	8.2967	7.3132	8.4233	8.3288	8.2625	8.2225	8.0471	7.3274	7.7780	7.7960	7.6844
200893_at	6434	TRA2B	11.2521	10.4740	10.1047	10.9842	10.3618	10.7977	11.2066	10.8886	11.0925	10.4740	10.6134	10.5938	10.6208	10.7903	10.7194	10.3651	9.8562	10.4740	10.9212	10.8351	9.9484	10.9667	9.9943	10.4111	10.4089	10.7874	10.4383	10.5587	10.4625	10.5137	10.5457	10.6520	10.6356	10.8077	10.5665	10.6683	10.7409	9.7428	10.5222	10.4868	10.8999	10.3240	10.3077	10.5887	10.3779	10.4034	10.6952
200894_s_at	2288	FKBP4	6.1437	8.2370	8.2261	6.8021	7.7498	8.1620	7.9239	7.8245	6.9536	8.5041	7.9591	7.7118	9.0285	6.7564	8.3464	7.8764	8.9881	7.2328	8.3574	8.9332	8.0508	7.7891	8.7323	8.7689	9.0334	8.6199	7.1886	7.9975	8.7195	8.8008	9.7046	7.8538	7.9105	7.6572	7.0733	5.5712	8.1131	6.7444	7.6482	8.4083	4.7898	8.1447	7.2762	7.2388	8.1368	6.8617	8.5099
200895_s_at	2288	FKBP4	8.6356	9.3956	9.8347	7.9560	10.1072	9.3044	10.0860	9.6500	9.4525	9.9348	9.3022	8.8601	10.2355	8.4918	9.6392	9.7475	10.0900	9.2862	10.4352	10.5789	9.3697	9.3770	10.1067	10.2027	10.2760	9.7620	8.7299	9.3992	9.8765	10.1284	10.4967	10.0045	9.7759	9.3586	9.9411	9.1900	9.8375	8.1806	9.0944	9.6145	7.2382	9.2864	9.0491	9.4490	9.5305	9.1065	9.8717
200896_x_at	3068	HDGF	10.7984	10.0729	10.6544	9.7891	10.1681	10.2590	10.1173	9.4349	10.0993	10.1706	9.0525	9.6971	9.4697	9.5588	10.1854	10.1667	10.9892	9.8931	10.1663	9.7618	10.5087	10.7332	10.2810	10.1768	10.2767	10.6041	10.3253	9.6061	9.6296	9.8754	9.9161	9.9256	10.8467	9.5914	9.8687	10.7069	9.9911	9.5914	10.3405	9.9924	10.4796	9.8571	10.0950	9.4899	9.9254	9.2495	9.9767
200897_s_at	23022	PALLD	10.5546	10.0256	9.1822	9.8134	9.8730	10.9857	10.9761	11.4764	9.6821	10.5096	11.3019	11.0009	11.0600	11.2283	11.0609	10.9945	10.1449	10.4548	11.4266	10.7485	10.8755	9.5441	10.8579	9.5190	9.5462	10.3629	9.5968	10.8090	10.6870	10.1957	10.7376	10.2837	10.0960	10.3756	10.2268	10.7306	8.6876	10.9105	11.5677	11.5256	11.3246	11.2708	10.8682	10.6556	10.6822	11.5893	10.5652
200898_s_at	10724	MGEA5	6.7381	8.1999	6.2758	8.2073	8.0552	7.1302	6.9000	4.8095	7.0264	7.3787	7.4413	7.7396	7.4758	7.4758	6.9153	7.4758	7.1334	7.2881	7.1170	7.5871	7.2210	7.5445	7.4522	6.1146	5.5317	8.1208	6.6359	7.7274	7.4758	7.9876	7.3742	7.1659	7.8419	8.4585	7.4758	7.4241	7.0254	7.4517	7.6302	7.4628	7.7256	6.6804	6.9221	7.5324	7.5626	7.3606	8.0493
200899_s_at	10724	MGEA5	8.3862	8.5969	7.5019	8.8070	8.8160	8.0869	8.0246	7.0515	8.0607	8.5096	8.7622	8.4910	8.0869	8.6248	7.9772	8.0826	7.7615	7.8735	8.2906	8.2821	8.0226	8.0501	7.2432	7.8367	6.9188	8.3793	7.2835	7.4879	7.2727	8.6364	8.0153	7.8757	8.6068	8.7840	8.9387	8.8201	8.2838	7.7453	8.1828	7.9326	8.6331	7.9739	8.3573	8.4579	8.8200	8.2456	8.2879
200900_s_at	4074	M6PR	7.8335	7.9611	6.9338	7.6029	7.1314	7.8561	5.6903	6.4519	5.4602	7.1439	7.3026	8.0622	7.1818	9.1474	7.3649	7.0952	8.5794	7.8760	6.4208	7.4429	8.3275	8.1125	7.7926	8.6782	8.5531	7.8844	7.3527	7.9463	7.9610	7.0755	7.4205	5.2363	6.6493	6.4257	6.4208	6.3972	5.8984	8.3470	7.9385	7.7400	6.7759	7.6412	7.8605	7.3744	8.4766	7.4125	7.2149
200901_s_at	4074	M6PR	8.4915	8.6346	8.4654	8.0848	8.4357	8.4528	7.7088	6.8796	7.8661	8.3608	8.0267	8.7802	8.4814	7.9980	8.4696	8.0825	8.2827	9.1013	7.5658	7.9609	9.0565	8.7081	8.8331	9.0452	8.5555	8.2796	8.1628	8.2794	7.8103	8.1165	8.4834	8.1132	8.6390	8.3899	8.5850	8.2293	7.2811	7.7655	8.5100	8.6115	7.6278	8.2130	8.3626	8.5300	8.6649	8.2188	8.1519
200902_at	9403	SEP15	10.2101	9.7955	9.4686	10.5320	9.1696	10.2560	9.6778	9.9725	9.9979	10.9382	10.0796	10.3631	9.9227	10.3694	10.2872	10.4783	9.4062	10.4409	10.4634	10.1384	9.6141	10.5454	9.7526	11.3501	10.1849	10.5930	11.1719	10.6031	9.9430	10.2903	11.2671	10.4220	9.2122	10.2499	9.7955	10.2632	10.7206	10.4142	10.5025	10.1298	10.1569	10.5492	9.8834	10.0648	10.5454	10.5381	9.7641
200903_s_at	191	AHCY	9.6726	9.2469	9.9650	9.1735	10.3428	10.4410	9.0176	10.1985	9.4171	9.0216	10.0456	9.0123	9.5272	8.7782	9.9250	9.6500	10.2168	9.5013	8.2504	9.2661	10.2059	9.9500	11.3027	9.7540	9.7183	8.7642	8.9711	9.3554	11.1258	9.3826	9.4775	10.4475	10.0718	9.6527	8.8966	9.5058	9.8654	9.9363	9.5504	9.4887	9.8234	9.1173	9.4341	8.5380	8.8244	8.3445	10.1087
200904_at	3133	HLA-E	10.6387	10.0622	9.3738	11.2518	8.5559	8.4662	8.9552	9.3822	7.4883	9.4468	9.0838	10.0832	9.9982	8.9025	9.9776	8.5106	8.4267	8.0619	8.6274	9.1525	9.2615	10.3968	8.7379	9.5634	9.0597	8.9616	9.1739	9.9383	9.1717	9.4158	9.1735	8.8653	9.0268	9.3747	9.4504	8.7984	8.7133	10.9302	9.0418	8.7555	8.4281	8.8713	10.3984	9.3746	9.7789	9.5361	9.3182
200905_x_at	3133	HLA-E	13.3676	11.5727	11.4613	12.5602	10.9419	11.0153	10.3785	11.3858	10.1332	11.0314	10.7250	11.8368	12.0526	11.5255	11.7982	10.7972	11.1318	10.7516	10.9223	11.5431	11.5526	12.9804	11.0361	11.7654	11.6165	11.3073	11.4534	11.9581	11.5715	11.2210	11.3597	11.3578	11.1710	10.7723	11.1642	10.8562	11.2936	12.7950	11.1544	11.1896	10.7475	11.2302	12.3581	11.2064	11.9272	11.4458	11.4816
200906_s_at	23022	PALLD	6.2359	6.1597	4.8549	6.2284	5.8407	7.2779	6.8667	8.0269	6.0954	5.9818	7.9051	7.2520	7.6156	9.7762	7.2173	7.3661	7.7969	6.4670	6.4626	7.4679	7.1082	5.3981	8.7463	6.5689	5.9818	6.6089	5.6475	7.3036	7.7345	6.4135	6.8341	5.0152	6.4055	5.6657	6.3559	7.4499	4.8400	8.4094	9.0257	8.8381	7.9487	8.6429	7.7927	7.2638	7.4448	8.9167	7.1182
200907_s_at	23022	PALLD	9.7735	9.2380	8.3464	9.3154	9.3435	10.6634	9.5888	11.2520	8.1644	9.5856	10.9695	10.4345	10.9989	11.5417	10.5445	10.7383	10.2144	10.0209	10.7054	10.1656	10.5840	9.0650	10.7399	8.9403	8.8882	10.0239	9.4049	10.5437	10.4533	10.0693	10.5127	9.4682	9.7419	10.1971	9.8606	10.5232	7.9074	11.0334	11.6936	11.6581	11.2251	11.3990	10.9759	10.4708	10.6307	11.6572	10.1212
200908_s_at	6181	RPLP2	2.5758	2.6251	2.5758	2.5758	2.5943	2.6251	3.2135	2.6251	2.6636	2.6251	2.6251	2.6251	2.6251	2.6251	2.6251	2.6787	2.6251	2.6251	2.6268	2.5758	2.6251	2.6251	2.6251	2.6251	2.6251	2.2211	2.6251	2.2205	2.3572	2.6251	2.6251	2.6251	2.2289	2.5859	2.2205	2.5758	2.4247	2.3627	2.6251	2.6251	2.6251	2.6251	2.2207	2.6082	2.6251	2.6251	2.6251
200909_s_at	6181	RPLP2	13.4415	13.5838	13.5430	13.6746	13.0994	13.6932	12.3530	13.0428	11.8492	13.2457	13.1211	13.3712	13.2605	13.1652	13.5686	13.4723	13.7013	13.1727	12.2736	13.3191	13.7597	13.0922	13.6002	13.6169	13.1764	13.2621	13.4912	13.6878	13.6945	13.4799	13.7831	13.4715	13.6617	13.7783	13.4620	13.5693	12.7338	13.2176	13.4337	13.3432	13.7219	13.2559	13.5816	13.2141	12.8337	13.3491	13.4513
200910_at	7203	CCT3	11.6498	10.7724	11.4022	11.1608	10.6687	11.8189	10.9058	10.9988	11.3149	11.0012	10.6865	11.0172	11.2559	11.1500	10.6215	11.2591	12.2163	11.1768	10.8462	10.9489	11.8718	11.5985	12.2679	11.2949	10.8022	11.6571	11.5549	10.4774	11.1066	11.3589	11.3652	11.8204	12.3394	10.8274	10.8702	11.7891	11.6134	10.9586	11.2753	11.3785	11.5496	11.2579	11.1644	10.5801	10.9262	10.4404	10.2373
200911_s_at	6867	TACC1	8.4889	10.1966	8.0139	9.3902	8.1356	8.1899	8.8737	9.2331	8.0424	6.7830	9.4289	8.9428	9.0019	8.6726	9.2201	8.4893	7.1469	6.6599	9.4794	8.6454	8.6577	8.2772	8.0894	7.8388	8.4893	8.5500	7.6617	8.4893	8.4893	8.9912	8.6780	8.3824	8.3277	9.2410	8.7485	8.6690	7.8014	9.5381	8.7416	10.2350	8.2016	8.4912	9.5429	9.6665	9.6111	9.3009	8.9222
200912_s_at	1974	EIF4A2	11.1950	11.7242	10.9864	12.0916	11.3464	11.8449	11.4406	12.2167	11.1566	12.1625	11.8141	11.6831	11.6555	12.1941	11.0976	11.8944	10.6677	11.3792	11.7297	12.2034	11.1577	11.8420	11.3059	11.9254	11.4118	11.4700	11.2354	11.2654	11.6018	11.8452	11.4159	11.5304	10.9188	11.7961	11.8153	11.3927	11.7435	11.0409	10.9577	10.5365	11.6645	11.2599	11.0686	11.3004	11.6173	11.3844	11.5938
200913_at	5496	PPM1G	7.7450	7.1805	7.4818	6.9881	7.1874	7.3070	6.7110	6.5762	7.0280	7.0522	7.1781	7.2694	6.6129	6.8501	7.6287	6.6465	7.5662	7.1399	7.6163	7.0522	8.0639	8.0081	7.5801	7.1805	7.2368	7.4941	7.1805	7.1805	7.3305	6.8418	7.3198	7.8755	7.1805	7.3949	7.0893	7.1805	8.0682	7.2596	7.4706	7.1805	7.4554	7.2054	7.1806	7.1805	7.2255	7.1165	7.4623
200914_x_at	3895	KTN1	9.2601	7.8559	7.0069	7.4780	9.4568	7.6970	8.1474	7.3925	8.2658	9.7415	8.1241	7.6285	7.9819	7.7251	7.9934	8.4238	9.6102	9.8479	8.3323	9.1595	8.5921	8.8238	8.9652	7.2746	8.2458	8.7654	8.6732	8.5064	6.9722	7.9763	8.9124	8.3907	9.5744	8.1863	8.5071	9.2319	7.9643	8.4461	8.0089	7.7217	8.7523	8.3351	8.2652	8.0041	9.6428	8.4386	8.0284
200915_x_at	3895	KTN1	10.3227	9.7991	7.4296	9.9036	11.0420	9.8827	10.0357	9.8787	9.2515	10.5108	9.9821	9.8234	9.6272	10.0303	8.8981	9.9027	8.6515	10.4166	9.4626	9.7897	8.7282	9.4799	9.4927	8.0970	9.7018	9.6275	9.5280	9.5149	8.4150	9.0100	9.4169	9.5965	10.1734	10.5242	9.8829	10.1744	9.1013	9.6081	9.6156	10.1669	9.8792	9.9276	9.4202	10.2785	10.1850	9.6412	10.1903
200916_at	8407	TAGLN2	11.7575	10.9407	10.4809	10.2189	10.7726	10.8657	9.7568	9.9146	10.2978	10.6238	10.0591	10.2196	10.4963	10.3960	10.4762	9.8666	10.7982	11.0350	9.9754	10.3492	11.6292	11.1509	10.4507	10.3935	10.1348	11.5710	11.0893	9.9026	9.8481	10.6934	10.4382	10.6728	10.9126	10.3094	8.7526	10.0849	10.6396	9.8843	10.3294	10.3557	10.3252	11.0395	10.7333	10.2691	9.7399	9.5168	9.8692
200917_s_at	6734	SRPR	5.3946	5.4515	5.7045	5.8738	4.5119	5.6557	5.0817	5.4687	5.2829	5.4053	5.1681	6.7261	5.1115	5.6557	5.8377	7.0044	5.8288	6.4377	4.7098	6.2533	5.6949	5.6557	6.0266	7.0155	5.1180	5.4455	5.8601	6.2703	6.5459	6.0041	5.6235	4.5119	5.0983	4.5119	5.2654	5.0820	5.6554	6.4054	6.1942	6.0643	6.1467	5.9388	5.6577	5.5649	6.3743	5.6557	5.6564
200918_s_at	6734	SRPR	9.0686	8.3607	9.7224	9.5241	7.7196	9.3394	9.1710	8.6707	9.2805	9.1036	8.3387	9.8669	9.2132	7.7939	8.6886	8.8981	9.2076	9.6803	8.2688	8.8587	9.3264	8.5886	9.4899	8.8542	8.5037	8.4311	8.7790	9.2601	9.3560	9.4870	8.6518	7.8717	8.3928	9.2575	8.6385	9.4672	8.3693	9.8853	9.5807	9.0356	8.9666	10.1010	9.2778	9.1901	9.7303	9.5656	9.2454
200919_at	1912	PHC2	6.5603	6.6105	7.2355	6.2266	6.4416	6.7546	7.3306	6.3932	6.5672	6.9482	7.0715	7.0438	6.6402	7.3056	6.9774	6.0693	6.7707	5.7697	7.3399	7.2951	7.6398	7.0331	6.7441	7.2016	6.9393	7.0381	7.3940	7.3536	6.9690	6.8937	7.5366	7.0147	6.7409	6.9929	7.4087	6.8517	6.1075	7.5835	7.2667	7.3660	7.0631	7.3817	7.0917	7.3808	6.7707	6.9183	7.5371
200920_s_at	694	BTG1	10.7044	11.7201	11.4435	11.4325	11.3888	10.3990	10.2225	9.8511	10.7300	11.2953	10.4825	10.9265	11.0425	9.6924	10.9625	10.5768	11.0771	10.7466	9.5617	10.9602	11.3400	11.9233	10.9957	10.2864	10.8358	11.4056	10.9533	10.6127	11.4138	11.3389	11.2737	9.9459	11.6735	11.1369	11.7464	11.6323	11.9923	11.3980	10.9534	11.3591	10.9571	11.4561	12.0735	10.8853	11.2467	11.4299	11.3555
200921_s_at	694	BTG1	11.2037	11.1942	10.8188	11.2265	10.4597	10.3765	9.6504	9.7180	9.8601	10.6647	10.1333	10.7196	10.0967	9.7624	9.8823	9.1664	10.2491	10.0055	9.4020	9.9905	10.3281	10.7929	10.0145	9.7249	9.5647	10.0934	10.4500	9.1288	10.0057	10.0169	10.5027	9.7069	10.1384	10.2063	9.6555	10.3992	10.6576	10.1673	9.8527	9.8354	9.9874	10.4148	10.8299	9.9404	10.1675	10.3661	9.7018
200922_at	10945	KDELR1	2.6330	5.5387	6.6520	5.2839	6.0606	5.5424	4.0137	4.8246	3.9301	5.8342	5.7304	5.3443	5.1863	5.1564	6.2889	4.9193	5.7467	6.2575	5.5019	5.7377	6.8812	5.6098	6.1042	5.4879	5.5651	6.5928	5.9507	5.5964	6.3161	6.1718	5.8882	5.0099	5.1972	4.6507	4.6507	3.9901	6.1255	5.8643	6.5661	6.1917	5.7412	5.7510	6.5442	5.8290	5.9875	5.4746	5.7929
200923_at	3959	LGALS3BP	11.7304	9.6111	9.3649	9.4109	10.3695	9.7052	8.6357	10.9405	10.5222	8.5792	8.8032	9.9424	9.1304	9.2998	8.6303	8.0161	9.8925	10.6468	10.2858	9.6334	10.3301	9.9820	8.9733	7.1482	10.9152	9.3952	8.6701	9.4999	9.3569	9.8850	7.4873	10.6315	10.2603	9.3316	9.6111	9.6111	11.6276	10.7037	9.8564	9.0394	9.3115	9.6111	10.4223	9.6160	10.6372	9.0378	9.3902
200924_s_at	6520	SLC3A2	7.6242	7.1571	7.9948	7.5355	9.6266	7.5247	7.3946	7.6584	7.2080	7.3890	7.6940	7.3258	8.7867	6.9881	8.1813	7.7175	9.1846	7.9314	7.6719	7.0888	8.5245	8.1350	8.3271	7.7831	8.3170	8.1187	7.8902	7.3756	7.8621	7.7110	7.8594	8.2631	7.6928	8.1363	7.2758	7.3640	8.3402	8.5240	8.0639	8.1149	7.4434	8.0347	7.4729	7.5673	8.1095	7.7603	8.2759
200925_at	1337	COX6A1	12.4941	12.3715	12.0895	11.7366	13.3807	11.9863	11.8558	12.0506	12.7666	12.5843	12.0346	11.9350	11.4438	12.2764	12.0697	12.0729	12.3593	12.3883	11.4435	11.3163	12.6617	11.6360	12.2823	12.4209	13.4899	12.2048	12.6993	12.3041	12.1281	11.3021	12.1308	12.6734	12.1425	11.6914	11.7523	11.3789	12.6760	11.6515	12.1753	12.0792	12.2097	12.3903	11.8251	12.4781	12.1895	11.6292	11.8846
200926_at	6228	RPS23	14.3791	14.2941	14.3606	14.4353	14.4885	14.4578	14.1414	14.3714	13.7115	14.0139	14.4353	14.1602	14.4194	14.1337	14.5903	14.5161	14.3440	14.5091	14.0646	14.4517	14.5388	14.4012	14.3939	14.3325	13.8463	14.4155	14.4916	14.4515	14.5439	14.4357	14.3972	14.2826	14.7032	14.4649	14.3985	14.7147	14.0218	14.1150	14.3334	14.1056	14.4008	14.3286	14.5042	14.1526	14.2106	14.1723	14.2545
200927_s_at	51552	RAB14	8.3104	8.8148	8.2541	8.4174	7.4027	8.3146	7.6259	7.5693	7.5782	9.0725	8.5254	8.4601	8.2618	8.6652	8.2080	8.4293	8.2011	8.0347	7.7477	8.6165	8.0192	8.3674	7.4578	8.1004	8.5104	8.7725	8.6055	9.0446	8.7339	9.0561	8.4599	8.8095	8.1505	9.2398	8.7441	8.3651	8.6900	8.5838	8.3742	8.6338	8.4995	8.1128	8.3798	8.4865	8.4229	8.2305	8.2814
200928_s_at	51552	RAB14	2.2205	2.2205	2.2205	2.2364	2.2205	2.2205	2.2985	2.2205	2.5530	2.2473	3.0058	2.2205	2.3765	2.2205	2.2385	2.2205	2.2409	2.2544	2.7698	2.2205	2.2205	2.2205	2.2205	2.6927	2.2205	2.2205	2.2840	2.2205	2.2205	2.2205	2.2261	2.3546	2.2205	2.2205	2.2205	2.2205	2.2205	2.2205	2.2205	2.3698	2.2205	2.2205	2.2205	2.2556	2.2205	2.2205	2.2205
200929_at	10972	TMED10	9.2728	9.5532	9.4054	9.5709	9.6785	9.5732	9.4181	8.5188	9.3529	9.8834	9.6199	10.2118	9.4576	9.8871	9.2463	9.2433	10.1526	10.2266	8.7645	9.4815	9.5317	8.9954	8.8943	9.8538	9.7167	9.1105	9.8058	10.1662	9.2950	9.9575	9.7124	9.2918	9.5051	9.8869	9.2942	8.7891	9.4024	9.4361	9.3141	9.6819	9.4289	9.3436	8.8090	9.6729	9.6144	9.4584	10.1288
200930_s_at	7414	VCL	2.2205	2.2205	2.2205	2.2205	2.2205	2.2205	2.2205	2.2205	2.2571	2.2205	2.2205	2.2205	2.2205	2.2205	2.2205	2.2205	2.2205	2.2205	2.2205	2.2205	2.2205	2.2205	2.2205	2.2205	2.2205	2.2205	2.2205	2.2205	2.2205	2.2205	2.2205	2.2205	2.2205	2.2873	2.2205	2.2205	2.2205	2.2205	2.2417	2.2205	2.2323	2.2205	2.2205	2.2205	2.2205	2.2205	2.2205
200931_s_at	7414	VCL	9.8656	10.0406	9.2061	8.7047	8.7828	9.6260	10.2305	9.2431	9.2151	7.9183	9.4073	9.5631	9.9457	10.1911	9.8356	9.0897	9.1463	8.8092	10.1622	9.7274	9.8355	8.3700	9.2674	7.6462	7.2983	9.8206	8.1157	9.2887	8.8217	9.3957	9.4165	8.9388	9.7481	9.7918	7.9829	8.5423	9.5081	9.4544	9.6142	10.0234	9.7966	9.0862	9.0520	9.7624	9.5219	8.7132	9.2890
200932_s_at	10540	DCTN2	9.0295	8.6587	9.3311	8.7816	9.6507	9.0612	9.5567	9.1933	8.9793	9.6913	9.2101	8.9665	8.9766	8.8979	9.4384	9.2144	9.1952	8.9559	9.5900	9.4277	9.6212	8.7436	9.6541	11.4374	9.1354	9.3627	9.7795	9.2716	9.4940	9.3241	9.4619	9.1101	9.2858	9.1841	9.2728	9.3574	9.5717	8.6751	8.8986	9.1219	9.0003	9.2472	8.8702	9.1422	8.9609	8.8680	9.5394
200933_x_at	6191	RPS4X	12.8743	13.6945	13.7960	13.5427	13.6400	13.6864	13.7416	14.0391	13.8470	13.4559	13.7170	13.7679	13.6803	13.5745	13.6681	13.7134	13.6092	13.6605	13.2847	13.7779	13.6493	13.5178	13.6452	13.5428	13.1677	13.4570	13.5696	13.9899	14.0419	13.9040	13.6478	13.6605	13.8026	13.9789	13.9118	13.9296	13.2314	13.3538	13.5967	13.5954	13.8850	13.9151	13.6203	13.8101	13.4693	13.7084	13.8915
200934_at	7913	DEK	9.3156	9.5473	7.1319	10.0301	8.7233	9.2495	9.9233	8.7708	8.8038	7.0572	9.1758	9.1409	8.4423	9.5997	8.7417	9.3731	7.1018	8.8271	8.4056	9.5418	6.3923	10.1374	7.0516	7.6160	8.4347	9.3104	8.5925	9.4816	7.2990	6.8034	8.1244	9.0540	9.4638	8.9376	8.6003	9.1357	6.6554	8.6829	8.7359	8.7878	8.6077	8.3368	9.0462	8.9640	8.5376	8.8196	8.5073
200935_at	811	CALR	6.1071	4.2480	5.2947	4.5281	4.8458	4.8765	3.7919	5.7507	3.9943	4.9435	4.7958	5.0769	4.3644	5.2495	5.2758	4.8458	3.7824	5.7866	4.8458	5.6069	5.6946	5.9564	4.8463	5.4596	5.2639	5.2150	5.4798	5.9814	6.0507	5.6211	5.8011	4.9431	6.1293	3.9480	5.5204	4.3114	6.2695	5.6516	5.7969	6.0268	5.0789	5.5484	7.7239	5.5889	4.8579	5.5893	6.3370
200936_at	6132	RPL8	12.3148	13.0886	13.8647	13.2977	13.1485	13.6536	12.7657	12.0277	12.2512	12.5343	12.9386	12.2944	13.6452	12.6420	13.3769	13.5250	13.8499	13.1047	12.8038	13.0360	13.4820	13.1082	14.0165	13.7269	12.1474	12.9893	13.4794	13.2574	13.8427	13.4112	13.4687	13.3699	13.6489	13.3045	12.6757	12.7911	13.7196	13.0432	13.3912	13.9548	13.6249	13.0811	13.3329	12.6433	12.9839	12.5730	13.6070
200937_s_at	6125	RPL5	12.1075	12.6459	12.1291	12.5183	11.6876	12.8497	12.1496	11.7937	11.2142	11.9533	12.4021	12.1984	12.4438	11.6810	12.3932	12.6698	11.6246	12.2776	10.9278	12.0617	12.0369	11.8810	12.3660	12.1364	10.8744	12.2747	12.2326	12.5768	12.6355	12.5225	12.4851	11.8942	12.1329	12.6460	12.8292	12.7293	11.9080	11.7782	12.3161	12.1533	12.6541	12.4332	12.2050	11.9071	12.1026	12.1475	12.6661
200938_s_at	473	RERE	2.2233	2.2233	2.2233	2.2233	2.2233	2.2274	2.2233	2.2233	2.2233	2.2233	2.2233	2.5778	2.2233	2.2282	2.2233	2.2736	2.9562	2.2233	2.2233	2.2233	2.2233	2.2233	2.2233	2.2233	2.2233	2.2233	2.2233	2.2233	2.2233	2.2233	2.2233	2.2233	2.2233	2.2233	2.2233	2.2233	2.2233	2.2233	2.2233	2.2233	2.2233	2.2233	2.2233	2.2233	2.2233	2.2274	2.2233
200939_s_at	473	RERE	2.2205	2.2205	2.2205	2.2205	2.2991	2.2205	2.2205	2.2205	2.2205	2.2205	2.2205	2.2205	2.2205	2.2205	2.2205	2.2205	2.2205	2.2205	2.2205	2.3221	2.2212	2.2205	2.2205	2.2205	2.2205	2.2205	2.2205	2.2205	2.2205	2.2205	2.2205	2.2205	2.2205	2.2205	2.2205	2.2849	2.3858	2.2205	2.2205	2.2205	2.2205	2.2205	2.3053	2.2305	2.2546	2.2205	2.2205
200940_s_at	473	RERE	7.0241	7.6194	8.9353	7.9413	8.0391	8.3631	8.3032	7.2468	7.2266	7.7827	7.7529	8.0048	8.1867	7.7044	7.7664	6.8633	7.1428	7.5199	7.5741	8.9721	8.1568	7.4883	7.9542	6.4228	6.9485	7.4787	6.3076	7.5944	7.0541	7.9070	6.8039	6.7290	7.1173	8.9345	9.2448	8.3933	7.5458	7.7686	7.8131	7.6647	8.1290	7.9162	8.4499	8.4850	8.1743	8.1856	8.4881
200941_at	3281	HSBP1	8.8047	8.1793	8.5048	8.5537	8.9966	8.5906	9.3725	10.4199	10.1977	10.8679	9.2592	8.0342	8.9835	8.6191	9.3044	8.9727	7.6288	8.1736	8.4002	8.3767	7.6248	8.7935	8.9224	10.7723	8.6468	9.4771	9.0903	8.1847	8.4569	8.6147	9.2302	8.5205	8.0093	8.8972	8.8507	8.5525	7.2425	9.0737	9.0357	9.2069	8.6412	8.8458	7.9038	8.9957	8.3614	8.3890	8.6828
200942_s_at	3281	HSBP1	11.2117	9.9952	9.6157	9.4806	9.9587	9.5479	9.0094	10.1439	10.7378	12.0327	9.5519	9.0821	10.1787	9.0850	9.9391	9.9363	10.1041	9.6732	9.7429	9.6173	10.2285	10.5195	10.1629	11.7593	9.4385	10.5543	10.5820	9.6696	9.9421	10.0058	10.7713	10.5308	9.5938	9.7313	9.3236	9.2727	9.3949	9.8807	10.2708	10.0477	9.6207	9.8413	9.2796	9.7439	9.6339	9.5914	9.7918
200943_at	3150	HMGN1	12.1710	11.0404	10.9727	10.7304	10.8061	10.8528	11.6414	10.6839	10.5831	10.4901	10.8901	11.3039	10.3487	11.1480	11.1245	10.9953	10.0339	11.4513	11.2197	11.2341	10.9546	11.9316	10.7338	12.6669	10.3738	11.8056	11.4172	11.0731	10.9571	11.7047	11.7969	11.4117	11.4552	11.7396	11.1768	11.3589	11.1158	10.9000	10.8977	11.6835	11.7057	11.3875	10.6138	11.2175	12.5371	11.1466	10.7544
200944_s_at	3150	HMGN1	12.0107	11.8783	10.9365	11.3526	11.7321	11.4225	11.7938	11.6473	12.1807	11.3017	11.1960	11.7702	11.2267	11.8287	11.5416	11.6247	10.3229	11.8061	11.8841	11.7510	10.9876	12.1431	10.7859	12.3071	11.0435	11.5653	11.5767	11.7779	10.7980	12.0150	12.0109	11.5539	11.4718	11.9080	11.4925	11.5767	11.3709	11.0314	11.3934	11.9016	11.8831	11.3917	10.3025	11.7237	12.6364	11.3324	11.1510
200945_s_at	22872	SEC31A	10.0983	10.1609	11.0549	10.5629	10.1928	10.6190	10.5835	10.4706	10.1120	10.5657	10.7521	10.8337	10.1227	10.8569	10.8663	10.6612	11.0097	10.9134	11.2781	10.7671	10.7123	10.3101	10.0615	9.2749	10.3693	10.7322	10.2863	10.8691	10.8539	10.4502	10.7314	10.5737	10.1553	9.9297	10.3644	10.5964	10.7452	11.1152	11.2296	11.2672	10.8671	10.4283	11.0154	10.5936	10.5559	11.0312	10.7192
200946_x_at	2746	GLUD1	7.4295	8.7616	7.6014	8.2096	9.9639	8.4824	7.9689	7.4911	6.0305	7.4385	7.8601	7.8226	7.5651	8.7727	9.1830	8.8049	8.4398	9.1510	7.9188	7.8155	7.8603	8.3789	8.8865	9.1145	7.8508	8.1165	8.6569	9.0111	9.7332	8.2339	7.9083	7.8507	7.5887	7.5895	8.2172	7.5108	8.6690	8.5509	8.5446	8.4099	8.3279	8.0538	8.4664	8.5510	8.1705	8.4524	8.3132
200947_s_at	2746	GLUD1	8.7053	9.6786	8.6333	9.2832	11.5681	9.5099	9.4090	8.4200	7.8499	8.5226	8.9320	8.7241	8.0437	9.4869	9.5696	9.5618	9.3304	9.9992	9.2901	8.6522	8.8429	9.2379	9.5300	9.8200	8.3127	8.8624	9.0967	9.0064	10.0997	9.1995	8.8388	9.0683	8.7616	8.3637	9.1826	8.7684	9.7897	9.3429	9.2578	8.7442	9.3485	9.1707	9.0788	9.5775	9.0025	9.5640	8.9800
200948_at	8079	MLF2	8.3256	7.9130	9.3609	8.3131	8.7343	8.4581	8.1020	8.0500	8.4576	8.0197	7.8706	8.2755	8.3256	7.0829	8.0023	7.6796	8.9706	7.9269	8.3256	8.6706	8.6166	8.6423	8.2449	8.4561	9.1293	8.4533	7.7030	8.3256	8.5608	7.5093	8.3256	8.3256	8.4265	6.9792	8.2430	8.2428	8.1816	7.9296	8.3256	8.3330	8.0227	8.1022	8.3993	7.5830	8.3256	6.8995	8.3013
200949_x_at	6224	RPS20	13.6840	13.4388	13.5295	13.4962	13.3179	13.3726	13.5917	13.7514	12.7495	13.3864	13.5190	12.9104	13.6602	13.1519	13.2991	13.5185	13.5028	13.4878	12.2095	13.0941	13.4110	13.2930	13.8476	13.4912	12.5472	13.1487	13.4944	13.3505	13.6903	13.5399	13.5555	13.6615	13.3397	13.6602	13.2831	13.3471	12.8606	12.8419	13.3477	13.2842	13.3008	13.4215	13.5954	13.1103	13.2268	13.1574	13.2817
200950_at	10552	ARPC1A	9.6060	10.1681	10.2301	9.4622	10.0095	9.9025	8.8851	9.2388	7.9851	9.5171	9.7087	9.5260	9.7207	9.7310	9.5951	9.0120	8.5639	8.1779	8.0306	9.4170	9.8498	8.6602	8.7942	10.2453	8.8505	9.6516	10.0436	9.4059	9.4790	9.4888	9.6603	9.4336	9.4404	9.6477	9.5277	8.8137	8.7464	9.4909	9.1246	9.9623	10.0060	9.5520	9.5335	9.3497	8.1117	9.1728	9.1109
200951_s_at	894	CCND2	2.2668	2.2352	2.2352	3.0682	2.2352	2.2352	2.2599	2.2352	2.2352	2.2352	2.2513	2.2354	2.2352	2.8292	2.2352	2.2352	2.2352	2.2352	2.2386	2.2361	2.3109	2.2352	2.4920	2.2449	2.3597	2.2653	2.2352	2.2352	2.2352	2.2352	2.2352	2.2352	2.2352	2.2352	2.2205	2.2352	2.2352	3.0956	2.9200	2.9443	2.3749	2.5086	3.6594	2.2352	2.2352	2.9495	2.4771
200952_s_at	894	CCND2	2.2205	2.2205	2.2205	2.2205	2.2205	2.2205	2.2205	2.2205	2.2205	2.2205	2.2205	2.2205	2.2205	2.2205	2.2205	2.2205	2.2205	2.2205	2.2241	2.2205	2.8850	2.2206	2.4125	2.2205	2.2205	2.2205	2.2205	2.2205	2.2205	2.2205	2.5604	2.2205	2.2205	2.2205	2.2205	2.2205	2.2205	2.8312	2.2343	4.1142	2.2205	2.5925	2.7490	2.4239	2.3635	3.7517	2.2235
200953_s_at	894	CCND2	8.6748	7.2179	6.6529	8.7355	7.2321	7.1669	7.4710	7.3070	7.4924	6.6092	8.3599	8.4778	7.9312	8.0223	8.7024	7.8035	6.6116	6.4095	8.0940	7.7911	8.6825	7.7621	7.7774	7.7621	7.2078	7.9005	6.6984	7.7890	7.7961	7.8710	7.7780	7.2476	7.1503	7.7592	7.7779	8.1190	7.0097	8.7872	9.0959	8.7319	7.9901	8.1723	9.2553	8.6982	8.2959	9.2217	8.2310
200954_at	527	ATP6V0C	6.7267	6.8071	7.0695	6.8071	7.0600	6.7859	6.8071	6.5810	6.8071	7.4371	6.8071	6.8071	6.3988	6.3734	6.6374	5.7183	7.1702	6.9967	7.1892	6.8084	6.8071	6.8071	6.8071	6.8071	7.6813	6.4009	6.3195	6.8071	6.8071	6.8071	6.8071	7.1415	5.9453	6.2304	5.6424	6.5143	7.2666	6.8071	6.5056	6.6358	6.2268	6.6214	6.8071	6.0413	6.7966	6.4029	7.2051
200955_at	10989	IMMT	8.2064	8.7161	7.8711	8.7989	7.9749	8.5859	8.7439	8.3225	8.2424	7.7510	8.1387	8.5766	8.5626	8.6998	8.5872	7.6659	7.9441	8.3537	8.4248	7.9912	8.1375	8.4512	8.5818	8.0145	8.2869	8.4388	7.8966	8.0769	8.7020	8.2941	8.0534	8.3694	8.1657	8.9078	8.1497	8.4388	8.5642	8.1510	8.2689	8.6217	8.6069	8.5290	8.0514	8.6548	8.3158	8.5687	8.5237
200956_s_at	6749	SSRP1	7.7345	8.4116	8.4288	8.1368	7.4360	8.5227	7.1549	6.8747	7.0099	5.8044	7.4789	8.0941	7.8542	8.8846	7.9518	7.6337	8.3718	8.2386	7.9832	8.4187	8.2225	9.1653	8.4888	8.3419	6.5736	8.2533	8.1807	7.9882	9.0280	8.6370	8.0831	8.3634	8.0318	8.7270	7.8331	7.3355	8.4432	8.3168	8.1633	7.4274	9.0314	8.0763	7.9354	7.8319	7.3004	7.5944	8.5904
200957_s_at	6749	SSRP1	6.6539	6.9120	7.3376	6.8045	6.8511	7.2989	7.4514	5.9489	7.0488	5.2660	6.3641	6.4815	6.5552	6.6642	6.9558	6.4789	7.0805	7.0588	6.9371	7.1799	7.5029	8.2972	7.5611	7.1544	6.2387	7.2127	6.9737	6.7314	6.9444	7.0827	7.1099	7.7211	7.1133	7.4795	7.2120	7.4436	7.5906	6.9154	6.8988	6.9148	7.1537	7.2552	7.2366	7.0035	5.9735	6.9021	7.0062
200958_s_at	6386	SDCBP	10.5610	9.3958	9.4822	10.2260	8.4234	10.4236	9.4156	9.9034	10.0438	9.9427	10.2967	10.0340	9.9127	10.7357	10.0288	10.3365	9.7775	9.6522	11.0581	10.2531	9.4553	10.5646	9.2017	9.2603	10.4195	10.0241	10.2146	9.8023	9.3823	9.6972	9.7211	9.8771	10.1456	8.7781	9.0813	9.7542	9.9362	9.8985	10.3066	9.9049	10.0635	9.8957	10.4108	9.7920	9.6656	10.3692	9.5073
200959_at	2521	FUS	10.7989	9.5979	10.6668	10.1345	9.3303	9.6515	9.2236	9.7812	9.7034	8.7572	9.1771	9.4837	10.2984	10.3120	9.3579	8.0686	8.5346	8.8835	9.2680	9.3718	9.4530	9.2764	9.8357	8.9901	8.8906	9.3277	8.8104	9.1492	9.1439	9.9670	8.5086	9.8773	9.2041	10.1049	8.0794	9.2571	10.2327	9.4518	9.2005	8.8408	9.8943	9.5513	9.5893	9.1177	9.2264	9.2369	9.8258
200960_x_at	1211	CLTA	11.3486	10.7906	11.1624	10.8224	10.3454	10.9698	11.1386	10.2522	11.2297	11.0898	11.0579	10.4163	10.7906	10.7499	11.0148	10.8786	11.2455	10.5032	10.8630	10.6398	11.0209	11.1339	11.2819	11.1534	11.3940	10.8766	10.8825	11.1575	11.2267	10.9061	11.0965	10.9944	10.7906	10.8769	10.7612	10.4567	10.8485	11.2873	10.9792	10.3950	10.6519	10.8489	11.0186	10.5629	10.6519	10.4620	10.7571
200961_at	22928	SEPHS2	8.9549	9.8330	9.5444	9.5350	9.2807	9.4140	10.6609	9.8858	10.5458	10.8024	10.1747	9.5181	10.0179	10.1704	9.2626	9.2928	9.7568	10.1556	11.2426	9.4206	9.8439	9.7534	10.2190	10.1169	11.0094	8.6469	9.2503	9.8306	9.5367	9.2040	9.8464	9.3338	8.6107	9.7005	8.5815	9.1698	10.3128	9.8972	9.3795	9.8465	9.1322	9.2508	8.3673	9.0002	9.8264	9.6398	9.1070
200962_at	6160	RPL31	5.1456	5.1474	5.3170	6.7637	5.8383	6.1136	6.4769	7.0432	5.2073	3.9109	3.4672	6.4511	7.1200	5.8522	7.4773	6.1293	5.8383	6.2324	5.2477	6.5447	5.5378	5.7657	7.7302	6.1172	5.2471	7.4127	5.3360	3.2512	5.8941	5.8409	7.1009	5.0513	3.5101	6.7344	6.8556	5.9065	6.1998	4.5409	5.3128	6.4886	6.8580	6.2443	5.3790	6.7299	4.6525	5.8383	6.0450
200963_x_at	6160	RPL31	13.5074	14.4106	13.6535	14.2425	13.1575	14.1936	13.7679	14.0575	13.7109	13.2455	13.9827	13.9661	13.8535	13.6919	13.9454	14.3908	13.8515	13.9502	13.4809	13.7904	14.0269	13.8143	14.0055	14.0778	13.4130	13.8848	14.1024	14.1240	13.9349	13.9581	13.9379	14.0338	14.1629	14.2121	14.0271	14.1046	13.6856	13.5979	13.8018	13.6516	13.9606	14.1462	13.9608	13.8507	14.0254	13.9845	13.8942
200964_at	7317	UBA1	11.4174	10.1919	11.5076	10.6005	10.5637	10.6935	9.6160	9.8013	9.9968	10.0577	10.0710	10.4073	10.2374	9.5921	10.6593	9.5203	10.4352	10.8760	10.5665	10.9154	10.7228	10.3600	10.3405	9.2092	9.7721	10.9562	9.5959	9.9053	10.3909	10.5790	10.4536	10.6415	10.2773	10.5660	10.6617	10.6187	10.9556	10.9284	10.6529	10.6881	11.0208	10.6785	10.8745	10.2953	10.6510	9.9675	10.6250
200965_s_at	3983	ABLIM1	8.7761	9.8260	9.5056	9.5926	8.7459	9.2149	9.0048	7.7309	7.9728	7.8438	8.2709	8.8446	9.2525	9.3761	8.7695	8.6145	8.1151	9.9897	7.3807	9.3594	8.9929	8.2912	8.8186	4.8608	8.4110	8.4753	8.8164	7.8719	8.5157	8.8795	8.9257	8.4955	8.1746	9.0552	9.3981	9.3090	8.8153	8.3604	8.6958	8.3559	10.0360	8.7580	9.1412	9.2905	8.5699	8.5705	7.8711
200966_x_at	226	ALDOA	11.8049	12.1077	13.2374	11.7386	12.1141	12.2170	11.3733	12.1938	11.4583	13.3553	12.8860	12.6438	12.8517	11.7965	12.1757	11.9939	13.5321	12.2247	12.4250	12.1228	12.8094	12.6623	13.1760	12.0377	13.4921	12.4423	11.7567	12.3742	13.0875	12.2057	12.8525	12.4635	13.3876	12.3240	11.7011	12.2572	13.7359	12.1115	12.9565	12.7911	12.3724	12.7916	12.2583	11.6916	12.5984	12.5197	13.0316
200967_at	5479	PPIB	9.8152	10.0035	10.8740	11.0996	10.3225	11.6105	9.0803	10.9776	9.4483	9.9255	10.6101	11.0545	10.0291	11.5001	11.3542	11.2504	10.7939	10.9345	10.8206	10.3737	11.3613	11.2349	10.7775	11.8479	10.8664	11.1290	11.3513	11.0621	10.8914	10.8254	11.0469	10.8656	8.5054	9.9957	9.0776	8.4723	11.0849	11.8272	11.5280	10.9906	11.2833	11.4977	10.8761	11.3341	10.8638	11.0572	11.4733
200968_s_at	5479	PPIB	9.3512	9.9962	10.4213	10.7461	10.1798	11.5343	8.3470	10.4766	8.6791	9.3483	10.1644	11.0010	9.9139	11.2264	11.1560	11.0414	10.5413	10.5792	10.4608	9.8140	10.9913	10.7847	10.7564	11.6789	10.7827	10.5853	11.0813	10.7742	10.6635	10.6488	10.7627	10.3883	7.8722	9.5068	8.8652	7.7110	10.5668	11.3998	11.2685	11.1261	10.9831	11.5577	10.3193	11.1819	10.5234	11.0258	11.1119
200969_at	27230	SERP1	9.3797	9.6134	9.7875	11.2611	9.1087	10.3616	10.6301	11.5037	9.8627	10.6411	10.7288	9.6076	10.1274	10.8209	10.6130	10.9605	9.0651	10.9012	11.1428	11.8963	9.0547	10.6126	9.6012	10.6844	12.0022	9.8233	9.5193	10.9081	9.9504	10.3289	10.4739	10.7499	10.0078	10.7137	10.3871	9.6840	11.7446	9.8831	9.7302	9.3384	10.5132	10.6864	9.7281	10.4808	11.1618	10.4681	10.4530
200970_s_at	27230	SERP1	9.4661	8.4987	9.5258	9.8850	7.8947	9.8458	8.7780	10.2815	8.3205	9.8309	9.8918	8.9225	8.8213	9.8068	9.3295	10.1315	8.8989	10.1493	9.7775	10.8871	8.8930	9.7490	8.3536	9.5236	10.7653	9.1741	8.8978	9.8904	9.0145	9.5975	9.4431	9.6010	8.9843	9.2366	9.5464	8.4420	11.0538	9.2100	9.2399	8.7381	9.7774	9.7735	9.0167	8.9290	9.9413	9.5247	9.7812
200971_s_at	27230	SERP1	10.4740	10.6058	11.1558	10.8690	9.7175	10.9942	10.5011	10.6197	10.9164	10.9486	10.4208	10.4364	10.4270	10.5949	10.5412	11.2690	10.2393	10.5649	10.5806	11.3051	10.7246	10.9995	10.3687	10.9082	11.3704	10.2374	10.5344	10.6769	10.2524	11.0361	10.6472	10.3043	10.2647	10.5020	10.1220	10.1337	11.3757	10.2861	10.2596	10.1801	10.5758	10.9449	10.1191	10.4342	10.5808	10.2761	11.0992
200972_at	10099	TSPAN3	8.4358	9.0634	9.1907	9.0978	9.4894	10.2376	8.8350	10.1809	8.7119	8.8553	10.8729	10.1294	9.8235	9.8519	9.4936	9.3146	8.9318	9.3987	9.2595	9.5178	10.4246	9.8862	9.0157	10.1754	10.5085	9.6450	10.0416	8.8710	8.9934	9.7353	9.6176	9.9725	9.6467	8.2720	9.7103	9.3146	10.8349	10.3193	9.7492	9.8266	9.8924	8.9985	9.5069	10.0496	9.3732	9.6662	9.7106
200973_s_at	10099	TSPAN3	5.6557	8.2444	7.3242	7.2781	7.7634	8.4769	6.2798	8.4039	6.6692	7.2602	9.5641	8.7185	8.9335	7.9827	8.0312	8.5133	7.6626	8.0019	7.0025	8.4575	9.1255	8.7092	8.2323	9.6728	9.8209	8.7470	9.4811	7.4621	8.4872	8.2797	7.8234	9.3303	8.2371	7.5807	8.2261	7.4296	9.0376	9.4014	8.5962	9.0932	8.6412	8.1431	8.1889	8.8506	7.3240	8.5299	8.1450
200974_at	59	ACTA2	10.9044	11.1707	11.5291	10.5770	10.0121	11.9373	12.1475	11.7678	11.0889	10.1167	12.7965	11.8604	12.4730	11.6605	12.5812	11.2321	11.6706	9.8601	11.3917	12.3001	12.4075	11.2851	12.1040	11.3992	11.5355	12.5687	11.9805	12.3520	12.3876	11.6400	12.1579	11.0181	11.7526	11.8338	12.2602	12.2042	9.5313	12.7547	13.1842	12.6981	12.4861	12.4462	12.5936	12.6838	11.7819	12.7395	11.9326
200975_at	5538	PPT1	10.8454	11.1534	11.0080	10.3629	10.9841	11.0525	12.0449	11.4771	10.6058	10.8556	11.2077	10.8892	11.0761	11.4112	11.1807	11.0982	10.6340	11.1471	10.6270	11.5807	10.9760	11.4421	10.5244	10.4897	10.8512	10.1106	10.7772	11.5570	11.3089	10.6234	10.0759	10.3182	11.0022	11.8659	9.9786	11.2620	10.8831	10.7294	11.1035	11.6504	11.2288	10.7171	10.9070	11.0470	11.1818	10.7521	11.0286
200976_s_at	8887	TAX1BP1	9.1223	9.8187	9.1951	9.2389	9.8725	9.5482	9.3623	9.9216	9.7371	9.9117	9.3203	9.6725	9.7454	9.6927	9.4545	10.6581	9.1326	10.0843	10.1622	9.2471	8.6163	9.1699	8.7102	9.1176	9.5486	9.1628	8.9429	8.9691	9.4297	9.5808	9.6528	9.4601	9.6919	10.1063	9.7862	9.7753	9.2109	9.2933	9.0847	9.1583	9.6130	9.8920	9.1464	9.8491	9.3810	9.7618	9.3709
200977_s_at	8887	TAX1BP1	9.1037	10.0237	9.4762	10.5070	9.8970	9.7326	10.5280	10.3838	10.4867	11.0121	10.4033	10.6953	10.0239	10.7429	9.9458	11.6569	9.4544	11.0239	11.3808	10.3903	9.7372	10.1910	9.2835	10.1122	10.5387	10.1332	10.1332	10.4413	10.0934	10.1848	10.5642	10.6057	10.2949	11.2828	10.0708	10.0985	10.3476	10.5247	9.8201	10.1881	10.3887	10.4557	9.9659	10.6154	10.3349	10.6075	10.2640
200978_at	4190	MDH1	11.0920	10.6872	9.9008	10.6504	9.4641	10.7203	10.2954	10.2620	10.9310	10.8107	10.1056	10.4229	10.5032	10.2115	10.1831	10.3949	9.7234	10.2584	10.1725	9.7561	10.0564	10.6530	10.3701	10.6757	10.4283	10.3896	10.7646	10.3417	9.9879	9.5867	10.0119	10.2616	10.1156	10.6135	10.3454	10.1597	10.5675	10.0234	9.9221	10.0330	10.0449	10.4402	9.6677	10.4248	10.5353	10.0204	9.8088
200979_at	5160	PDHA1	5.6450	4.9495	4.6639	4.6065	4.6924	4.9495	5.6618	6.2868	4.8026	5.5516	5.2969	4.7132	4.5920	4.7733	4.8989	5.0669	4.6022	5.8625	5.1021	4.9495	4.9495	4.7958	4.8924	4.6216	4.5320	5.3257	4.5245	3.0524	4.4446	4.9550	4.6122	4.9912	4.7170	4.8232	5.1663	4.9495	4.5245	4.9495	4.9495	4.7157	4.6065	4.5920	4.6077	4.5245	4.7292	4.7020	4.6016
200980_s_at	5160	PDHA1	8.7553	7.9010	7.5434	7.3947	8.4534	7.7473	7.5434	8.0398	7.3488	8.1886	7.4265	7.4126	7.5434	6.5325	6.8419	6.5926	6.9452	7.3108	6.9796	7.2352	7.3796	7.2914	7.4913	7.5835	6.7585	7.1917	7.3009	7.3621	7.3249	7.6830	6.8691	8.1469	7.8985	7.6218	7.5434	7.2665	7.7512	7.5102	7.2452	7.9678	6.9067	7.4629	7.4546	7.1831	6.9492	7.1329	7.4275
200981_x_at	2778	GNAS	13.2355	12.8655	12.7029	12.9734	13.1371	12.6011	12.6352	13.7226	13.6456	12.7797	12.8333	12.9028	12.9997	12.7268	12.4238	12.1549	13.1176	12.3944	12.6203	12.8582	12.9770	12.7515	12.7006	13.4091	13.5905	13.2328	12.7802	13.0323	12.7374	12.5164	12.5283	13.2158	13.3074	12.6654	13.0847	13.1968	13.2375	13.0613	13.0601	13.2021	12.5548	13.2987	12.9394	13.2754	12.8300	13.1653	13.1646
200982_s_at	309	ANXA6	7.9674	8.7773	9.4118	9.3950	10.0863	7.7977	8.8877	8.9286	8.3451	8.1816	9.5670	9.1189	7.9189	8.8672	9.9649	9.2523	8.5131	8.6593	7.9464	8.7585	9.7894	9.2169	9.2521	8.0027	7.7221	8.7220	8.1671	8.6938	9.1665	8.5131	8.9427	8.1047	6.3849	8.1057	8.0845	7.6582	9.3860	8.6721	9.0151	8.2903	9.4747	8.2453	8.6885	8.2159	8.8285	9.0960	8.2474
200983_x_at	966	CD59	9.8228	10.8909	9.5761	9.9294	12.5849	10.4342	9.8702	10.1683	9.6792	9.4089	11.6210	10.9280	11.2116	10.3337	10.3297	12.1199	10.1240	10.3214	9.7801	10.1009	11.1715	10.3742	11.4181	11.1869	10.0471	11.8336	11.8914	10.4848	10.9664	10.3157	11.1221	9.9629	10.0799	10.3688	9.9945	9.8130	9.6248	11.0396	11.0625	10.6978	11.1050	11.0593	9.7359	10.9691	9.5046	10.7398	10.6856
200984_s_at	966	CD59	9.1443	10.3635	9.2447	9.1174	11.8334	9.8308	9.4651	9.2872	8.7544	8.5325	11.1709	9.9174	11.1834	9.4555	9.7483	11.3028	9.6167	9.8061	9.4602	9.4538	10.6110	9.4769	10.5152	9.9487	9.1564	10.9109	10.7663	9.4645	10.2365	9.4555	9.8747	9.0531	8.9751	9.9784	9.5575	9.1713	9.0405	9.8409	10.1025	9.9042	10.4785	10.3557	9.3765	10.5584	8.6981	9.6836	9.8515
200985_s_at	966	CD59	10.3219	10.9731	9.7525	9.9461	12.7183	10.3465	10.6821	10.1444	10.1835	9.2672	11.6461	10.2888	11.3730	10.4909	10.3377	11.7017	10.0729	10.7271	10.8190	10.3517	10.9913	9.9225	10.9764	10.3078	9.9405	11.4325	11.2994	10.1406	10.6669	10.3035	10.3541	10.1039	10.0984	10.7209	10.6750	10.4368	10.0860	10.3524	10.7545	10.2378	11.0268	10.6740	10.0560	11.2600	9.8324	10.5366	10.4934
200986_at	710	SERPING1	11.3514	9.2140	9.1372	9.4511	6.6049	8.1309	9.9993	8.9234	9.0122	7.1594	9.3911	9.5894	10.0252	9.0446	9.5708	8.1136	7.9218	5.8541	7.2982	9.7406	9.3173	10.0327	8.9676	7.3916	7.8066	9.0992	8.4343	9.0817	9.6404	9.5697	9.0081	8.2913	8.5999	9.2639	9.6170	9.6795	7.9533	10.3652	10.5438	9.8318	8.9198	9.3568	10.7178	8.6653	9.5697	9.4639	8.9068
200987_x_at	10197	PSME3	5.2040	6.5548	6.6094	5.7492	7.4425	6.2666	6.4399	6.0589	5.3958	7.6618	6.6629	6.6317	4.7018	5.6467	7.0005	5.9744	6.9251	6.1401	5.8305	7.3947	7.3395	5.9125	7.4887	7.6277	7.4574	7.8149	6.6731	6.6286	7.1013	5.4259	6.3460	5.7649	6.0807	6.0026	5.5492	5.7243	6.2128	6.2326	6.8711	6.6578	5.5810	6.2768	5.7394	5.9292	5.4422	5.9012	5.0503
200988_s_at	10197	PSME3	4.3819	4.7761	5.3568	4.6634	7.3730	4.4506	4.9138	4.7921	3.8876	5.7880	5.0362	4.7061	3.7750	4.9509	4.5444	3.6913	3.6694	4.9219	4.0111	4.8059	4.9403	3.6989	4.7801	4.8351	5.2932	4.9381	4.1491	4.1780	4.8407	4.5680	4.1743	4.9200	4.9769	5.0155	5.7904	5.3035	4.7761	3.8684	4.7761	5.0266	4.7735	4.3865	4.7761	5.2241	4.7746	4.7766	4.5135
200989_at	3091	HIF1A	11.0009	8.4926	7.4745	10.8304	9.7780	10.5102	9.0198	10.6294	8.7097	9.3790	9.5942	9.9859	9.8684	9.8438	9.8810	10.0943	10.1909	8.5590	9.5202	9.6344	9.1566	10.1387	9.0847	9.1578	9.1522	9.6648	8.5990	8.8797	8.7296	9.4152	10.1054	10.7020	10.4862	8.7881	8.3365	10.7314	7.9840	9.4955	9.6409	10.2314	9.7347	9.4982	10.0427	10.2123	9.6983	10.3757	9.5378
200990_at	10155	TRIM28	9.5968	9.3278	10.2332	9.2806	10.1859	9.4116	8.8322	8.4166	8.1301	9.1610	10.0903	10.0176	9.3179	8.3470	9.2057	8.6267	9.6670	9.3901	8.4325	9.1687	9.4796	9.9186	9.6866	7.9615	8.5540	9.5512	8.6718	9.0048	9.8823	9.2122	9.1976	9.2530	9.7886	9.0016	9.9108	9.7786	9.4242	8.2503	9.5506	8.9189	9.6454	9.0976	8.7049	8.4211	9.3021	8.0981	9.6151
200991_s_at	9784	SNX17	8.6770	9.0226	9.3983	8.1689	8.0932	8.6435	8.1944	8.0581	8.5709	8.2771	8.5656	8.2492	8.2439	8.1251	8.5791	8.7471	8.6336	8.6155	8.2925	8.3160	9.2804	8.0116	8.9746	8.7148	8.6345	8.5966	9.3132	8.6222	8.8878	7.9474	8.6976	8.4458	8.0573	8.3547	8.1446	8.5814	8.6336	8.4569	8.4166	8.6413	8.6005	8.6313	8.5486	8.3030	8.4752	8.0828	8.2783
200992_at	10527	IPO7	8.9833	9.5460	8.0482	9.4539	9.9875	10.1766	9.2227	9.2143	8.3931	9.1565	9.5718	8.9518	9.5447	9.0871	9.3382	9.6097	9.2511	9.8332	8.9580	8.6874	8.0914	8.5307	8.9974	8.4720	8.9577	9.4052	8.3399	8.9287	9.3848	8.7912	9.1462	9.4177	9.7152	9.6986	9.0594	8.8893	8.5531	8.9543	9.4855	9.7985	9.6133	9.5673	8.8329	9.3975	8.4390	9.3689	9.2111
200993_at	10527	IPO7	8.2539	8.5697	7.9268	8.8547	9.5436	9.2404	8.6702	8.9292	8.0404	8.9800	9.1903	8.3676	8.8890	8.6055	9.0517	9.4863	9.1037	9.5799	8.5830	8.4214	7.7368	8.4439	8.2355	8.1201	8.7155	9.1791	8.1057	8.9644	9.2274	7.6044	9.1233	9.2374	9.3921	9.0764	8.6912	8.8106	8.3313	8.1395	8.7726	9.4601	8.9860	8.6930	8.6387	9.1358	8.5030	8.9391	8.9515
200994_at	10527	IPO7	9.7448	9.4009	9.0020	9.3481	10.4398	10.1306	9.8155	9.7112	9.8063	9.3647	9.6382	9.1507	9.7110	9.3093	9.5924	9.6015	9.7078	10.0444	9.5786	8.6750	9.0986	8.5840	9.3711	9.1528	9.3972	9.5617	8.8217	9.2097	9.6395	8.5758	9.4255	9.8739	9.8792	9.5893	9.2635	9.7263	9.2812	8.8481	9.9372	10.0539	9.7802	9.7138	9.2484	9.4142	9.0279	9.5282	9.7226
200995_at	10527	IPO7	7.1238	7.2702	5.4017	7.3553	8.6107	7.6671	7.8019	7.8648	7.7175	7.1501	7.9533	7.0266	7.0266	7.4442	7.0681	7.2395	6.6547	7.7074	7.4073	6.6650	5.2655	5.7907	6.5239	6.4738	6.9118	6.9854	5.7154	6.2425	7.0569	5.1660	6.9763	6.8062	7.1850	7.4216	6.8242	7.2191	6.5646	5.3185	6.7494	7.5280	6.4981	6.7657	6.4921	7.0064	6.8656	7.0266	6.7412
200996_at	10096	ACTR3	11.8821	10.4883	9.6166	11.4595	9.1442	10.5773	9.8853	10.3505	9.6522	9.5057	10.1341	11.5039	10.7689	11.0100	10.5048	10.7167	10.7228	10.1146	11.3154	10.6859	10.3816	11.1100	10.4341	10.5434	10.1772	11.0735	11.1029	10.8994	10.1851	10.1851	11.0131	10.9278	10.5852	9.7162	9.8853	10.6486	10.3677	11.1879	11.0335	10.5476	10.9602	10.7688	10.8236	10.9868	10.7975	10.8986	10.5781
200997_at	5936	RBM4	9.5730	9.4033	10.0125	9.7505	9.6024	9.6984	9.4378	9.6730	9.4914	9.8255	9.1946	9.8190	9.5028	9.4745	10.2695	9.2674	9.7264	9.5882	9.2861	9.6379	9.7289	9.8827	10.0657	10.2227	9.7249	9.5050	10.1781	9.4794	9.1548	9.6511	9.9837	9.9419	9.6855	9.6984	10.2290	9.5113	9.2713	9.6418	9.7375	9.5741	9.9294	9.6005	9.2201	9.5700	9.5380	9.4043	9.8556
200998_s_at	10970	CKAP4	9.2737	7.9939	7.7781	7.5957	8.2878	8.4637	8.0985	8.0233	8.1145	8.0360	8.1651	8.1017	7.5550	9.6992	8.6678	8.0554	9.9651	9.4424	9.1050	7.6150	9.9989	8.3574	9.2509	7.7580	9.1960	9.0854	8.8195	8.7955	7.8458	8.1885	9.2295	8.5165	9.5441	6.5428	8.6609	9.2442	8.8920	9.3290	9.3666	9.5689	8.7865	9.1959	9.6165	8.3922	8.6310	8.9043	9.4619
200999_s_at	10970	CKAP4	10.4506	9.2079	9.4901	9.3953	8.4335	9.8801	9.0637	9.0692	9.3636	9.0516	9.2297	9.6807	9.2650	10.8368	10.1312	9.8572	9.9143	10.1705	10.3960	7.5505	10.2150	9.0731	9.3640	8.6946	9.2662	9.4530	9.5647	9.0626	8.6232	7.9939	9.9052	9.7517	9.4603	9.0796	8.2776	8.9189	9.1420	10.0614	10.0132	9.7241	9.7787	9.7940	9.4945	9.2067	8.8694	9.6675	9.7797
201000_at	16	AARS	9.3887	7.9362	8.9604	8.0202	9.2216	8.0008	8.9050	8.4752	9.7069	9.6953	8.4692	8.3610	9.2412	8.0211	8.5233	7.7677	8.3105	7.9995	8.5057	8.0146	8.3863	9.3612	8.8273	8.3809	8.1323	8.4975	7.6142	8.1012	8.8036	9.0709	8.5195	7.7572	8.0366	8.6259	8.5298	8.4063	8.0666	8.8630	8.9408	8.6369	8.4165	8.6846	8.5307	8.2385	8.1989	8.8289	8.9847
201001_s_at	NA	NA	8.7265	7.4368	7.3849	8.2743	7.7514	7.7281	6.8888	7.6451	8.5061	8.3285	7.0124	8.0333	7.8517	8.2224	7.5953	7.6715	9.4483	7.7651	7.9146	8.4021	8.9092	8.4920	8.0323	7.9989	8.3280	7.8369	8.0664	8.2481	8.1456	7.5640	8.1344	8.1238	8.8722	6.0263	7.1911	7.7986	9.0543	8.3670	8.1776	8.1880	7.3134	7.8963	8.3415	7.5880	7.4954	7.7355	8.2790
201002_s_at	NA	NA	9.7527	9.0645	10.1629	9.6195	9.7223	9.4776	9.3972	9.5287	9.4403	10.5429	9.3546	9.6223	9.4946	8.8576	9.2763	8.5381	9.5600	9.5255	9.3355	9.4112	9.8490	9.2159	9.2225	9.1916	9.9149	9.0627	8.9262	9.2005	9.9505	9.2107	9.5499	9.7568	10.0075	9.2249	9.6904	10.0401	10.1201	10.1144	9.4947	9.6561	9.2768	9.3804	9.7852	9.4232	8.9474	9.5142	10.0606
201003_x_at	NA	NA	9.0245	9.0566	9.9144	8.7417	8.3863	9.1065	8.6712	7.6137	8.4897	9.1312	8.0583	9.0810	8.1189	8.7278	8.0819	8.1797	8.7535	9.5652	8.0203	8.9332	9.3861	9.1015	8.9193	8.8382	9.0088	9.2131	9.1670	8.2149	8.5402	8.9711	8.8643	9.3596	9.2723	8.7015	8.6886	8.9618	8.9949	8.4779	9.5637	8.6167	9.0540	9.1138	8.7198	8.8436	8.7561	8.5279	7.7534
201004_at	6748	SSR4	10.9443	11.0383	11.4152	11.8558	11.1622	11.6360	10.5429	12.1032	11.0743	11.6122	11.0726	11.9605	11.0411	11.2624	11.3598	11.6665	11.4567	11.6398	10.4341	10.7350	11.8154	11.0697	11.6999	12.3377	11.4152	11.1718	12.2123	11.1204	11.7716	11.4660	11.9905	11.3475	11.2809	10.5231	10.8002	10.6994	10.8772	11.4451	11.2474	10.8443	11.2610	11.4772	10.8941	11.4467	11.0872	11.3863	11.2215
201005_at	928	CD9	11.1895	11.4842	10.8963	11.3001	11.9600	11.2415	10.4002	10.6615	7.7386	11.1971	10.6893	10.6623	11.7090	11.1078	10.4804	10.5258	11.0742	10.8791	10.9988	12.1761	11.6696	11.3106	11.3924	10.7939	11.8723	10.6833	10.4010	11.5098	10.9425	10.5631	10.6011	11.5602	11.0755	11.8042	10.4908	10.6715	11.2116	10.9677	11.5278	11.4470	10.2902	11.5064	10.9375	11.1401	11.3759	11.4431	11.1804
201006_at	7001	PRDX2	3.1604	3.2166	3.1604	3.5488	3.1630	3.1827	3.2931	3.1604	3.1604	3.1604	3.2069	3.3865	2.9949	3.5729	3.1604	3.1604	3.1604	3.5208	3.1604	3.1604	3.1636	3.1604	3.1604	3.3101	3.3131	3.4232	3.1604	3.1604	3.7098	3.3282	3.3630	3.1604	3.1604	3.1604	3.1604	3.1604	3.1604	3.0377	3.1604	3.1604	3.1604	3.1604	3.1604	3.1604	3.1604	3.0966	3.1604
201007_at	3032	HADHB	9.9628	10.9644	10.5792	10.4906	9.2024	10.3048	10.5059	9.5701	10.1001	10.1857	9.9809	10.1733	10.2451	10.2318	9.9858	9.7655	10.0237	10.0101	10.1577	10.0096	10.2846	10.0376	10.0560	9.8823	10.1458	10.3114	9.8600	10.2313	10.0062	9.8899	10.0843	9.7746	10.0971	10.5943	10.4708	10.5202	10.4575	9.8911	10.2117	10.0644	10.3648	10.6509	10.0623	10.2844	10.2931	10.4673	9.9822
201008_s_at	10628	TXNIP	8.1041	12.1678	9.5195	11.0551	9.3780	10.2076	8.1584	9.3463	8.7646	9.3500	9.7015	10.9840	9.5639	10.3785	10.2187	9.4448	9.6812	8.5757	8.1371	10.3415	10.3283	9.7541	9.9068	10.7074	9.0308	9.8445	10.0033	9.4662	9.8716	10.9493	9.4379	6.4468	9.2458	9.2287	10.8479	9.2047	11.5775	11.2131	10.5297	9.0644	11.6285	9.8695	10.4647	10.0936	10.4719	10.3887	10.0721
201009_s_at	10628	TXNIP	9.7359	13.2066	10.6533	11.7360	11.1640	10.9951	9.2578	10.7072	10.1466	10.8055	10.9330	11.4305	11.2567	10.8178	11.1109	10.5495	10.9604	9.5384	9.3287	10.9222	11.1956	10.6004	10.6671	10.7846	10.4072	10.2557	10.4816	10.4090	10.2913	11.8577	10.5435	9.2068	10.5229	10.9837	12.0546	11.1230	12.7056	11.5815	10.9406	10.4809	12.2203	10.9201	11.3595	11.2273	11.5167	11.5631	11.0441
201010_s_at	10628	TXNIP	10.6334	13.0932	11.3008	12.2056	11.4255	11.3323	10.5297	10.8810	11.1935	11.3776	11.1475	12.0466	11.4374	11.1262	11.1408	10.5355	10.6787	9.0712	9.1369	11.0388	10.9844	10.6693	10.0292	10.6401	10.3267	10.2357	10.6283	10.6638	10.7032	11.6018	10.2939	10.1128	10.5882	12.0708	12.0728	10.8206	12.2649	11.2856	10.8903	10.0530	12.0960	10.6628	11.3549	10.9345	11.1129	11.3140	10.8280
201011_at	6184	RPN1	9.5565	8.3476	10.0896	9.3589	9.8268	9.4533	7.5110	8.2832	8.0987	8.7714	9.0031	8.6953	8.5357	9.0047	9.7286	9.2454	9.5479	9.9848	9.4024	10.2646	10.1291	10.5338	9.3676	10.3526	9.1408	9.7361	9.8715	9.4790	9.1365	9.6585	9.9685	9.5815	8.3792	8.4467	7.9128	7.7672	9.7111	9.8816	9.7781	9.2937	9.3291	10.0066	9.0380	9.9619	9.6961	9.7876	10.1627
201012_at	301	ANXA1	10.5770	10.6721	5.3728	10.0720	7.7785	9.4645	9.6388	9.9134	8.7804	6.7341	10.0393	9.7708	10.5297	10.1220	9.9243	9.6902	7.9720	5.6231	9.4084	9.6211	7.9336	9.3907	7.9658	8.5124	8.8591	9.7254	9.3431	10.2446	9.0125	9.3259	9.0831	8.5696	9.4704	9.4346	9.6511	9.9443	8.5581	10.1720	9.9865	9.8010	8.3823	9.2524	10.0764	10.0933	9.5695	10.0610	9.2681
201013_s_at	10606	PAICS	8.6535	8.6721	9.0625	8.9039	9.7666	9.5953	9.5963	9.2613	9.9800	9.4148	9.3180	9.8468	9.6981	8.5980	8.9017	9.1773	9.3065	9.0833	9.1058	8.5234	8.3719	9.0417	8.7158	8.6748	9.3330	9.2039	8.3276	8.6696	8.7474	7.8815	8.7326	9.5817	8.5615	8.6178	8.9349	9.0894	8.3654	8.8114	8.7562	8.9894	8.7922	8.8558	8.4017	8.2677	8.9215	8.4517	8.8127
201014_s_at	10606	PAICS	8.6321	8.5066	7.8199	8.5223	9.1812	9.6570	8.4550	7.8559	8.6185	8.2226	8.6118	9.6054	9.1869	8.4881	8.5465	8.9111	8.9081	8.1793	7.8595	8.1099	6.9162	8.8876	8.4589	8.8581	8.0056	9.0958	8.0286	7.8378	8.5562	7.5082	8.2639	9.0598	8.6035	8.2098	7.7378	8.4237	7.7476	8.1491	8.9438	9.1423	8.3181	8.4931	7.8205	7.7311	7.7581	7.7703	8.1869
201015_s_at	3728	JUP	9.4233	9.0100	9.7010	7.9395	10.1979	8.8433	9.2532	8.2680	7.8829	10.1364	9.5945	9.1349	7.3278	8.2796	9.1438	7.5491	10.0098	9.4047	9.0189	9.5785	9.2632	8.6510	9.4393	7.9181	8.5610	8.8744	8.2783	8.6539	8.6242	8.5611	8.1106	9.6109	9.8797	9.3356	9.7572	9.8018	10.3442	8.6883	9.0851	8.9214	8.7655	8.8551	8.7935	8.9807	8.9611	8.4977	8.9605
201016_at	1964	EIF1AX	9.1072	7.5176	7.3175	8.5585	7.5176	8.6382	7.7538	8.7065	7.2953	7.7454	8.0481	7.5176	7.4664	8.0402	8.5185	9.0805	7.7212	8.9487	8.9628	9.2387	7.5410	8.7849	7.5176	8.4045	8.2952	9.3910	9.0006	9.0131	7.8632	8.0989	9.2055	9.5399	8.4006	7.6044	7.2975	8.2013	8.2171	7.9206	7.9496	7.8193	7.5511	8.0306	7.9801	7.5617	8.2813	8.2422	7.8197
201017_at	1964	EIF1AX	8.0460	8.6488	7.9506	9.1548	8.6955	9.4194	8.4029	9.9473	7.7326	8.3066	8.8499	8.7314	8.4653	8.7905	9.7796	9.4696	8.4640	9.4245	8.9488	9.3046	7.6410	8.5330	8.3682	8.4884	9.2070	9.3853	9.0427	8.9518	8.7658	8.3202	8.9486	9.4532	8.9218	7.8345	8.9161	8.3674	9.0628	8.6753	8.7833	8.8869	8.4802	8.9555	8.4015	8.6976	9.3543	9.0280	9.2157
201018_at	1964	EIF1AX	7.5586	8.4312	6.6961	8.1168	8.7207	8.7588	8.2895	9.9585	7.7885	7.8809	9.0349	7.7166	8.3571	8.3149	8.1118	8.6575	5.3018	8.1171	7.9716	8.5444	6.6322	7.0267	5.8469	8.2730	7.3169	8.3419	7.4656	7.6319	6.3716	6.4664	7.5679	8.8787	7.6816	7.9643	8.3645	8.2086	7.5052	7.2014	7.2964	8.1336	7.3540	7.8388	6.1875	7.9775	7.7357	7.6114	8.3087
201019_s_at	NA	NA	10.3835	9.6194	9.5345	9.9907	9.7240	10.0256	9.8914	10.9357	9.5797	9.5759	10.1693	9.6596	9.7376	9.4018	10.1055	10.1536	10.3571	10.6721	10.3850	10.3705	9.8905	10.1181	9.8983	10.0579	9.7008	10.3461	10.0104	10.0546	9.2853	10.0456	10.8510	10.7069	10.0629	9.0445	9.6802	9.6937	10.0445	9.6548	9.8666	9.6976	9.8155	9.8531	9.9142	9.8122	10.2618	9.8639	10.0751
201020_at	7533	YWHAH	9.6420	9.4384	7.6912	7.9161	9.7590	9.1868	7.1039	7.8940	7.4013	8.9624	9.1608	8.1904	8.7463	9.1936	8.8636	9.0159	8.2547	8.8365	7.7269	8.4687	8.7125	9.3479	7.7381	8.9823	9.7892	9.2575	9.1093	8.8160	8.7891	7.9703	8.6240	9.1141	7.2410	8.5966	6.4309	7.3446	7.1483	8.7678	9.2790	9.2378	8.6262	9.1198	9.0750	9.4889	9.4867	9.1318	9.1908
201021_s_at	11034	DSTN	11.7226	11.7271	12.7522	12.0509	12.0555	12.0766	10.8730	11.9652	10.5571	12.2465	11.9251	11.8453	12.3514	11.8991	11.7389	11.5091	12.0240	11.6196	11.7099	12.2244	12.0168	12.0953	11.7375	11.9397	11.4405	12.0475	12.0695	12.2634	12.1119	11.6562	12.1268	11.2785	12.1624	12.3577	11.3783	11.5291	12.5420	11.7822	12.1997	11.5618	11.4618	11.9084	11.6480	11.5768	11.2650	11.5879	11.8374
201022_s_at	11034	DSTN	11.5974	11.8480	12.4755	12.1997	12.6678	11.8382	12.7202	12.8467	12.5726	12.5690	12.2716	11.9439	12.8281	12.2643	11.9806	12.1725	12.2793	12.2447	12.1392	12.3359	12.1628	11.7123	12.0976	12.2277	12.0237	11.8536	11.9658	12.3612	12.2161	11.8175	12.2556	11.8785	12.1443	12.4663	11.9637	12.1425	12.8286	12.0459	12.5384	12.0229	11.6042	12.1881	11.7120	12.1654	11.7839	12.0768	12.3527
201023_at	6879	TAF7	9.3194	9.4285	8.8513	10.0463	9.5635	8.5451	9.1824	9.1989	8.8263	9.8288	9.5617	10.0005	8.6778	8.4926	9.7282	9.4250	9.4617	9.2452	9.2068	9.4851	8.6557	9.7684	9.4069	9.6910	9.7267	9.1628	9.6686	9.7314	9.8052	9.4253	9.9265	9.9808	9.5280	8.7720	8.5390	8.8515	10.3515	8.9095	9.0545	8.4744	8.8839	9.2703	9.0899	8.8205	9.7694	8.6184	9.2147
201024_x_at	9669	EIF5B	10.4426	9.4704	8.8885	9.1943	8.6365	9.2501	9.9813	9.8303	9.2760	8.3026	9.4931	9.4092	9.8182	9.7796	8.2583	8.6493	7.6180	9.1204	9.4580	8.5384	7.9781	8.5701	8.1832	7.8107	8.2064	8.0923	7.1235	8.6255	8.1936	7.8094	8.3544	9.0295	9.1999	9.2097	8.7059	9.3253	9.7485	8.7707	8.9143	8.8463	9.1487	8.8690	8.6249	9.3305	9.5701	9.1274	8.7100
201025_at	9669	EIF5B	5.3804	4.7203	4.7203	5.2798	4.7203	5.1908	5.2593	5.6416	5.0052	4.4627	5.2935	5.9019	4.7203	4.8695	5.2275	5.0040	5.0733	5.0837	6.6743	5.2798	4.6920	5.1228	4.7203	4.7203	5.2798	4.8800	4.7077	5.2798	5.2087	5.0470	5.3096	5.3060	5.9960	5.5367	4.8925	5.1421	5.9751	5.2798	6.0162	5.8690	5.2798	5.6953	5.0943	5.5652	5.7608	5.5867	5.2798
201026_at	9669	EIF5B	3.0246	2.2205	2.2205	2.2205	2.2205	2.2205	2.2848	2.2205	2.2205	2.2205	3.0246	2.4476	2.8646	3.0246	2.2205	3.0226	2.2205	2.8711	3.0246	2.2205	2.4334	2.2205	2.2205	2.7280	2.2205	2.2205	2.2205	2.2925	2.2368	2.2205	2.2205	2.2835	2.6452	3.0226	2.4141	2.2205	3.0246	2.6370	2.8870	3.0226	2.5178	3.0246	2.2205	3.0246	3.0392	2.9981	2.7498
201027_s_at	9669	EIF5B	8.1424	8.7425	8.3990	8.8666	8.1085	8.6171	8.3904	9.1203	7.7404	7.2785	8.7282	9.3499	9.4070	8.6833	8.1085	9.0838	8.3886	8.5957	9.0370	8.3387	8.2962	8.3762	8.1085	8.4233	8.7734	8.0319	8.1085	8.8856	8.2203	8.1085	8.2334	8.3391	8.7677	9.1985	8.5135	8.4623	9.1558	8.6460	9.0002	8.6565	8.7050	9.0447	8.5708	8.9073	9.3066	9.1036	8.6679
201028_s_at	4267	CD99	9.0191	9.6251	9.6462	9.6608	8.7713	9.9215	8.5699	9.7996	6.5829	9.6523	9.4517	10.1218	9.3972	8.4476	9.9205	9.2835	9.0991	7.4830	8.8438	9.2506	10.5587	9.6064	9.2090	9.9087	8.3323	9.0470	9.9893	9.5770	9.9038	9.9566	10.0940	9.2778	8.7328	8.6035	8.8119	8.5622	8.1240	10.1544	10.4482	10.3586	9.7184	9.1916	10.2442	8.6608	8.6740	9.7415	9.2121
201029_s_at	4267	CD99	11.1443	10.5450	10.5935	10.5927	10.4922	11.0196	10.9591	11.2259	9.2334	10.9505	11.0353	11.1390	10.6805	10.5224	11.1122	10.7022	10.4826	9.0218	10.8266	10.4451	11.6190	10.6817	10.5894	10.6575	9.9750	10.0645	10.9778	10.5954	10.7112	10.9012	11.1814	10.9365	10.3370	9.8760	10.5823	10.5765	9.8269	11.2386	11.3286	11.1826	10.4128	10.5052	11.3698	10.1847	10.1454	10.9405	10.5942
201030_x_at	3945	LDHB	10.0206	10.0610	8.1906	10.8611	8.6577	10.4128	9.3500	9.5252	10.7890	8.2582	10.4257	10.2744	10.7625	9.2666	10.3949	10.0357	8.0210	7.5885	8.9082	9.3441	8.5791	10.9706	9.0717	10.1845	8.8036	9.9607	9.7713	9.5321	9.7608	9.7885	9.4899	8.8411	9.0919	9.2413	11.0738	10.1792	7.9338	9.5636	9.9031	11.2762	8.8487	9.9773	10.4467	9.7786	8.6825	9.9112	8.8975
201031_s_at	3187	HNRNPH1	11.2232	8.7454	8.9215	10.1305	9.3840	9.8286	10.3070	9.6229	10.0428	9.3742	10.0732	10.0631	9.2623	10.4800	10.0291	9.3360	8.2914	9.6428	10.2467	10.1304	9.5039	10.0824	9.2541	9.9545	9.4639	9.6463	9.6448	9.4102	9.2798	10.2202	9.6861	9.9936	9.6460	8.9411	9.5821	9.3737	10.5190	9.1959	9.8132	9.3464	10.3520	9.1498	10.2808	9.4149	9.9832	9.5585	9.4452
201032_at	10904	BLCAP	8.9986	9.4183	8.7864	8.3362	8.9686	8.3732	9.1950	9.0449	8.7534	8.8012	8.9853	8.7655	9.3059	8.7631	8.6781	8.7393	9.3655	8.3351	9.0093	8.8708	9.6593	8.7231	9.4751	8.2545	8.5378	8.2340	8.4549	9.0234	8.9535	8.3975	8.7117	8.4491	8.8727	8.8872	9.1416	9.3666	9.7462	10.2544	8.9429	8.3161	8.4501	9.3330	8.7907	8.8596	9.1508	8.9783	9.5771
201033_x_at	6175	RPLP0	13.5526	13.6325	13.8915	13.9360	13.8012	13.9573	13.8743	13.3310	12.9214	13.0559	13.5435	13.7843	13.5140	13.8715	13.8509	13.6943	13.4201	13.2653	12.7615	13.1024	13.9831	12.9337	13.8247	13.5328	13.3606	13.5394	13.6192	13.6813	14.0387	13.5002	13.6234	14.0276	13.9540	13.9226	14.0671	13.7475	13.3526	13.3458	13.7015	13.8926	14.3041	13.7718	13.4162	13.5621	13.4722	13.4098	13.8607
201034_at	120	ADD3	9.4677	9.2327	6.7849	9.9895	6.4739	8.8827	8.5793	9.7610	7.3777	8.1279	10.5617	10.4303	10.0304	9.3699	10.1846	10.2769	6.7919	4.2738	10.0713	11.3097	7.9775	8.5534	7.6821	8.5882	7.8757	8.1387	7.9748	8.9694	10.5694	10.2366	9.2633	7.9080	8.3727	8.9499	9.9374	9.6484	10.0518	9.6534	9.8560	8.5806	8.5819	9.2635	10.1003	8.9914	8.8708	9.7954	8.8216
201035_s_at	3033	HADH	6.3088	8.1851	8.5079	7.9868	7.0551	7.7049	7.5648	7.0244	7.3004	7.2888	7.1140	7.0660	7.2669	7.0801	7.4755	7.1899	7.0204	6.8300	6.4535	7.0245	7.8112	6.6271	7.0483	6.9253	7.2161	7.0741	7.4148	7.2165	7.1254	6.6846	7.0565	7.5458	7.5278	7.1357	7.2143	6.8722	6.9888	6.8768	6.8768	8.0071	7.3953	7.4067	7.1584	7.1442	5.8026	7.1781	7.0244
201036_s_at	3033	HADH	7.4150	9.1722	9.1066	8.9379	8.3722	9.3292	9.0515	7.7824	8.5070	9.3110	8.3722	8.3722	8.5639	8.8453	8.3895	8.4481	8.1276	8.3722	7.8062	8.2898	8.6447	7.8835	7.9290	7.4209	8.7577	8.2964	7.7995	8.4591	7.3751	7.5452	8.1816	9.0769	7.4192	8.3506	8.2555	7.7675	8.1616	7.2856	7.9186	8.7823	8.5506	8.6721	7.1657	7.6728	7.2490	8.4181	7.2082
201037_at	5214	PFKP	7.4716	7.0829	5.8027	7.9317	5.0401	7.3412	6.1143	6.5158	4.2230	4.9239	6.1519	6.7122	6.7122	6.9616	6.2209	5.0388	7.3483	4.2773	6.4782	5.7796	7.9861	7.9930	7.2138	4.8774	6.6240	7.9695	7.7348	6.5909	6.4239	5.6357	7.2384	7.2236	8.6887	4.9541	5.9540	7.2360	4.8697	7.8438	7.6533	5.8103	6.8213	7.2234	7.4854	6.9624	4.9779	5.6280	5.5039
201038_s_at	8125	ANP32A	7.6874	6.8270	8.0856	8.1758	6.7472	8.0735	8.0725	7.1735	7.5957	7.8249	8.5700	8.0769	7.4609	7.5812	8.1111	8.0066	6.5656	8.1106	7.8572	7.7782	7.3070	7.8333	7.5731	8.4271	6.9838	7.9909	7.9938	7.7982	7.7139	7.4850	8.4247	7.9936	6.6578	7.7170	7.7757	8.0684	8.8077	7.6881	7.3627	7.2825	8.0328	7.4759	7.4201	8.1164	8.2435	7.6911	8.0281
201039_s_at	5886	RAD23A	7.0525	7.6463	8.1151	7.3972	8.1656	7.2988	6.0485	7.2589	7.6996	7.6404	7.6141	7.3901	6.5785	6.7494	7.0444	6.1526	8.3590	8.2972	7.1609	7.8272	8.0343	7.9500	8.4960	7.4305	8.2116	7.9731	7.5823	7.4704	8.3327	7.7250	6.9625	6.8740	7.7481	7.1426	7.6242	7.4289	8.6403	7.5370	7.7012	7.2351	7.8784	7.7138	7.7350	6.7984	7.9018	6.6302	7.8416
201040_at	2771	GNAI2	8.5748	8.2830	8.4136	8.1067	8.1837	7.8976	7.5727	6.8037	7.7861	7.5247	7.2906	8.3542	7.2583	7.5271	8.2655	7.3208	8.2961	8.0872	7.8375	7.4164	8.3486	7.2855	7.4373	7.7732	7.9017	8.5714	7.7957	8.1431	8.0220	8.0379	8.3107	7.6436	7.8353	6.2719	8.0635	7.5316	6.7363	7.5380	8.0223	7.7061	7.9590	7.8546	8.8304	7.6682	8.1059	7.2893	8.1262
201041_s_at	1843	DUSP1	10.5482	11.4683	9.0230	8.6108	9.6992	9.5119	9.9888	8.7336	8.5848	9.7360	9.3409	10.9640	11.0155	11.1462	8.7694	8.9948	11.5334	8.3094	8.2864	11.3490	10.0433	9.2488	9.2621	9.6498	10.4208	10.5560	8.9666	9.4729	10.4434	8.6690	8.5539	9.6705	8.8417	11.5306	8.9006	9.2409	11.8304	11.4795	11.9616	9.6057	10.3957	11.0291	10.3900	11.3995	10.0701	10.2990	10.1608
201042_at	7052	TGM2	7.0928	4.8713	4.4237	4.9468	4.8699	4.8807	4.8964	4.8699	4.8699	4.8028	4.7789	4.8699	4.8699	4.8699	4.9467	4.8713	4.6976	4.8699	4.8713	4.7263	4.5240	5.9537	4.5481	4.0494	4.3169	5.0977	4.5449	4.7337	4.3600	4.8699	4.5345	4.4237	4.7052	4.0376	4.5739	4.8699	4.5895	6.5408	4.4237	5.5337	4.8699	4.2381	5.9747	4.8713	4.4826	4.4237	4.8699
201043_s_at	8125	ANP32A	5.8952	8.1589	6.7510	7.9204	5.8952	7.5759	4.8995	5.8952	5.8940	6.9154	7.3907	7.6482	6.5271	7.1636	6.1108	6.3335	6.0604	6.8962	5.8952	6.6026	6.6665	7.6226	7.1908	6.9038	6.5340	6.6458	7.0502	6.5243	7.3427	6.3413	6.9769	7.0064	5.2251	7.3578	4.9510	5.0746	8.3566	6.7110	6.8003	7.1777	7.1148	6.8038	6.5972	6.2724	6.7988	5.8843	7.4587
201044_x_at	1843	DUSP1	2.6429	6.0602	2.7956	2.6505	2.5425	2.8145	2.5425	2.6505	2.6461	2.7798	2.5425	4.1011	4.1271	3.0686	2.6505	3.2349	4.5713	2.7043	2.6505	3.7722	2.5425	2.5923	2.6505	3.2132	4.7367	3.3643	3.1865	2.6505	2.6963	2.6519	2.5579	2.6291	2.6549	4.8989	2.5425	2.6505	6.3059	6.2965	5.1940	2.6948	2.7753	5.2389	3.4233	3.6114	2.8325	3.2890	3.2759
201045_s_at	5870	RAB6A	2.4860	2.5257	2.4860	2.4860	3.4104	2.5033	2.4860	2.7110	2.4860	2.4860	2.4860	2.4860	3.2666	2.4860	2.4860	3.2916	2.4860	2.4860	2.8320	2.4860	2.4860	2.4860	2.8939	2.9364	2.4860	2.4860	2.7655	3.2831	3.0859	2.4881	2.5124	2.4860	2.4860	2.2803	2.3780	2.4860	2.4860	3.3262	2.4860	2.4860	2.4860	2.6754	2.5679	2.4860	2.4860	2.4860	2.4860
201046_s_at	5886	RAD23A	8.5657	8.8885	9.7134	8.6875	9.7300	8.8137	9.6289	9.1013	10.2072	8.9992	8.9860	8.7482	8.5378	8.7467	8.7464	8.2244	9.4770	9.0483	8.9954	9.0293	9.1704	8.9159	9.3509	8.7482	9.5135	8.9481	8.7880	9.0795	9.4186	8.9358	8.5644	8.9655	8.7535	9.2516	8.8461	9.4875	9.9924	8.7361	8.8648	8.1789	8.7319	8.7121	9.1338	8.7482	9.0309	8.1692	9.0875
201047_x_at	5870	RAB6A	9.0783	9.6361	8.4973	10.4215	10.9045	9.2547	9.2994	9.6537	9.3419	9.0054	9.5757	9.2775	9.2164	9.4479	8.7281	8.5199	8.3630	8.9154	9.5197	8.8212	8.8619	9.4325	8.5795	8.7828	7.4500	8.6663	8.8371	9.2021	9.2944	8.9690	9.2385	9.4253	9.1748	9.5945	8.2601	9.3474	8.9511	9.7718	9.3359	9.3416	9.1949	9.6033	9.6010	9.0492	9.2747	9.3458	9.2331
201048_x_at	5870	RAB6A	2.2531	3.9865	2.2531	3.6889	5.5088	2.3303	2.2531	2.2531	2.2531	2.2531	2.4058	2.2531	2.2531	2.2604	2.2531	2.2706	2.2531	2.2531	2.2531	2.3066	2.2531	2.2561	2.2531	2.2531	2.2531	2.2549	3.3199	2.2561	2.4353	2.2531	2.2557	2.2205	2.2531	2.2531	2.2531	2.2531	2.4723	2.2531	2.2687	2.2531	2.2531	2.2531	2.2597	2.2531	2.2531	2.2531	2.2531
201049_s_at	6222	RPS18	14.3315	14.5807	14.4928	14.5362	14.2199	14.4515	14.4380	14.2951	14.3569	14.0556	14.3793	14.2781	14.0740	14.0239	14.4381	14.2559	14.3007	14.2087	14.1172	14.3020	14.2397	14.3969	14.1839	14.3941	13.8818	14.2966	14.1089	14.7611	14.5378	14.3428	14.2705	14.3372	14.7253	14.4047	14.4249	14.5014	14.2588	14.2874	14.2887	14.0728	14.3776	14.2124	14.2701	13.9607	14.3551	13.7858	14.2207
201050_at	23646	PLD3	7.9624	7.2128	8.0912	7.4836	8.2283	7.0606	6.8135	7.4973	6.8771	7.7204	6.9787	7.2550	7.2471	6.3315	7.1600	6.6357	7.0532	7.0721	6.2540	7.9349	7.5786	8.3920	7.6887	6.4288	8.1486	7.8485	7.1121	7.3202	8.2535	7.4937	6.8203	6.3912	7.3566	7.0794	7.7602	7.0552	8.0346	8.1821	7.3554	7.4787	7.2128	6.4496	8.5713	6.4266	7.2359	6.4810	8.0512
201051_at	8125	ANP32A	8.3942	9.0695	8.7133	9.2996	7.9613	9.1692	8.4236	7.8442	8.5042	8.7593	9.5044	9.3681	8.4277	9.5276	8.7675	8.6162	7.9954	8.9939	8.3925	8.8441	9.1113	9.1218	9.2836	9.9434	8.1554	9.0437	9.1581	8.8536	8.8351	9.1381	9.3470	8.1437	8.6004	8.6785	9.7080	9.0909	9.6209	9.2849	8.8724	9.3012	9.6464	8.9915	9.0470	8.8459	9.4077	8.9437	9.3707
201052_s_at	9491	PSMF1	7.9937	7.2483	8.6496	7.9492	7.9243	7.8038	7.5163	7.7952	8.5155	7.9359	7.4084	8.4345	6.4542	7.2987	8.2066	7.0732	8.9117	7.6768	7.6145	8.2765	8.3638	8.7421	8.5704	8.0701	7.7857	8.0338	7.9780	8.2641	8.6126	7.9415	8.2627	7.4342	8.3379	7.4724	7.6099	7.1317	8.6546	9.1276	8.2581	7.4706	7.8102	7.8925	7.5223	7.2350	8.4359	7.5060	8.6545
201053_s_at	9491	PSMF1	8.4352	7.7282	8.6449	7.9719	7.7713	7.7282	8.7250	8.1053	9.3991	8.5471	8.1580	8.1071	7.7282	7.8368	7.9451	7.9822	8.7409	7.9430	7.9093	7.8766	9.1857	8.1556	8.8209	8.4697	6.9967	7.7282	7.7587	7.6001	7.5245	7.1694	7.9620	8.0777	8.2867	7.5132	7.4416	8.0462	7.7065	7.8319	7.7211	7.7282	7.7282	7.9044	6.7968	7.5697	7.9873	7.8612	7.6771
201054_at	10949	HNRNPA0	9.3097	9.7554	10.4461	10.4614	9.5833	10.0582	10.7018	10.8453	9.8403	9.9834	10.9771	10.1823	10.0368	10.1373	10.8062	9.7090	10.3680	9.4760	9.2333	9.9884	9.7789	9.1684	10.0782	9.5469	9.5019	9.8469	9.5507	9.6558	10.4222	10.5993	10.1867	10.3798	10.2128	10.3686	10.4761	10.2184	8.7005	9.8844	10.3192	9.5788	10.3686	10.0360	10.4004	9.9923	10.0572	10.5645	10.2876
201055_s_at	10949	HNRNPA0	8.4166	6.9406	7.2804	7.3433	6.0521	7.2399	7.7477	7.2470	6.5460	7.1685	7.5334	7.3600	7.3721	6.7862	7.9891	7.2995	8.4595	7.5872	7.1022	7.3197	8.0093	7.7246	8.2871	7.5407	7.1289	7.5054	7.8882	7.1317	7.4547	7.8747	7.5815	7.0735	7.1714	6.9585	6.8991	7.2843	7.6550	7.2125	7.9202	7.1694	7.9413	7.9873	7.5883	7.3193	7.6364	7.5425	7.9134
201056_at	2804	GOLGB1	5.5734	7.1210	7.8500	6.8714	7.3988	6.9972	7.4169	8.0268	7.2894	7.1279	7.4199	6.1013	6.7135	6.8792	6.3766	7.2899	5.6560	7.7360	7.0342	7.7878	6.4014	6.7778	5.8345	5.5030	7.0693	5.6800	6.4163	6.5073	6.3642	5.7237	6.5346	6.2851	5.9999	7.4766	7.3164	6.9962	7.2925	6.1865	6.4220	6.8351	6.7776	6.3388	6.2317	6.8870	7.0147	6.8748	7.5097
201057_s_at	2804	GOLGB1	7.7068	8.7595	8.8148	8.8708	8.4916	8.5597	8.7728	8.4114	8.7625	8.1004	8.3574	7.9665	7.8852	8.4649	7.7012	8.8204	6.8675	9.3640	8.7086	9.3514	8.0013	8.6044	7.5828	6.8496	8.6707	7.1346	7.6709	8.3496	7.6052	7.7045	8.0598	8.0901	8.3119	9.2140	8.8828	8.4079	8.8130	7.5180	7.9713	8.0998	8.3807	8.3457	8.0890	8.2800	8.2675	8.7995	9.2022
201058_s_at	10398	MYL9	7.2018	9.1362	9.1215	7.0876	7.2498	8.5609	8.6697	8.5278	7.7078	6.0947	9.4228	8.3981	8.8504	8.0971	9.6699	8.2561	9.0558	5.7152	8.6779	9.4263	9.7702	8.2027	9.6057	8.7408	8.1179	9.5627	8.3863	9.6436	10.0459	8.9798	9.1316	8.1158	9.5170	7.9298	9.2978	9.5374	7.4358	9.7151	10.1561	9.9493	8.9817	8.8732	10.5197	8.8417	8.5517	8.9994	9.4271
201059_at	2017	CTTN	8.4137	8.0408	8.3024	7.4161	11.2452	8.0217	8.5264	9.0956	8.3031	10.2089	8.7088	7.9165	9.3111	9.1528	8.6523	7.9532	7.7454	7.7673	8.3947	7.6038	7.8211	7.6140	7.5381	7.7723	8.0527	7.1706	7.6995	6.9877	7.2952	7.8216	7.8904	8.0647	7.1906	7.8643	6.9332	8.0307	7.5327	7.3192	7.9868	8.7078	8.0516	7.5438	7.1053	7.7877	7.6097	8.1159	7.8198
201060_x_at	2040	STOM	8.0694	7.8061	8.0526	7.9694	7.7010	8.9411	8.0135	7.4342	6.4390	4.8985	9.1600	7.6664	9.2180	8.6283	8.0137	9.0252	8.0526	7.8596	6.1975	8.1306	9.6333	8.0953	9.5484	8.0543	8.0137	8.2364	8.0526	8.0107	8.5068	8.0526	7.2269	7.8641	6.8348	9.1974	7.1424	8.0543	6.6887	8.3405	9.1004	8.2625	8.5911	8.0543	8.0543	8.0526	8.8376	7.8623	8.0137
201061_s_at	2040	STOM	10.4972	9.8352	10.7995	9.9999	10.6965	10.8430	10.9810	9.5050	9.3967	8.1435	11.2266	9.4558	12.1997	11.2143	10.6161	11.6144	10.5426	9.9151	9.1781	10.4563	12.1519	10.2862	11.8576	9.8968	10.4048	10.7540	10.2953	10.3333	10.9921	10.4016	9.6834	10.3613	9.6562	11.7572	9.8087	11.2183	8.8631	10.5946	11.2405	10.5466	11.4647	10.6997	10.7425	10.8338	11.3285	10.0689	10.5824
201062_at	2040	STOM	2.2205	2.2205	2.2205	2.2205	2.2205	2.2205	2.2205	2.2205	2.2205	2.2205	2.2205	2.2205	2.2205	2.2205	2.2205	2.2205	2.2205	2.2205	2.2205	2.2205	2.2228	2.2205	2.2205	2.2205	2.2205	2.2205	2.2205	2.2205	2.2205	2.2205	2.2205	2.2205	2.2205	2.2205	2.2205	2.2205	2.2205	2.2205	2.2205	2.2205	2.2205	2.2205	2.2205	2.2205	2.2205	2.2205	2.2205
201063_at	5954	RCN1	9.3818	8.3568	8.0267	9.3649	9.0786	8.2228	8.7731	9.7658	7.3081	6.4126	9.2966	9.1473	9.6175	9.5013	9.0514	8.9905	8.7139	9.3898	11.2345	8.0255	9.2350	9.1092	8.1338	7.8502	9.0635	9.2450	9.2971	8.4785	8.5289	7.9596	8.8663	9.7514	8.7967	8.3610	8.2538	8.5815	9.1193	9.3179	9.2699	8.3693	8.0130	9.3704	9.1685	9.5642	7.9449	9.2533	8.2218
201064_s_at	8761	PABPC4	8.7273	8.6772	8.3433	9.1814	7.8591	10.2200	8.4458	8.2985	7.6741	8.0975	8.8255	8.9062	8.6327	8.4157	9.2775	8.8245	8.7969	8.0862	8.7691	8.6603	9.5974	9.2368	8.5493	8.8085	7.2815	8.7450	8.7545	8.3344	9.4645	9.5282	8.6757	8.2480	11.1285	8.2650	8.6363	9.3731	7.3934	8.9738	9.8713	9.3435	10.0042	9.1411	9.2336	8.4599	9.0388	8.5387	8.7908
201065_s_at	NA	NA	8.0134	9.6112	8.5750	8.5064	9.9015	8.8373	7.9379	9.2026	8.7034	8.1721	9.1895	8.3995	8.7098	10.1053	8.5450	8.0934	9.0325	8.3289	9.0896	9.1316	9.3403	9.1929	8.3549	9.2194	8.9955	8.9606	9.1546	8.9100	8.6780	8.8052	9.2105	8.3879	8.8849	9.5513	9.8107	9.4857	9.0920	9.9508	9.2693	9.5883	9.6458	9.2069	8.9272	10.1949	9.2064	9.2416	9.5615
201066_at	1537	CYC1	9.2506	9.3780	10.0472	9.4837	9.5014	9.7308	10.3621	8.4314	9.5805	9.7354	9.4546	8.5483	9.3911	9.0081	9.1486	9.3341	9.7703	9.5076	8.9065	9.2042	9.4286	9.2506	10.4052	10.1018	9.4494	9.2675	9.7323	9.2794	10.2573	8.9335	9.9702	9.5707	10.7429	9.0235	9.2506	9.0225	10.3092	9.5632	9.6154	10.6704	9.1898	9.0654	9.3356	8.6372	9.0107	7.9694	9.1877
201067_at	5701	PSMC2	6.8358	7.9258	8.5348	7.8189	8.8892	7.8585	8.2468	9.2402	8.3380	8.7379	8.4320	8.1679	8.6584	7.7080	8.8496	9.1004	7.5282	8.3445	8.5902	8.4612	7.3952	7.3270	7.4961	8.4383	9.4629	8.5585	8.6689	8.3951	7.9520	8.3484	8.1799	7.8214	7.8673	8.3039	8.7341	8.5412	7.7719	8.9347	7.9976	8.6519	8.1930	9.3716	8.3348	8.3618	7.9063	8.6786	8.1777
201068_s_at	5701	PSMC2	10.3291	10.1971	9.4714	10.3942	10.5812	10.3177	10.2431	10.5110	10.2039	9.9535	10.1503	10.6061	9.7984	10.7805	9.9169	10.6750	9.6653	9.7485	10.8575	10.1077	10.5009	10.3129	9.5748	10.2678	10.5798	10.2503	10.1932	10.2443	10.0210	10.1225	10.3292	9.8165	9.9952	10.2829	9.9408	9.7926	9.2452	10.8885	10.1616	10.4857	9.9378	10.3523	10.0765	10.4953	9.5579	10.4052	9.7227
201069_at	4313	MMP2	9.8666	8.0536	7.9495	7.5213	7.5725	7.6022	9.5665	9.6899	8.9897	7.3490	9.6807	9.7822	9.5777	8.8612	9.4935	8.1029	7.3871	4.3544	7.0440	9.2279	9.7817	8.9762	8.8319	7.7543	7.5498	8.2784	7.0166	9.0116	9.5145	8.7052	8.4091	8.4640	8.9636	7.9252	8.3947	9.0333	7.6603	10.3174	10.8073	9.2875	8.9710	9.3658	10.8679	8.1709	9.2965	10.1344	9.9566
201070_x_at	23451	SF3B1	7.9653	8.6342	6.6784	8.9997	8.0581	8.0049	7.4470	7.9314	7.7406	8.4321	8.5094	8.8072	8.2356	9.5607	7.9695	8.9687	8.9413	8.8582	8.9080	8.7082	8.7893	8.4599	9.0844	7.8710	8.4674	8.5110	8.0137	8.2036	8.1540	9.2166	8.5019	6.1752	8.7778	6.9078	9.5486	9.3352	8.8093	8.7810	8.5215	8.7637	8.8371	8.9629	8.7119	8.7851	9.4379	9.0601	9.0454
201071_x_at	23451	SF3B1	10.9704	11.3052	9.6057	11.0180	10.2488	10.9741	10.4986	10.9010	10.1968	10.7036	10.5786	11.3546	10.6644	10.9839	10.3219	10.9733	10.2504	10.7357	11.0832	10.9466	9.4160	10.7974	10.0290	9.9719	10.4980	10.9886	10.5067	10.9610	10.6244	10.6893	10.3257	10.9430	10.7043	11.8206	11.2066	11.3001	10.8155	10.4299	10.7978	10.6870	10.9943	10.6971	10.7331	10.8730	10.9934	10.8488	10.7792
201072_s_at	6599	SMARCC1	4.9661	4.2746	4.4125	5.0995	4.4211	4.9661	4.7558	4.7821	4.7558	4.9661	4.9664	4.5683	4.4917	7.6156	4.4711	4.7821	5.1139	5.0470	5.5787	4.9656	4.8522	4.3628	5.0470	4.6078	3.7698	4.7821	4.9661	4.7558	4.9661	7.0875	4.8588	4.2961	5.6608	4.2683	5.0470	4.8006	4.7821	4.8599	5.4323	5.4363	5.0778	5.1583	4.8776	4.8656	5.0470	4.9691	5.0364
201073_s_at	6599	SMARCC1	4.9112	4.7657	4.5758	5.1756	4.4990	5.2697	4.9060	4.8951	4.4990	4.9060	4.9479	4.8492	3.9361	4.7607	4.3426	4.8988	5.4220	6.1671	5.3722	5.1148	5.6218	4.7921	4.9087	4.9113	4.9121	5.4041	4.9113	5.3390	5.0755	5.5558	5.8000	4.6812	5.1357	4.4754	4.9707	4.9060	4.9113	4.9060	6.0028	5.6411	5.8781	5.7207	5.4189	4.9113	5.0422	5.1239	5.2656
201074_at	6599	SMARCC1	8.4399	8.0225	9.3655	8.8879	7.9548	9.2246	9.2371	8.0687	8.1481	9.0458	8.8935	8.3304	8.3673	8.6790	8.2869	8.4477	9.1157	9.2914	9.2875	8.4697	9.1391	7.4622	8.7465	8.7524	8.5197	8.5672	8.2754	8.5629	8.3772	9.3449	9.0530	9.3326	9.4427	8.8288	9.2888	9.2764	8.3410	6.6417	9.2285	8.9008	9.3801	8.6811	8.3483	9.0098	8.7840	8.4724	8.9405
201075_s_at	6599	SMARCC1	6.0083	6.0986	7.8567	7.4757	6.0263	7.7293	6.0134	5.7442	5.8118	7.0546	7.4424	6.8681	6.5984	6.9282	5.8466	7.0344	7.7381	7.9271	7.6437	6.5420	7.4846	6.3656	7.1892	6.1597	6.9947	6.9685	7.3457	5.8466	7.3943	8.2226	7.3924	7.1685	7.6041	6.6385	7.1909	7.2388	6.2934	5.9637	8.0435	7.7526	7.7500	7.5717	6.2468	7.1313	7.2635	7.2774	6.8973
201076_at	4809	NHP2L1	8.1659	8.6898	9.4341	7.6535	9.2501	8.7314	8.1368	8.5157	8.2394	9.2407	8.9472	8.3476	9.2402	8.2394	9.0630	9.0695	8.9001	9.0408	8.5253	8.2028	8.6762	8.0605	9.3174	8.5741	8.7125	8.2473	9.0790	8.1747	8.8944	7.9983	8.5598	8.6837	7.7637	8.7854	8.3516	8.1031	8.2355	8.2071	7.8741	9.4573	8.0701	9.0445	8.6632	8.2970	8.2394	8.4648	9.1032
201077_s_at	4809	NHP2L1	10.3923	10.5238	10.7034	9.6736	11.1985	10.4291	9.1274	10.2504	9.8748	10.9698	10.4192	10.5367	10.7311	10.0066	10.4076	10.3159	10.5040	10.3334	9.7800	9.9529	10.4483	10.2397	10.4653	10.1012	10.0262	10.4988	10.8770	9.8475	10.9430	9.8290	10.4106	10.4388	10.3732	10.5460	9.6520	10.1024	9.5867	10.1252	10.3513	11.1347	9.4545	10.2890	10.4618	10.1406	9.7999	10.0686	10.5187
201078_at	9375	TM9SF2	9.8017	10.3926	9.6334	9.9743	9.5654	10.1576	9.3426	10.4503	8.8961	9.4133	9.7747	10.5249	9.2458	10.5479	10.4325	10.3706	10.7193	10.4094	10.1812	11.0455	9.4889	10.7506	9.2279	11.4656	10.1302	10.3167	10.6893	9.8242	10.2799	10.1080	10.7195	9.9856	9.5548	9.8086	9.7963	9.7540	10.9436	10.3214	10.3252	9.5879	10.2768	9.9965	9.8762	9.6625	10.0775	9.9534	9.7941
201079_at	9144	SYNGR2	11.4329	8.4079	10.7814	9.5309	10.0911	10.3470	9.2243	10.9193	10.6463	9.2960	9.6043	9.7500	10.1091	9.4125	9.7943	9.1499	10.0780	10.1057	9.2772	9.4619	10.0646	9.0848	9.2388	9.6512	9.9460	8.7513	9.5938	9.9388	9.2332	8.2911	9.0850	10.1256	9.4765	8.9474	9.0101	9.3742	11.0468	9.3437	8.8326	9.8841	9.1692	9.1980	9.7440	8.6978	9.3528	8.2636	9.7053
201080_at	8396	PIP4K2B	6.5194	6.6597	7.5343	6.2400	8.1351	6.6900	7.0655	7.3391	7.2557	6.6321	7.7847	6.6611	6.9011	6.8309	7.1205	6.6814	7.3424	7.0267	6.6471	6.9519	7.5758	6.4659	7.0270	6.8529	7.3692	6.7361	6.7036	6.7190	6.4634	6.8879	6.0823	6.9002	6.8804	7.1361	7.3983	7.1345	6.9725	6.1602	6.8856	6.8629	7.0656	6.8278	6.5124	7.2629	6.6535	6.4634	6.3144
201081_s_at	8396	PIP4K2B	4.1752	3.8281	4.0855	2.9363	3.9794	3.9629	3.2328	4.1161	3.9845	3.9698	3.8786	3.5467	3.2178	3.3179	4.1370	4.1370	4.1370	4.1370	3.8776	4.1370	4.8084	3.8729	4.7526	3.8281	4.1370	3.7573	3.8281	4.2894	4.7241	4.1370	3.3032	3.0128	4.1370	3.8908	4.5788	4.1370	4.1370	4.1370	4.1370	4.1374	4.1370	4.1370	4.1370	3.9307	4.0002	3.9866	4.1370
201082_s_at	1639	DCTN1	7.8380	7.8664	9.0025	7.0230	8.2931	7.3988	7.0081	7.0647	6.9631	7.1683	7.9308	7.0729	7.0707	7.1760	7.8728	6.2055	7.8153	8.5177	8.4560	7.9779	8.4120	7.4234	8.7170	5.9248	6.7718	8.2639	6.3177	7.6238	7.6029	7.7942	7.6291	8.0162	7.6629	8.3374	8.9909	8.3682	9.3982	8.5401	8.2564	7.8196	8.5794	7.7873	8.7461	7.6867	8.2998	7.6319	8.6036
201083_s_at	9774	BCLAF1	4.3344	4.3769	3.3296	6.2068	4.2651	5.5433	4.3344	4.3344	4.5159	4.3344	5.6530	4.6824	5.0662	4.9543	4.3515	4.5248	4.3344	6.4279	6.0330	5.6381	4.3344	4.6874	4.3344	4.3167	4.3623	4.4342	4.3344	4.3344	4.3344	4.3344	5.2464	4.3344	4.9042	4.3353	4.7898	5.3263	4.4952	5.3565	4.5436	5.3277	5.2114	5.5632	5.3096	4.6885	6.5200	4.9556	4.3344
201084_s_at	9774	BCLAF1	10.1707	10.2525	8.2484	10.7248	9.2576	10.2641	9.7861	9.8653	10.0353	9.9780	10.2653	10.4475	10.1334	10.0898	9.6760	10.0431	9.1928	10.2148	10.1926	10.1351	8.1313	9.1872	9.0104	8.6412	9.3627	9.7309	9.2720	9.4292	9.7398	9.5037	9.6300	10.1510	10.2124	10.2634	10.2186	10.1915	10.0674	9.8777	9.9508	9.5646	10.1604	10.2587	9.7800	9.8216	10.1427	10.0473	9.9092
201085_s_at	6651	SON	9.5614	7.0632	5.6682	7.0262	6.9246	6.7852	6.8789	7.5269	6.8950	7.1412	7.1244	6.7368	6.3624	8.9160	6.7026	5.5838	6.5971	7.6774	7.1861	7.3391	7.5675	7.2069	7.3105	5.4027	5.8189	6.9595	5.0424	6.3759	6.8222	8.7023	7.1829	4.8723	7.0033	6.2380	7.5622	7.2731	8.3267	7.3593	7.0738	6.9853	7.6418	6.9490	6.7264	7.4494	7.9553	7.3127	7.2546
201086_x_at	6651	SON	9.2596	9.3224	9.8313	10.0454	9.2583	9.2710	9.4612	9.0744	9.3342	9.6195	9.5952	9.7392	9.2369	9.6337	9.2283	9.1215	8.6381	9.2584	9.3384	9.7349	8.7759	9.4745	8.1251	8.8419	8.1115	9.0809	8.1809	8.8020	8.9834	10.5194	9.0263	9.3502	9.1699	10.1615	9.7482	9.7502	9.6938	8.8199	9.2418	9.3392	9.6067	9.4458	8.8269	9.3582	9.0592	9.5235	9.3068
201087_at	5829	PXN	6.0172	5.0958	4.7741	4.6405	5.5551	4.7192	4.7440	4.3004	4.6382	4.7168	4.4019	4.8981	5.0715	4.7557	4.3704	4.3836	5.0823	4.4456	4.6809	4.6407	5.6932	4.1151	4.6380	4.1756	4.7856	4.8804	4.1269	4.7530	4.9876	4.5820	4.7707	5.3080	4.7218	4.9822	4.6856	5.3539	6.3637	4.7363	4.9895	4.9007	4.8880	4.8774	4.9873	4.9489	4.9050	4.8291	5.3003
201088_at	3838	KPNA2	11.4617	7.6121	7.6300	8.8861	10.1870	9.3881	9.6585	10.0977	11.0089	8.5796	9.5001	9.4772	8.9700	9.3743	9.5666	8.5011	8.6888	7.9071	10.4568	9.3785	9.1314	9.5026	8.0236	9.7399	8.8130	9.8998	8.1905	8.1179	7.3716	8.1382	8.5580	10.0505	9.5518	7.4527	7.8787	8.9276	9.1355	7.1983	9.2212	9.6439	9.6457	8.9362	9.4148	9.1834	8.4840	8.7567	8.2591
201089_at	526	ATP6V1B2	8.7514	8.1033	8.2543	8.4505	7.2522	10.1862	7.6787	7.8209	7.6860	8.3706	7.4647	8.0587	8.3666	8.9362	8.2556	7.7586	7.3368	7.6335	7.8649	8.5647	8.9314	9.2163	7.9199	8.4870	8.3974	8.7277	9.1772	8.1500	8.4946	8.0348	8.4398	8.2791	7.7834	8.2815	7.5264	7.9059	7.4407	8.8711	8.2056	8.8967	7.7628	7.9753	8.3568	8.8985	8.3983	8.1968	8.3038
201090_x_at	10376	TUBA1B	12.8777	11.8548	11.7993	12.0029	13.0126	12.2109	12.1102	12.1727	11.9534	12.2123	11.9314	11.8167	12.0871	12.1169	12.5228	11.7783	12.3328	11.3819	12.4914	11.9476	12.3614	12.4410	12.2280	12.0658	12.1199	12.7607	11.9623	12.1035	12.1947	12.1947	11.8731	12.5118	12.3112	11.7696	12.2206	12.1917	12.1023	12.4231	12.3789	12.8869	12.2492	12.4138	12.5199	12.2141	12.0953	12.1784	12.4493
201091_s_at	11335	CBX3	9.8092	9.0031	8.0706	10.4626	9.5286	10.1067	9.5215	9.7723	9.3620	9.3144	9.7577	9.8945	9.7068	10.0108	9.4096	10.1139	9.1564	10.0004	10.0259	10.3915	8.0000	10.4098	8.1052	10.0609	9.8831	10.1506	10.2036	9.6886	9.0118	9.5286	10.1756	10.4512	10.3268	9.6957	9.8236	9.7674	9.5455	9.5678	9.6230	9.8935	9.5407	9.6092	9.0584	9.9693	9.5123	9.2876	9.2986
201092_at	5931	RBBP7	10.7834	10.1130	10.5431	10.5457	10.3154	10.2196	10.8915	11.3408	10.5979	10.3452	9.7855	10.0598	9.7338	9.9003	9.9178	9.6339	10.0666	11.8946	10.1132	10.0741	10.5245	10.4202	10.4844	10.1375	11.9710	9.9606	10.0704	10.5105	10.1562	10.2223	10.2394	11.8062	10.4366	10.3971	9.9735	9.9263	9.9772	10.1938	10.1351	10.3375	9.9495	9.9412	9.5762	9.9710	10.4225	10.2986	9.9952
201093_x_at	6389	SDHA	8.5314	8.2754	8.4223	8.2411	7.9257	7.7542	8.8068	8.0225	7.7359	7.7330	7.9335	8.1557	8.3440	7.8681	7.6128	7.4921	8.2356	8.8227	7.9927	8.1016	8.2478	7.9711	8.6313	8.2205	7.5698	7.7048	7.8048	7.6412	8.1116	7.6882	8.0430	8.0282	7.8147	8.8212	8.3526	7.9131	8.3350	8.0160	7.9129	7.6245	8.0147	8.4828	7.9345	7.7041	7.5906	8.5576	8.3673
201094_at	6235	RPS29	13.6245	13.7002	13.7228	14.0998	13.5722	13.6746	13.5112	13.1639	13.3464	13.9243	13.5732	13.4389	13.4399	13.3270	13.7175	13.5726	14.3970	13.7325	14.0649	13.5408	13.7207	13.6543	14.0969	14.0946	13.4913	13.4930	13.8313	13.7740	13.5320	13.6776	13.9132	13.7024	13.6632	13.6091	13.3863	13.5170	13.2297	13.5714	13.6535	13.4134	13.6704	13.4742	13.7352	13.5416	13.7599	13.4972	13.4157
201095_at	1611	DAP	7.9238	6.5855	7.7603	6.5559	7.2953	6.8099	6.4560	6.6041	7.5259	6.8099	6.7673	7.1505	6.6134	6.8510	6.9703	7.3899	6.7994	7.2296	7.5653	7.0439	7.8019	6.9001	7.9756	6.6511	6.8960	6.8103	7.4141	7.1010	7.7975	6.9923	7.5363	6.9715	6.1787	7.5140	6.8099	6.8099	6.4985	8.1835	6.9904	6.7417	6.8572	7.0276	7.2403	7.4299	7.0277	6.8330	6.9383
201096_s_at	378	ARF4	10.0202	9.8367	10.4596	10.2322	8.6995	10.3665	9.1636	9.9191	9.3753	9.7821	9.7736	10.6036	10.4997	10.7201	9.7643	10.1492	10.1068	10.6009	9.1025	9.3587	10.3896	9.7005	9.6173	10.5989	10.1633	10.9013	10.4240	10.6705	10.0197	10.5152	10.4208	10.2457	10.0369	10.0188	9.1149	9.7930	9.2618	10.0654	10.8178	10.8971	10.1299	10.3098	10.4919	10.0505	9.9072	10.4834	9.1940
201097_s_at	378	ARF4	10.8119	10.5641	11.0307	11.0959	10.1011	11.0170	10.9375	11.0848	10.5627	10.9014	10.9713	11.3402	10.8061	11.5670	10.8967	11.0422	10.4942	11.2766	10.6946	10.6603	11.1823	10.7728	10.3713	10.5758	10.9009	11.4049	11.1327	11.3011	10.8355	10.9206	11.2679	10.9994	10.8348	10.7783	10.3648	10.7986	10.3209	10.7211	11.2194	10.9889	11.0074	11.0108	10.7328	10.8469	10.8872	11.1485	10.0761
201098_at	9276	COPB2	10.0226	10.2393	10.5723	10.3130	9.4259	9.9403	10.1476	10.4213	10.4981	10.3494	9.6071	9.8549	9.7242	10.7718	9.6989	10.1498	9.5384	10.6330	10.4998	10.3685	9.7057	10.4296	9.0631	10.1899	9.7927	9.6102	9.9362	9.9799	9.1997	10.1458	10.0412	10.1615	9.4604	9.6444	9.0909	9.4306	10.1774	9.4391	9.7855	10.5010	9.5329	9.5593	8.8318	10.2338	9.7227	9.9928	10.0805
201099_at	8239	USP9X	6.9887	7.7527	7.1523	8.7743	7.9076	8.4883	8.4176	8.7362	8.9919	8.4985	8.4440	8.3813	8.0754	8.0420	7.7320	7.6790	7.0508	7.7709	8.1577	7.7057	6.9667	7.2637	6.2758	7.8089	7.8272	7.5348	7.2218	7.4453	6.8503	7.3065	7.6218	8.6521	7.5452	8.0423	7.9140	7.7081	7.9697	7.5902	7.6572	8.1376	7.6742	7.2492	7.3853	7.8441	7.7373	8.0808	7.9070
201100_s_at	8239	USP9X	9.1512	9.5078	10.1001	10.1771	9.7771	10.2534	10.2856	10.2584	10.7559	10.3150	9.9033	9.9545	9.9183	9.9352	9.8018	9.5052	10.1015	9.5256	9.8115	9.7198	9.4401	9.5015	8.7280	9.1203	9.5802	9.9003	9.1758	9.3792	9.0383	9.4168	9.6079	10.1452	9.6724	9.8099	9.5712	9.5089	9.9590	9.6929	9.8982	9.7990	9.7805	9.2855	9.8191	9.8212	9.7095	9.6944	10.1596
201101_s_at	9774	BCLAF1	6.8587	7.3585	3.7816	7.6664	5.0101	7.3036	3.7876	5.9575	3.7816	5.9222	6.8065	7.2480	6.7681	9.1235	5.9422	6.9875	6.3851	7.1893	6.2350	6.7973	4.0957	5.4134	5.0998	5.4856	5.9316	6.6784	5.7473	6.0411	7.2442	6.4678	6.0224	4.7332	5.9498	6.0525	6.4408	5.4554	7.0492	7.9325	7.6933	7.2810	7.2390	7.5023	7.0799	7.2014	7.6240	7.3434	6.6877
201102_s_at	5211	PFKL	9.1237	8.0489	8.2692	7.9845	8.6308	7.5301	6.9659	7.9809	8.2437	7.9206	7.6992	8.0540	8.3519	7.5794	8.2646	7.9809	8.2227	8.3733	8.3986	8.4356	7.9809	8.8673	8.2596	8.2429	7.8589	8.4445	8.1411	7.9809	8.4758	7.9809	8.4327	8.0356	8.4777	7.9809	8.2526	7.9809	8.7994	8.2291	8.0799	8.6306	8.1605	8.2978	8.1862	7.7343	8.4202	7.4905	8.3501
201103_x_at	NA	NA	10.5085	10.3287	9.8564	10.5053	10.2991	10.8624	9.6842	9.7492	9.6361	10.0057	9.5970	10.3925	10.2849	10.7908	9.1063	9.5975	7.9199	10.3665	11.2084	10.0752	10.1905	9.7310	9.4827	9.0575	9.6409	9.5479	9.6122	9.7503	9.3281	10.5974	9.6278	9.9602	10.2572	10.4899	10.7491	10.5377	10.5598	10.1972	9.9480	10.5333	10.3624	10.4749	10.0669	10.6512	10.0068	10.5215	9.9480
201104_x_at	NA	NA	8.7560	9.7463	8.7336	9.5893	9.1423	10.3097	7.9516	9.3162	8.0573	8.6009	8.6010	9.9228	9.5826	9.6858	7.9448	8.7314	7.3858	9.4702	9.9301	9.0796	8.9903	8.4562	8.2142	8.4033	8.7261	8.6249	9.0499	8.6821	8.6651	10.0352	8.3865	8.3143	9.3334	9.3604	9.7999	9.3138	9.6463	9.4068	9.2660	9.4277	9.9105	9.5449	9.0760	9.7616	9.0934	9.5936	9.1410
201105_at	3956	LGALS1	11.9677	12.4068	11.5284	9.9588	12.8974	12.2285	12.1542	12.5792	11.8290	13.5794	12.5719	12.1426	12.0564	12.3349	13.2491	12.7952	12.9538	10.5863	12.7591	11.9530	13.6047	12.4718	12.8759	13.2487	13.6477	13.3627	13.2691	12.6344	12.8238	12.3370	12.4334	11.9712	12.1462	11.5171	11.6835	12.1834	10.8999	12.8061	13.3127	13.6351	12.5662	12.9984	12.6182	12.9493	12.1728	13.3284	12.6891
201106_at	2879	GPX4	10.8975	10.5867	11.7933	10.9599	10.2871	10.7647	10.6466	10.8838	11.4311	11.7471	10.6239	10.8979	10.1461	10.3840	11.2515	10.9418	10.7856	10.9477	10.4504	11.1860	11.4306	10.7491	11.5018	11.7098	12.2753	10.5724	11.4688	11.2002	10.8172	11.2482	11.6581	10.9342	10.7562	11.6983	10.7094	10.5225	11.2788	11.1509	10.2551	11.0786	10.7310	11.0356	11.2752	10.7301	10.6876	10.6384	11.3577
201107_s_at	7057	THBS1	2.3991	2.4095	3.1521	2.2205	2.3991	3.4268	2.4095	3.0251	2.4095	2.4327	3.0139	3.0206	2.4095	3.1428	2.4095	2.2865	2.4095	2.4116	2.2205	3.0170	2.2600	2.4095	2.4095	2.4095	5.9793	3.2989	2.4095	2.5674	2.8609	2.4095	2.4012	2.4095	2.7453	2.4095	2.5944	2.4095	2.6021	4.5567	2.4372	3.5161	2.4095	2.4095	2.4095	2.4095	2.4179	2.4095	2.6597
201108_s_at	7057	THBS1	5.4795	7.0469	8.8907	3.9652	7.6559	9.0642	8.7892	8.5331	8.8115	8.2927	9.8303	7.9714	7.2042	9.4000	7.1164	6.6727	8.0503	9.3921	6.5642	9.1212	8.3732	7.6493	8.4265	7.4717	9.7703	9.1254	8.4244	8.5508	7.8397	6.7092	8.0961	7.6020	8.5040	8.1071	7.3775	7.2272	8.3927	10.2631	8.6644	9.8370	7.6389	7.6095	8.6086	8.6897	8.5567	8.7098	8.0315
201109_s_at	7057	THBS1	5.2041	6.1187	7.3024	3.2069	6.7596	8.6965	8.0121	8.4372	7.9557	6.3944	9.5326	7.6025	7.1416	9.0902	7.1902	6.2835	8.4300	9.1925	6.5677	9.0910	8.0769	8.0222	8.2863	7.3201	9.0209	8.6276	7.2967	8.5133	7.7324	6.7927	8.0193	7.0068	8.1163	6.3747	7.3855	8.0339	7.6217	10.1370	8.9276	8.9062	8.2860	7.5271	9.1165	7.8683	8.2539	8.3570	7.9555
201110_s_at	7057	THBS1	6.9924	7.1877	7.8950	5.8879	7.3831	9.5015	7.0976	9.1157	7.1839	7.0453	9.5672	7.4222	7.8651	10.0379	8.3631	7.4877	9.7173	9.8767	8.6295	10.1004	8.6213	8.6934	9.2757	7.9585	8.1636	9.2598	7.8337	9.1938	7.6001	7.1975	9.3857	8.5299	7.1839	6.6818	7.4506	7.8587	8.2397	10.4626	9.3136	9.2410	9.1788	7.8681	8.7209	8.0932	8.5461	9.4024	8.0031
201111_at	1434	CSE1L	8.4466	7.3651	6.5995	8.2083	7.2713	7.9433	7.9639	8.7753	8.7981	8.7040	8.2024	7.1370	7.7410	7.6185	8.3309	8.2039	7.3641	8.1634	8.4074	8.0021	7.5615	8.2538	7.5120	7.5315	8.6586	7.6815	6.9350	7.6209	8.1030	7.3449	8.0759	9.5556	8.6533	8.0658	7.7169	8.4015	6.5605	7.4816	8.0049	8.2786	7.9752	7.8112	6.0699	7.7048	7.7678	7.2712	7.6595
201112_s_at	1434	CSE1L	9.5945	10.0204	8.9361	10.1948	9.8728	10.4796	10.2240	10.4470	10.2932	10.0582	10.0867	9.5710	9.6513	10.1109	10.0825	10.0290	10.0541	9.8638	9.3841	9.5599	8.8805	10.0109	9.3151	9.9527	10.4228	10.5932	9.2454	10.1150	9.9713	9.3725	9.6738	11.0080	10.9214	9.5689	9.2816	10.3069	9.5122	9.6196	10.3328	10.1920	9.9334	9.7724	8.9574	9.6560	9.3268	9.1638	9.6964
201113_at	7284	TUFM	9.8400	10.8595	10.7899	9.9480	10.7975	10.4222	10.2078	10.8519	9.7801	10.6387	10.8483	9.7463	10.0392	9.8660	9.8394	9.4856	11.3313	10.5868	10.2695	9.5383	10.8103	9.7888	11.4464	10.1382	10.5244	9.7749	10.0892	10.8683	10.9973	9.7621	10.1737	9.8956	10.2349	10.3474	10.3697	10.4160	10.4515	9.7258	9.9756	9.7728	10.0535	10.1125	9.7489	9.4430	10.0575	9.7651	10.3670
201114_x_at	5688	PSMA7	10.9906	10.1447	10.1447	10.4228	10.7227	10.4106	10.2789	11.1009	11.0075	10.5606	9.9788	10.1156	10.3136	10.1430	10.2368	10.2029	10.6057	10.0042	11.1332	9.9156	11.0315	10.7042	10.5436	11.4212	10.2223	9.9635	10.3252	10.2923	10.1553	9.9638	10.5109	11.1570	10.5064	10.0564	9.9636	10.1742	10.2171	11.0731	10.4915	10.6791	9.7758	10.5207	9.8492	10.6571	9.9679	10.1846	10.1002
201115_at	5425	POLD2	7.6864	6.7206	9.0261	7.5983	8.1465	7.7062	7.9097	8.3414	8.0620	7.4058	7.6864	6.9205	7.0509	7.0188	7.7598	7.8520	8.9035	7.9542	7.5930	7.5146	7.6864	9.1146	7.6864	8.5197	8.2151	8.0097	7.6474	7.5404	8.3221	7.7385	8.0044	8.7103	8.8693	7.6293	8.3328	7.9954	8.4704	7.7785	7.6864	7.6864	7.9848	7.9087	7.6864	6.4172	7.3909	6.7798	7.9014
201116_s_at	1363	CPE	7.2327	8.7792	9.3595	7.1228	9.9082	6.0326	6.1790	7.5224	9.7696	8.8010	8.6779	7.8057	8.5565	9.0917	9.5198	7.5554	6.6065	5.7732	6.9338	8.0985	7.5554	6.0161	7.3645	8.8812	7.2397	8.5770	7.9587	7.7005	8.2970	9.7731	8.6666	6.6923	6.8696	8.5519	8.5201	7.5554	8.1542	8.8051	8.9123	9.5614	8.7359	8.2577	8.4539	8.4993	7.5554	9.2253	6.9447
201117_s_at	1363	CPE	7.8738	8.0034	9.2045	7.8157	9.1158	6.2443	7.7752	7.7642	10.0972	9.0684	9.2045	7.9540	8.6373	8.4008	9.6074	7.7372	6.5490	6.3099	7.7377	7.8157	7.7708	6.3823	8.3769	8.1134	6.7795	8.0416	7.4525	6.9615	6.8531	8.7788	8.5642	7.3988	7.1159	7.8157	7.8075	7.9455	8.1042	8.0658	8.3130	9.0499	8.2504	7.8657	8.0810	7.8157	7.5949	8.4970	6.2294
201118_at	5226	PGD	7.7179	6.7654	9.0209	7.2204	6.0107	8.4315	7.1952	6.3832	5.8862	9.1678	7.0477	8.1709	7.2204	7.2204	8.8646	6.4646	7.1230	7.6453	9.0926	7.9169	8.0659	8.5076	7.9121	8.5940	8.0184	8.2232	8.5029	7.9891	7.8035	8.6119	8.4126	7.0909	6.5693	7.5803	7.2761	6.5056	9.4366	8.3734	8.6342	8.1439	7.6166	8.1231	8.0106	7.3936	7.8761	7.8136	6.9454
201119_s_at	1351	COX8A	11.7344	11.3372	11.2630	11.1247	10.7190	10.9358	10.7640	11.4665	11.8846	11.1130	10.6586	11.0821	11.2055	10.7879	10.7112	10.9349	10.5836	11.2316	10.8055	11.2870	11.6451	11.9743	11.4702	12.0002	10.9166	11.2881	11.8475	11.1737	11.1463	11.4418	11.5567	11.7027	11.0776	10.7361	11.0397	10.3637	11.6701	11.1209	10.7795	11.1931	11.1816	10.9711	10.8009	11.1699	10.9870	10.5322	11.0542
201120_s_at	10857	PGRMC1	6.4682	8.5103	7.6782	8.3938	5.2024	7.7722	6.7270	7.0865	5.5525	7.2705	7.6713	8.8948	9.5067	8.1459	7.3989	7.8449	7.5512	7.1886	6.5465	7.7197	6.7663	8.5911	7.7967	8.1577	6.9326	7.8051	7.8168	7.5501	8.2377	8.4787	8.1462	7.5308	7.4075	9.0416	7.1993	7.4539	7.5745	8.4191	7.8004	6.9676	7.8647	8.2921	7.6715	7.3684	7.8009	7.4250	7.7741
201121_s_at	10857	PGRMC1	9.5739	10.4285	10.2475	11.2204	8.9082	10.4060	10.7894	10.0670	10.3903	10.1337	10.7245	11.3510	11.2577	10.2229	10.1388	10.4445	9.7547	9.5778	10.0103	10.5346	9.0773	11.2979	10.0956	10.4004	9.8107	10.2371	9.9609	10.1479	10.3209	10.8502	10.6792	10.4675	10.2145	11.2105	10.2779	10.3033	10.4484	10.7127	9.9971	9.3323	10.8824	9.8805	10.2151	10.1846	10.5405	10.2168	10.4389
201122_x_at	1984	EIF5A	6.9819	5.9836	6.1259	7.8247	7.1866	7.8698	7.3984	7.8123	7.6429	5.8313	7.7570	8.1932	5.7819	7.0844	6.8056	6.9174	6.5966	7.8393	8.5358	7.9657	7.5311	8.0014	9.1918	7.3984	8.3074	7.4823	8.3732	7.9339	7.3647	7.7522	7.5807	6.0725	7.6212	5.8341	7.2080	6.1009	6.6147	7.5388	8.0500	7.3984	7.4280	7.8170	7.9222	6.1749	6.3944	6.4333	7.8349
201123_s_at	1984	EIF5A	6.1629	4.9636	2.9119	9.2806	7.4495	9.3534	7.8465	8.1373	6.2941	3.4864	8.9676	9.7203	6.9597	8.0446	7.8531	5.9506	6.7719	9.2404	9.8277	10.0638	10.1170	10.1132	10.5377	8.9778	9.5150	10.2275	10.5134	10.3525	8.8984	9.5876	9.5625	3.3783	9.0254	3.2830	7.6771	3.2719	8.1349	9.9061	10.2137	10.0964	9.7087	9.2099	9.9406	6.2262	7.1837	7.2405	9.2138
201124_at	3693	ITGB5	5.1762	5.9430	7.2807	4.5609	6.7164	6.2243	6.8267	8.6660	6.1210	5.0918	8.2793	5.6937	6.7916	7.6797	7.8370	6.6525	5.9115	4.4149	6.3634	7.2487	7.3272	4.5317	6.4899	5.3639	5.0215	4.3681	6.7300	5.7818	6.2965	6.2006	5.6892	5.7949	6.0328	5.2122	6.1862	6.5983	4.9997	6.2252	6.9936	6.6778	6.1492	5.5792	6.8636	5.4038	6.0270	7.4034	7.0598
201125_s_at	3693	ITGB5	9.5882	9.5143	10.1545	8.5192	9.5742	9.1860	10.3305	10.3750	9.3770	8.9265	10.6476	9.2178	9.9074	10.5091	10.2429	9.5298	9.1203	8.9693	10.0195	10.7198	10.2815	9.4076	9.9139	9.4095	9.0413	8.7892	10.1791	9.3771	9.9393	9.7986	9.4668	9.5000	9.5225	9.7714	9.1913	9.7391	8.7970	10.0806	10.2108	10.1484	9.4445	9.2416	9.5235	10.3572	9.6530	10.4223	10.4132
201126_s_at	4245	MGAT1	8.6478	7.5793	8.1527	7.7120	7.9205	7.5983	7.4074	7.6551	7.0206	6.9479	7.6292	7.8297	7.8490	7.7267	8.3357	7.8642	7.6423	7.9010	7.3145	7.7346	8.2397	8.2778	8.5804	7.9475	7.9418	7.8275	7.4683	8.0711	8.2934	7.6333	7.8244	7.7427	7.8708	7.6749	8.2077	7.5608	8.6324	8.7103	8.1031	8.0875	7.3518	7.9459	8.8559	7.9676	7.5636	7.9725	8.4763
201127_s_at	47	ACLY	7.0589	6.8496	7.8547	6.5506	8.1574	7.6407	6.8702	7.1451	6.8803	7.6549	7.2495	7.0469	6.9461	7.3422	7.6981	6.5054	7.9270	7.8270	6.2876	7.7115	7.0469	6.7256	6.7425	7.4654	7.6341	7.0639	7.2632	7.3204	7.1404	7.0469	6.4398	7.2469	7.0594	7.2676	7.0402	6.5185	8.4600	6.9471	7.5106	7.6302	7.4614	7.8166	6.8473	7.0730	8.0545	7.6501	7.0469
201128_s_at	47	ACLY	10.5289	9.0440	10.7904	9.3664	10.9991	10.3642	10.5247	10.3661	9.7901	10.8936	10.5427	9.8869	9.2030	10.6653	10.1086	9.7917	10.1160	10.8125	10.0569	10.6588	10.0406	9.5523	9.7225	9.8787	9.9304	9.5947	9.1140	9.9905	9.2786	9.3976	9.6215	10.2503	10.3159	9.9404	9.5656	10.1129	10.5284	9.4824	10.1285	10.1040	9.9648	10.3596	9.5307	10.1448	10.2956	9.8791	8.6259
201129_at	6432	SFRS7	8.8703	8.2561	8.4904	9.4803	7.8378	9.1498	8.5295	8.4552	8.8510	8.2752	8.8690	8.6583	9.1325	9.7502	9.0731	8.9218	9.1927	9.2207	9.7402	8.8575	8.7007	8.4675	9.2857	9.1750	8.4149	8.7667	8.6915	8.5093	8.6982	9.5095	9.1232	9.6469	8.9852	9.1207	9.2565	9.2561	8.0747	8.1784	7.9817	8.0321	8.8463	9.1040	8.4589	8.8261	8.8161	9.0110	8.1976
201130_s_at	999	CDH1	2.6002	2.5584	3.2867	2.7386	2.6002	3.2395	2.2426	3.7879	2.6002	5.7168	3.6647	5.6701	2.8066	3.3709	6.1059	2.6245	5.9415	3.3759	2.6226	6.2981	2.2205	5.0879	3.0916	5.6250	3.1747	6.3411	2.9159	3.1662	5.4773	3.4428	6.6131	2.2205	2.3473	3.8016	2.5747	2.2426	3.1000	5.6244	6.1026	3.3669	2.7325	2.4525	2.6002	4.3611	5.1537	3.3214	5.7389
201131_s_at	999	CDH1	11.4204	7.4830	11.0857	10.6916	8.7668	10.6059	9.6269	11.8460	10.4367	11.9553	11.5880	10.9460	10.6878	11.0560	11.2323	10.6185	11.3234	10.5893	11.4829	11.1065	7.8813	10.9199	10.4141	11.4502	10.5050	11.1415	9.8107	10.1372	10.3091	10.7199	11.8196	2.9554	3.8604	11.2675	10.4610	7.5123	10.9950	10.4243	11.3362	10.5078	9.8869	8.3102	9.1460	10.8261	11.2999	10.6306	11.1058
201132_at	3188	HNRNPH2	8.8541	8.6601	8.0635	9.0491	8.6403	9.4206	7.5507	8.5598	7.3583	9.0137	9.6842	9.5520	8.9850	9.0880	8.4216	9.6459	9.3123	9.5147	8.2608	9.1971	8.2423	8.6926	8.0975	8.0947	8.6878	9.3141	9.4108	9.1409	8.3546	9.0146	9.2926	9.3701	7.9139	8.9197	8.4517	8.6309	9.7032	8.6588	8.7510	9.0586	8.9892	9.3040	8.8659	9.0069	9.2656	9.1141	8.9069
201133_s_at	9867	PJA2	7.8658	8.9247	8.8729	9.4139	9.4338	8.7862	7.8879	9.0306	7.6347	8.4665	9.2438	9.2320	9.6038	9.2920	9.2812	9.6614	10.0180	10.4309	9.3052	9.3460	8.5839	9.1891	9.3589	8.0589	9.2741	9.1754	8.5823	8.6837	9.0621	9.5175	9.7702	8.7683	9.3061	9.1048	9.6598	9.2642	9.5813	8.9603	8.8316	9.1315	9.3689	9.6748	9.4479	9.8468	9.7486	9.7062	9.5402
201134_x_at	1350	COX7C	11.8930	12.5921	12.4115	12.4448	12.9171	12.5055	12.4271	12.4098	12.3468	12.5332	11.8363	11.9684	11.7533	12.1937	12.2959	12.8555	12.1142	12.6794	11.7774	12.2459	12.6320	11.8170	13.2268	12.3539	12.6945	12.3832	13.0086	12.4850	12.5096	12.4434	12.5989	12.8879	12.4717	12.3647	12.2923	12.2535	12.1464	11.1032	11.7000	11.5017	12.1344	12.2042	11.7404	11.9978	12.1328	11.9385	11.8710
201135_at	1892	ECHS1	10.4765	9.8787	10.2263	10.4947	10.1339	9.8082	10.2121	9.4608	9.8829	9.8367	9.7615	10.1509	9.9952	9.9746	10.0322	9.5795	9.1661	9.5909	11.0663	9.5571	10.6007	9.6999	9.8060	10.3108	9.4093	9.7350	10.1786	9.7147	10.3086	9.7415	10.3141	10.2382	9.7099	9.8867	10.0059	9.7571	10.3396	9.6824	9.9134	10.4507	9.9115	10.1749	9.6107	9.9582	9.5489	9.6521	9.9588
201136_at	5355	PLP2	10.5408	10.1476	9.9083	9.0746	8.8936	10.0760	10.2203	9.7140	10.9859	10.9437	9.0969	9.4423	9.6913	8.8646	10.6293	9.9285	10.0607	8.5860	7.4234	9.3948	10.7463	10.4726	10.3224	11.2847	9.5430	10.7251	10.6165	10.1636	10.2409	10.0198	8.6475	10.2141	10.7555	8.9635	9.7835	9.7857	7.9357	10.2772	10.9163	10.2522	10.7423	9.8523	10.2511	9.8862	10.0895	9.5757	9.3125
201137_s_at	3115	HLA-DPB1	11.9995	10.6940	11.2806	11.8272	10.5839	10.6480	9.8160	10.7167	9.5004	9.9101	10.4207	11.3513	11.2504	10.5081	11.6599	9.9006	10.4320	9.5958	9.8014	11.4251	12.0657	11.7959	10.4095	11.1372	11.1660	10.6265	10.8307	11.4191	11.3667	10.8468	10.8843	9.7978	8.9655	9.6694	9.9094	9.6836	9.3557	11.7848	10.8590	10.9662	9.5688	11.5277	11.4702	11.1014	11.6113	11.5040	11.0872
201138_s_at	6741	SSB	9.2039	8.5750	7.3535	8.7231	8.6215	8.9866	7.7781	9.1482	7.9363	9.8439	9.1514	9.0477	9.2065	9.4031	7.8745	9.0560	8.2992	8.7905	8.9821	8.8602	8.5292	9.2881	8.9128	9.0224	9.2041	9.2475	8.7564	9.0163	7.9144	8.4199	8.8925	9.0917	9.6099	8.8444	9.1860	9.2091	9.0346	9.1469	8.9130	9.1499	8.8516	9.3098	8.9804	9.3381	9.4701	8.8411	8.9292
201139_s_at	6741	SSB	9.2432	9.1177	7.0399	9.4999	8.5427	9.4247	8.6146	9.3639	8.8426	9.5514	9.1275	9.4602	9.0547	8.9088	8.5213	9.4025	6.6094	8.3166	9.2790	9.4849	7.2433	9.2459	7.6189	8.8686	9.1463	9.6875	8.9321	9.3053	8.3908	8.5328	8.4951	9.5097	9.5537	9.3915	9.0608	9.5121	9.0248	9.1526	9.1016	8.5739	9.2043	8.5896	9.0979	9.1813	9.3118	8.6847	8.5868
201140_s_at	5878	RAB5C	7.9205	8.2457	8.6443	8.4030	9.5502	7.7747	8.3900	8.6824	8.0457	9.2657	8.7832	8.3119	7.8318	7.6292	8.5710	8.3290	8.6674	8.2536	7.3966	8.3589	9.3600	8.3082	8.7454	8.6247	9.0776	8.3081	8.4159	8.3921	9.1338	7.9891	8.1756	8.3107	7.7786	8.0026	7.3890	7.3437	8.4448	8.1724	8.1955	7.7716	8.3081	7.8820	8.3081	6.9607	8.3081	7.6799	7.5095
201141_at	10457	GPNMB	11.4438	9.6398	9.0469	10.5304	9.8860	10.5459	10.8287	10.8135	10.1956	9.8842	10.6460	10.2218	11.1828	11.1844	10.4943	9.4342	9.1767	4.2169	10.3638	11.2255	10.3126	11.8793	9.4842	10.1851	10.9213	9.6303	9.9970	10.0711	10.5802	9.5038	9.4931	9.9769	10.5058	9.3071	9.4232	10.0011	9.4749	11.5185	10.5974	11.0472	8.7037	9.8680	11.0127	10.2771	9.8359	11.0778	10.4912
201142_at	1965	EIF2S1	8.0890	7.2449	7.2378	8.0397	8.2069	8.5075	8.6258	8.2605	7.6786	7.5639	8.0899	8.2265	7.7127	8.4394	8.2364	8.1787	8.2096	8.2549	7.4140	7.4707	7.3222	7.1751	7.5885	7.7428	7.1924	7.9608	7.6489	7.8903	8.0446	7.5957	7.8286	8.2132	7.6318	7.7281	7.6489	7.9137	7.8376	7.6489	8.3771	7.9745	8.0883	8.2705	7.6489	8.2615	7.6556	8.2334	8.2441
201143_s_at	1965	EIF2S1	7.6832	6.7537	6.5250	7.4513	8.1403	7.4110	8.6048	7.5295	7.8760	7.3856	7.9232	7.5153	7.5974	8.1347	8.8361	8.8316	9.3727	8.9266	8.3438	7.9879	7.9922	7.6306	6.7584	7.0266	7.7009	7.7670	7.6267	7.8490	7.8489	7.7030	8.6085	7.9174	7.8424	6.6939	7.7034	8.4127	7.5119	6.7812	8.3288	8.0774	8.0004	8.1050	7.7194	9.0160	8.4039	8.3802	7.9530
201144_s_at	1965	EIF2S1	9.5368	8.5904	8.7206	9.5986	9.3324	9.4625	9.7945	8.8559	9.4705	8.7312	8.3988	9.1854	8.7031	9.4028	9.0969	9.6056	10.2517	9.2797	8.6524	8.7400	9.2829	9.1889	9.2575	9.4501	8.9031	9.2273	9.2570	9.1847	9.0780	8.9444	9.6070	9.8957	9.3109	9.0139	8.4003	8.6338	9.2707	8.5778	9.0899	8.9220	9.0834	9.2980	8.4616	9.2534	9.0145	8.8510	9.0561
201145_at	10456	HAX1	10.3355	10.1494	11.2110	9.5966	9.7383	10.5546	9.6008	9.8064	9.8836	10.0174	8.7251	9.7003	9.3291	9.6279	9.7743	10.2924	10.9477	10.6342	9.7741	9.7399	11.1557	10.1286	10.4346	10.8815	10.6621	10.3895	11.1066	10.0919	10.1327	9.9097	10.4747	10.0544	10.6508	9.3712	9.7235	10.0595	10.7082	9.5173	10.1257	9.9174	10.4649	10.3382	9.3860	9.6925	9.6656	9.2413	9.7137
201146_at	4780	NFE2L2	8.7478	9.1182	6.8327	9.9098	7.8637	9.7989	8.5688	8.7831	9.1215	9.7623	9.6516	10.0734	9.3299	9.6842	9.5162	9.1182	7.5453	8.9059	9.6076	9.4288	8.0276	9.9018	7.8270	8.6384	9.4109	9.9048	8.9710	9.3217	8.5988	9.1182	9.1182	8.8142	8.9590	9.7302	8.6317	8.9353	8.9657	9.1182	9.3899	9.1401	9.3333	9.1185	9.5544	8.9290	9.5259	9.3683	8.9305
201147_s_at	7078	TIMP3	8.8063	8.0133	7.2042	7.3934	12.1058	8.8422	9.5279	10.0884	9.7667	10.7221	10.3421	8.1451	10.2870	9.6264	9.6312	8.4946	9.8514	3.9083	9.0499	9.0380	9.3226	8.2341	9.3241	10.8633	7.8869	10.2958	9.7353	9.2953	9.5825	9.6002	8.4321	8.6572	8.5481	7.3686	8.5782	9.1900	8.9432	10.5410	10.9573	11.1558	9.7349	9.7617	11.5456	10.0582	9.0506	10.7235	10.5565
201148_s_at	7078	TIMP3	5.8673	6.2661	5.3968	5.1543	11.0421	6.9257	7.0273	7.5498	7.5235	9.0623	8.4976	6.2435	7.9001	8.4578	8.4674	7.2331	7.8542	3.6563	7.5649	7.6793	8.2953	6.3739	8.7737	9.1462	5.8694	8.3806	7.8411	6.7643	7.5393	8.5186	6.8715	5.7371	5.8471	5.3999	6.7643	6.9465	6.9949	8.9888	9.3290	9.5487	8.0194	8.7009	10.0158	8.3233	7.6494	9.7458	9.0386
201149_s_at	7078	TIMP3	5.5298	6.8518	5.4869	5.6976	10.7159	7.4179	7.2744	8.2700	7.7606	9.4748	8.8183	6.4725	7.6382	8.6746	7.9851	6.5772	8.8601	3.5917	6.4840	7.7875	8.0847	6.4958	7.6730	9.5186	6.2324	9.1085	8.1280	8.2042	8.5312	8.5069	5.9445	7.3644	7.2690	7.2190	7.0014	7.1917	7.7598	9.6501	9.9476	10.1281	7.9842	8.2813	10.9107	7.8506	8.1346	9.1306	8.8468
201150_s_at	7078	TIMP3	10.5653	9.5963	9.5720	9.6019	12.4656	9.9462	10.6464	11.4811	11.2421	12.2737	11.9418	9.4597	11.3995	11.7264	11.2700	10.4625	11.3227	7.1083	10.9382	10.7660	10.9776	9.9425	11.0100	11.8307	9.5972	11.3000	10.9381	10.3038	10.1742	11.2644	10.3316	9.9979	10.1503	10.0179	9.3162	10.7323	10.5288	11.5601	12.0765	12.1859	10.4724	11.2766	12.4394	11.4511	11.2333	12.0977	11.6162
201151_s_at	4154	MBNL1	6.8238	4.8687	3.5435	7.0052	4.1777	5.5954	3.6608	4.4849	2.5194	3.5394	5.1442	5.1982	3.8618	5.6756	4.4904	4.8436	3.5394	4.6711	5.0320	6.9319	4.4831	5.7505	3.3299	3.5435	4.2311	5.5519	3.7284	4.3381	4.8424	4.7031	4.8310	3.1349	4.4010	4.2258	4.8336	4.3284	4.8583	6.1828	5.4193	5.2237	4.7814	5.4209	6.3628	5.9947	5.8233	6.0351	5.1779
201152_s_at	4154	MBNL1	9.9675	9.6466	8.0943	10.6927	9.0115	9.2562	8.8435	9.4792	7.9151	8.2942	9.3446	9.1630	9.7169	9.7859	9.1829	9.1112	8.8916	9.5986	9.7834	9.4952	9.3985	9.5365	9.5591	7.5493	9.0518	9.2072	8.6494	8.6954	8.4456	9.2155	9.6880	8.8006	9.3820	8.5715	9.4664	9.6921	9.6878	9.9128	9.1047	9.8422	9.2870	9.9147	10.1321	10.1120	10.0982	9.9680	9.9605
201153_s_at	4154	MBNL1	10.2336	9.3742	8.6558	10.4549	8.5799	9.3517	9.0852	9.0852	8.5227	8.4285	9.2332	9.2604	9.2113	9.4756	9.2168	9.0969	8.2362	9.1835	9.3623	9.3757	8.8219	9.3188	8.6724	7.6183	8.8057	9.0980	8.4313	9.0852	8.3377	8.4432	9.1012	8.9404	8.6482	9.0890	9.0575	9.1377	9.4134	8.8311	9.1033	9.1298	9.3440	9.2427	9.7832	9.3920	9.2321	9.4823	8.5445
201154_x_at	6124	RPL4	12.7989	13.4661	13.5340	13.5905	12.6153	13.9781	13.2979	13.0604	12.5526	12.9070	13.3052	13.4924	13.7084	12.8572	13.6219	13.9706	13.3514	13.4626	12.6682	12.9555	13.1764	12.8971	13.8075	13.8113	12.2724	13.2278	13.4844	13.5131	13.7751	13.3915	13.2665	13.3069	12.8974	13.8309	13.6980	13.3796	13.2461	12.9613	13.4938	13.8092	13.7584	13.8476	13.3289	13.4724	13.2536	13.6404	13.7605
201155_s_at	9927	MFN2	8.0982	7.8240	8.2693	8.1769	7.6563	7.6083	8.2025	7.6219	7.4046	8.1769	7.6484	8.1244	8.2944	8.1769	8.1761	7.8369	7.5894	7.5274	8.1546	7.9787	8.9647	8.1327	8.7608	8.1110	8.0490	7.8339	7.8225	8.1769	8.0333	8.6375	8.0127	7.8050	6.2827	8.9884	8.2436	7.4893	7.9154	8.1785	7.8614	7.8188	8.1769	8.2288	8.1103	8.5948	8.5288	8.2267	8.5046
201156_s_at	5878	RAB5C	6.4222	7.6113	8.2546	7.8890	8.9772	7.3095	6.6511	7.8297	6.3947	8.5122	7.6405	7.8918	6.5364	6.5203	8.4028	7.0440	7.8960	7.1133	5.7194	7.9346	8.4380	7.7340	7.9876	8.9434	9.1072	7.9958	7.8933	8.0747	9.1442	6.1865	7.4841	6.8750	6.8190	6.6915	5.8580	5.2689	7.9299	7.6272	8.1413	7.0719	7.5163	7.2102	7.6697	6.1187	6.6449	6.5338	6.5179
201157_s_at	4836	NMT1	7.6022	7.3887	7.4401	7.1980	7.4731	7.6842	7.9700	6.5450	7.0294	8.3928	7.7271	8.2836	7.0788	7.6111	7.9955	7.4833	8.0087	7.7704	7.2782	7.7196	8.6509	8.1009	8.4251	7.5568	8.6545	7.7751	7.8583	7.5946	7.7287	7.3258	7.4759	8.0552	8.0735	8.2681	7.3119	7.9046	8.7960	7.4345	7.8897	7.7392	7.4085	7.7215	7.2032	8.0659	8.1023	7.4048	6.9073
201158_at	4836	NMT1	5.5881	6.9419	6.3122	5.9092	7.7737	6.0951	6.8910	6.5396	5.9202	7.3405	7.2892	6.6278	6.2268	6.7428	6.2729	5.5880	6.0048	5.6674	5.6320	5.9968	6.7378	6.0693	6.3219	5.8864	7.0569	5.5938	5.8907	5.8758	6.4891	5.6466	5.3337	6.4751	5.2606	7.1247	5.7461	5.6141	6.8221	6.4515	6.1707	6.7201	5.9434	6.7063	6.1474	6.5562	6.3939	6.4775	5.8165
201159_s_at	4836	NMT1	2.4396	2.4526	2.4526	2.4396	3.6641	2.4439	2.4396	2.5458	2.4526	2.8547	2.4526	2.4439	2.4526	2.4396	2.4452	2.5098	3.2511	3.1329	2.4526	2.5837	2.4439	2.3351	2.4439	2.4396	2.7773	2.4814	2.4526	3.2034	2.4526	2.4526	2.5615	2.4439	2.4526	2.4526	2.4526	2.4396	3.7908	2.4526	2.4526	2.4530	2.4526	2.4439	2.5787	2.4526	3.2859	2.4526	2.4526
201160_s_at	8531	CSDA	10.0274	9.2560	9.4622	9.1519	8.6082	10.3159	10.1554	8.7230	8.2875	9.7225	10.5910	10.0399	10.6319	9.8966	10.8834	10.4188	11.0221	7.0684	9.8996	10.2464	10.3203	10.6817	10.8451	10.0916	8.7322	9.6244	9.6362	10.0473	10.6713	9.9984	10.7197	9.9715	10.1262	9.8228	10.0340	10.5425	8.8691	9.4325	10.2266	10.1089	9.9300	10.0104	10.2912	10.3910	10.3447	10.5494	9.9798
201161_s_at	8531	CSDA	7.6726	8.2413	6.3448	6.6210	6.1126	8.4420	6.9364	5.4057	3.2556	7.1881	8.3407	8.1986	8.5690	7.4824	8.5976	7.6189	8.8535	3.4253	6.3107	7.7483	8.2075	8.4680	8.6108	7.0357	5.9696	7.0143	7.3681	8.0681	9.0785	7.9953	7.7351	6.6403	7.7043	7.9161	7.6579	8.0183	6.4997	7.1946	8.1999	7.9752	7.9649	7.4163	8.7738	7.8429	8.1638	8.0630	8.2574
201162_at	3490	IGFBP7	11.5337	12.5403	11.3192	12.0845	11.5134	11.8619	11.9116	12.1459	11.3474	10.3532	12.2539	11.9313	11.9397	12.1355	12.2308	11.0966	10.4304	10.2650	11.5243	12.2457	12.0014	11.2858	11.5474	11.7828	11.9490	11.9414	11.9807	12.6540	12.1986	11.7683	11.5623	11.1832	11.8701	11.8656	12.2768	11.9047	10.4790	12.5879	12.6089	12.4536	11.9657	12.4861	12.6790	12.5289	11.7612	12.2017	11.6911
201163_s_at	3490	IGFBP7	11.8107	10.6521	11.1201	11.2070	10.5507	11.3218	11.1577	11.4299	11.0304	10.1932	11.8258	11.1536	11.1285	11.7678	12.0971	10.9195	10.7124	10.6826	12.1643	12.1865	11.6907	11.3464	11.3132	11.5918	11.2882	11.7963	11.9185	11.5834	11.1059	11.7138	11.8095	11.1208	11.0415	11.2395	11.0756	11.4750	10.5375	11.6173	11.9974	11.5701	11.6346	11.7189	11.9415	12.2777	11.7813	11.8511	11.2633
201164_s_at	9698	PUM1	8.5321	9.4777	9.9522	9.5521	8.7462	9.3798	9.1056	8.5099	8.8447	9.2495	9.3639	9.4059	9.6760	8.5370	9.6511	8.9874	9.4619	9.8256	9.2971	9.9557	9.1785	9.0657	9.7023	8.9844	8.7714	9.4343	8.6712	9.1491	9.3491	10.2028	9.5282	8.9902	9.4582	9.9402	10.4678	10.4678	8.8869	9.5684	9.6344	10.3273	10.0090	10.2823	9.7090	9.8706	10.1617	9.9459	10.2140
201165_s_at	9698	PUM1	8.5172	8.8534	8.1266	8.9146	8.2937	8.8598	7.9068	8.2409	7.2613	8.4732	8.7858	8.4812	8.4067	9.1918	8.6236	8.5454	8.9130	8.4892	8.8112	9.5658	8.1358	8.2952	8.8689	8.1289	8.0571	8.5130	7.5824	8.5547	8.3255	9.3484	8.7286	7.2386	8.1753	8.6022	9.2514	9.4822	8.3721	8.6695	8.8387	9.0751	8.9914	9.1231	8.6825	8.9070	9.0613	9.0342	8.5597
201166_s_at	9698	PUM1	9.5501	10.0339	9.7261	10.1804	9.8080	10.4142	10.4099	9.8173	9.9645	9.7701	10.3365	10.0667	9.4230	9.9290	9.8802	9.8956	9.4171	9.7269	10.2788	10.3449	9.1207	9.3164	9.8482	8.9836	9.3674	9.6923	9.1145	9.9151	10.0908	10.0490	9.7719	9.2784	9.4841	10.3864	10.3729	10.5774	9.6334	9.8779	10.1633	10.0799	10.1031	9.8210	9.8019	10.0368	9.9413	9.8920	10.4592
201167_x_at	396	ARHGDIA	6.1323	5.9918	5.7486	5.4981	6.5760	6.4229	4.9702	6.2139	4.9702	5.2505	5.8067	7.1441	5.5441	5.6207	5.3863	4.9702	6.6502	5.0472	4.9702	5.9293	6.6089	4.8482	4.9929	5.0811	5.8467	6.6417	5.1477	6.0639	6.3746	4.9820	4.4810	4.9734	6.3811	4.3910	5.1695	5.4076	7.5795	6.3590	6.1687	6.2243	5.9081	7.2457	8.4596	4.9382	5.5870	5.7359	5.2352
201168_x_at	396	ARHGDIA	9.4604	7.4836	8.1426	7.0016	8.7825	7.9710	7.9710	8.3960	6.8679	8.1517	7.9710	7.7282	8.1209	7.2933	7.0991	6.8441	8.0795	7.5828	7.8336	7.8778	8.3241	7.1587	7.9379	6.8960	8.2156	7.9710	6.9603	7.9735	8.1364	7.0115	7.0643	8.1722	8.4989	7.3007	8.2008	8.2877	8.9823	7.9145	7.9482	7.2727	7.4375	7.7151	9.2547	7.0177	7.8511	6.5663	7.6967
201169_s_at	8553	BHLHE40	4.3141	6.9990	7.4474	4.5823	7.4349	6.8439	4.3409	5.6143	5.6170	5.7921	7.4526	6.1880	7.1692	6.5671	6.6995	7.4436	8.5983	7.5860	5.5501	7.6468	6.6721	6.0658	7.0428	6.5640	7.9445	8.5910	6.5527	6.5703	8.0626	7.5418	5.8082	5.2994	6.1007	8.1764	6.9396	5.6365	9.1852	7.3550	8.2577	7.2198	7.4774	7.9427	8.1806	7.4274	7.7338	7.4957	8.4516
201170_s_at	8553	BHLHE40	10.3681	9.9790	11.1608	8.4602	11.3516	10.2004	10.3652	9.8891	10.3712	10.4621	11.7209	10.0637	10.8482	10.6376	10.3343	10.4735	11.3569	11.1808	10.1141	10.8091	10.8150	9.9971	10.6881	9.8985	10.8489	11.3024	9.5339	9.6279	10.3816	10.8312	9.7572	10.1635	10.2702	11.3852	10.8950	10.8625	11.7825	10.2152	11.4001	10.3135	10.7276	10.7923	11.6120	10.9540	10.5747	10.8693	10.8695
201171_at	8992	ATP6V0E1	3.1539	3.4232	3.1960	3.2346	3.2324	3.6273	4.5299	4.0904	4.4260	5.7466	5.3875	3.2540	3.4241	3.5847	4.8345	5.2125	3.2219	3.9074	6.2686	3.4636	4.2355	3.5821	5.8047	6.6304	4.2660	3.1822	5.9420	3.1960	3.1960	5.0110	5.2740	5.3167	2.5676	5.4429	3.1539	3.1978	4.7139	4.7177	4.5343	3.9120	3.4352	5.6405	2.2837	5.2346	4.8028	3.1960	4.0250
201172_x_at	8992	ATP6V0E1	10.2922	10.2843	10.4915	10.5768	10.8734	10.8412	10.9253	10.8454	10.3281	12.0275	10.5281	10.7169	10.1877	10.2401	10.3137	10.5111	10.2318	10.3593	11.6430	10.1033	10.8246	10.6280	11.1211	10.8845	11.4673	10.0011	11.0830	10.7047	10.8748	10.2601	10.8798	10.6911	10.4239	10.6411	9.9727	9.8230	11.5770	10.8576	10.4155	9.9910	9.9486	10.2977	10.2114	10.2180	10.7907	10.5168	10.6016
201173_x_at	10726	NUDC	8.2619	7.7240	9.0173	8.3928	8.5516	8.5901	8.7672	8.4900	8.3057	8.7817	8.7280	8.6888	8.7648	8.2205	9.0916	8.8535	8.6066	9.2168	9.0365	9.1825	9.6646	8.5891	9.6686	9.0927	9.1886	8.8675	8.9056	8.8987	9.2780	9.2501	8.8608	8.8595	8.1920	9.5501	9.1552	8.3764	8.3711	9.0318	8.6175	8.5805	8.7957	9.3156	8.6271	8.8226	9.4549	8.8709	9.3018
201174_s_at	54386	TERF2IP	8.8406	7.9214	7.5371	8.6777	8.0523	7.6435	7.4901	10.1521	8.7150	10.0201	9.0118	8.4420	8.4670	7.8782	8.0527	7.9070	7.9451	7.4211	8.5794	7.8653	8.1948	8.5079	8.1299	8.7668	8.2714	8.5170	7.7251	7.9551	6.9972	7.4743	8.5954	7.8651	5.9910	8.7804	7.4415	7.5221	7.8327	8.3294	8.7083	7.9329	7.6438	8.4807	8.2986	8.5843	8.4006	8.6377	7.8315
201175_at	51075	TMX2	8.2220	9.5577	9.1564	8.6431	8.5388	8.8128	8.4119	8.9554	9.0702	8.4992	8.3711	9.2709	8.3273	8.5399	7.9068	8.1458	8.9080	9.3226	8.5876	8.7138	9.6855	10.1375	9.0247	9.5732	7.8414	8.4572	9.0846	8.6452	8.8703	8.4212	9.0430	9.2404	8.5584	9.1485	8.8372	8.4755	9.2463	8.8910	8.4845	7.5964	8.4321	8.5025	8.3142	8.5187	8.6698	8.7325	8.4071
201176_s_at	372	ARCN1	9.9427	9.5583	9.9152	9.2164	8.8811	9.9673	9.3567	9.5549	9.6593	9.1631	9.2424	9.8857	9.4796	9.3945	9.2421	9.2929	9.4614	10.0853	9.1861	9.2119	10.0349	8.9571	8.8943	8.8828	8.9373	9.1187	8.8811	9.8054	9.9468	9.8503	9.6625	9.3449	9.0545	9.8044	9.3880	9.4995	9.7712	10.0019	9.9500	9.4027	10.0781	9.6871	9.4943	10.0991	9.9382	9.6968	9.7847
201177_s_at	10054	UBA2	10.2351	10.0505	9.4484	10.4491	9.6394	10.2670	9.5282	10.5230	9.8064	9.9889	10.2023	9.8768	10.0837	10.3847	9.8475	9.7830	9.6394	9.9416	10.0631	9.7219	8.4400	9.8906	9.1900	9.9569	9.8894	10.4005	9.8633	9.9824	9.6394	9.2191	9.6839	10.3782	9.8437	9.7059	9.6394	10.1541	9.8110	9.0986	9.8225	9.2967	9.6394	9.6790	8.7977	9.8987	9.6394	10.0768	9.2954
201178_at	25793	FBXO7	8.4118	8.6906	8.2706	7.9565	9.2573	8.2918	7.9683	8.0517	8.1462	9.3990	8.4538	7.4746	9.1570	7.7386	8.7334	8.5553	8.1944	8.1590	7.5929	7.7744	8.3296	7.7873	8.0400	8.5558	9.3335	8.5899	9.0556	7.6995	7.9559	7.5440	8.5335	8.2171	7.4850	8.4547	8.0509	8.0372	7.9132	8.1478	8.1176	8.6489	7.5535	8.0369	8.6996	8.2590	7.7792	8.1243	8.2748
201179_s_at	2773	GNAI3	7.4293	7.8568	7.3635	8.3411	7.0737	8.1999	7.4628	7.4628	6.7701	8.1452	7.8450	8.0087	7.7417	8.1065	8.3062	8.6112	7.1873	7.0871	7.9368	7.4628	6.3326	8.4911	7.4161	8.2633	7.3164	8.9083	8.4236	8.2261	8.2722	8.0290	8.0793	8.2427	7.0058	7.9892	7.4628	6.5160	7.3164	8.2875	8.5987	8.6683	8.3984	8.0846	7.6397	7.8811	7.8481	8.2066	7.4680
201180_s_at	2773	GNAI3	9.4514	9.5731	9.4125	10.1471	8.9453	9.9981	10.2631	9.9363	10.2135	10.5355	10.1415	10.2610	9.9256	10.2569	10.0881	10.3239	9.2616	9.1697	10.4860	9.1254	9.2300	10.1214	9.5749	9.6520	9.6102	10.1746	9.7470	9.9919	9.3712	9.7598	9.9237	9.9634	9.2287	9.4317	9.5652	9.1052	9.3423	9.8233	10.3311	10.4232	10.0389	9.8860	9.5414	9.5874	9.5535	9.9513	9.5152
201181_at	2773	GNAI3	6.3631	6.3631	6.3631	7.3399	6.1715	6.3631	6.3631	6.3631	7.0242	6.3631	6.6829	6.9592	6.3631	6.3631	6.3631	6.9019	6.3631	6.3631	7.6822	6.3631	5.1709	6.6649	6.3631	6.7396	6.3631	6.6999	6.3631	5.6216	6.3631	6.3631	6.3631	6.9030	5.9704	6.3631	6.2382	6.0886	6.3631	6.4870	6.6970	7.2120	6.3631	6.3631	6.3631	6.3631	7.1009	6.3871	6.3631
201182_s_at	1108	CHD4	5.2591	5.2241	4.8926	4.4672	4.5124	5.1584	5.4916	5.7133	7.1052	4.5645	4.9116	5.2591	4.6642	8.4175	5.1195	5.2591	7.7166	6.1495	5.2646	5.6502	6.1100	5.4350	6.1906	5.2591	5.4574	5.1030	5.4472	5.4387	6.1912	5.4456	5.6559	3.1630	5.3780	3.8089	5.1626	5.1167	5.2591	5.0640	5.2070	4.7761	6.3075	4.7191	5.8656	4.9865	6.1211	4.7260	4.8382
201183_s_at	1108	CHD4	8.3917	7.7482	8.2391	8.2036	7.8632	8.2578	6.5033	8.1110	7.6957	8.5379	8.0892	8.1691	8.8757	8.6954	7.8034	7.6618	9.2274	8.9130	8.8057	8.4159	9.3906	8.2248	9.0150	8.2879	8.4399	8.2375	8.0545	8.0609	8.2203	8.9388	8.7573	7.8273	8.4401	8.1576	9.1126	9.0493	8.5197	8.7122	8.6936	8.4483	9.1139	8.7141	8.7394	8.8272	9.3022	8.7391	8.9354
201184_s_at	1108	CHD4	8.0032	7.4198	8.4684	7.8255	7.3356	8.0325	8.1794	7.9038	8.2344	8.0617	7.5452	7.9379	7.7323	7.8276	7.2414	6.5274	8.0325	7.9699	7.8938	7.0831	8.3003	7.3792	8.1866	7.2718	7.6418	7.1783	7.3203	7.1262	7.3341	7.7375	7.5930	8.0316	7.3418	8.1664	8.1292	7.7994	7.4126	7.5523	7.7314	7.0311	7.8832	7.5733	7.2481	7.6454	7.7683	7.4657	7.9759
201185_at	5654	HTRA1	9.2519	9.2667	9.2793	7.1486	8.9858	9.0119	10.5911	10.0049	9.2382	8.7426	10.5057	10.5977	10.7081	10.5441	10.9893	9.7890	9.3242	7.6048	9.8584	10.1008	11.3217	9.0870	10.4385	10.0521	8.8281	9.5435	10.1054	10.3234	10.8082	10.2933	10.4417	10.1736	9.7671	9.7652	10.1564	10.4589	7.5075	10.0803	11.7248	10.6078	9.7922	10.5609	10.9998	10.7388	9.8809	11.2122	9.8946
201186_at	4043	LRPAP1	7.0910	8.1476	8.9685	7.9820	8.2172	7.7334	8.3958	8.2431	8.2172	8.3846	8.2172	7.7876	8.5289	8.2172	8.2091	8.2023	8.1242	8.7929	8.1624	8.3313	8.5205	8.9081	8.2172	8.8680	8.5938	7.9303	8.9420	8.0791	8.0322	8.1234	8.3516	8.4915	7.1947	8.2005	8.4105	7.9657	8.2172	8.2172	8.1777	8.5318	7.7978	8.2172	7.7137	8.2172	8.0941	8.0041	8.0258
201187_s_at	3710	ITPR3	2.6207	2.5911	2.8638	2.6391	2.6017	2.6391	2.6391	2.6391	2.6391	2.6391	2.5999	2.5911	2.8828	2.5911	2.6391	2.6391	2.6391	2.6391	2.6391	2.6391	2.6391	2.6391	2.6391	2.5493	2.6391	2.6391	2.9755	2.6391	2.6391	2.7527	2.5944	2.2864	2.6391	2.6391	3.1156	2.7504	3.2899	2.5842	2.6391	2.5911	2.6391	2.6391	2.6083	2.2205	2.6391	2.6391	2.6391
201188_s_at	3710	ITPR3	6.1858	7.5222	6.1883	5.8558	5.8220	6.9658	6.1883	5.9709	6.1883	6.1883	6.2815	6.1419	6.1858	6.1883	6.5474	6.1883	6.1883	6.5060	6.3569	6.9685	5.2227	7.7910	6.7994	7.1777	6.1883	7.4735	6.2004	6.1948	6.4684	6.9836	5.9013	7.1798	6.3736	7.0653	7.0494	6.1883	6.2990	7.5776	7.7584	5.9533	6.2944	6.1918	6.1883	6.2805	7.9059	6.1883	6.2500
201189_s_at	3710	ITPR3	7.3731	7.1008	7.2002	6.3242	5.3238	7.8204	7.5699	5.9997	7.7389	6.1681	7.2984	6.4376	5.5258	7.0610	6.9238	4.7806	5.8501	6.5699	6.4867	7.3109	4.9278	8.2283	7.0889	7.1685	6.6453	7.6948	6.5393	6.8283	7.1178	6.9384	6.0507	7.2088	7.0991	6.8328	7.1616	7.0878	6.5451	7.8639	8.0071	6.3259	7.1597	6.1084	6.3349	7.2336	7.7014	7.2735	6.3432
201190_s_at	5306	PITPNA	8.2622	8.2565	8.2532	7.5853	7.9040	8.4989	8.6905	7.9905	7.8879	7.4451	7.7262	7.8121	7.6624	8.2739	7.5975	8.1086	7.4553	8.7156	8.5240	7.5648	8.7249	7.5301	8.1535	9.0170	8.8266	7.6783	9.1898	8.3814	7.1600	7.8749	7.4769	7.9493	8.6246	7.7653	8.3512	7.8172	7.2021	8.4374	7.8527	8.6308	7.7538	8.6951	8.1725	8.5071	7.6934	8.2979	7.2410
201191_at	5306	PITPNA	6.8480	7.6169	7.1501	6.6300	7.6551	7.6500	6.8480	6.8480	6.4176	6.7186	6.6588	6.9642	7.2061	7.4152	6.8088	6.8278	6.7586	7.4900	6.9797	6.5402	8.1031	6.6282	6.4670	7.9873	7.9148	6.4860	8.0896	7.2631	6.8036	6.5781	6.2745	6.7963	7.9085	6.7747	7.1020	6.1628	6.7043	7.6357	6.4498	8.2019	6.8480	7.4882	7.2808	7.2081	6.7488	7.5783	6.6433
201192_s_at	5306	PITPNA	6.4471	7.2782	6.3401	6.4134	6.4752	7.2595	7.1503	6.2547	6.4682	6.3401	6.2915	6.6385	6.6107	6.4480	6.3401	5.9168	6.3401	6.7391	6.9208	6.3401	7.0341	6.7658	6.4568	7.6113	7.2583	6.3401	7.9974	7.3278	7.3120	6.4805	6.3694	6.2334	6.7683	5.8482	6.2583	5.5341	5.0095	6.8894	6.3401	7.2011	6.1600	6.5639	6.4285	6.8275	6.3401	6.6064	6.3411
201193_at	3417	IDH1	10.4199	12.7880	9.9200	10.8193	8.6756	9.5763	9.6418	9.2276	9.5295	11.4956	9.9977	10.7755	9.6536	10.7731	9.8823	9.4592	8.9238	9.8277	11.2551	10.3321	9.3746	11.0066	9.7315	11.0791	9.9410	9.8625	10.3948	9.9966	9.8799	10.1563	10.4356	10.4711	9.5074	9.6831	9.6960	9.4927	11.1690	10.3644	9.6011	9.7324	9.1143	10.0981	9.4162	10.2547	9.8911	9.5708	9.2038
201194_at	6415	SEPW1	8.8542	9.2631	9.8126	9.8913	9.5559	9.1831	8.5495	8.7699	8.7948	10.2851	9.6231	8.1953	9.8049	8.6118	9.2085	9.4282	8.4970	9.5003	9.2295	9.6157	10.0970	9.6275	10.0252	10.2230	9.7384	10.1399	10.0187	9.2638	9.5406	9.7193	9.9610	10.1357	9.6621	8.8448	9.4310	9.0461	9.5907	9.8922	9.9624	9.8363	9.6014	9.5040	9.0240	8.9047	9.5656	8.9384	9.1490
201195_s_at	8140	SLC7A5	9.1697	4.5266	4.3729	4.7266	8.2196	4.3034	4.2344	4.3196	6.1243	7.9784	5.3628	4.9816	6.3058	6.5249	6.6303	3.9987	8.1663	4.3145	7.9232	4.3081	4.9408	7.2569	5.1325	6.9852	4.1132	4.5905	4.2285	4.2720	4.2735	4.2720	7.2425	8.7489	7.4454	4.2720	4.2720	5.0687	4.9186	7.4444	5.4872	6.3241	2.6727	4.1553	5.0004	4.1085	4.4781	5.0078	4.2282
201196_s_at	262	AMD1	7.3551	5.3940	3.9300	6.6955	4.6638	6.4370	6.3401	7.9752	5.1361	4.7109	6.0897	5.8176	6.8786	4.8479	6.8596	6.6115	5.7319	5.0228	6.7981	6.2749	4.2841	5.9232	4.2841	5.7297	4.6781	5.7440	5.5245	4.2841	6.1299	5.8089	5.0309	6.4041	6.8190	5.7990	4.8817	5.6625	3.5676	7.8066	6.1248	6.9933	5.3632	6.7674	7.0181	6.4074	5.6226	6.1006	5.5466
201197_at	262	AMD1	8.9469	8.0683	6.5830	8.2819	7.7948	8.3376	8.0683	8.8719	7.9688	7.4562	8.4989	8.2148	8.5946	8.0683	8.5614	8.3367	7.6022	8.0353	8.5282	8.2538	6.8477	8.0683	7.9230	8.0683	7.1923	8.0353	7.7262	6.9705	8.0353	8.0683	8.0788	8.7650	8.4984	8.0683	8.0683	8.2081	6.9568	8.6352	8.0353	8.4094	7.8866	8.1171	8.5842	8.0683	7.3983	8.1836	7.9235
201198_s_at	5707	PSMD1	8.1602	8.0463	6.9725	7.9920	8.1329	7.5661	7.4137	7.4499	7.7586	9.0094	8.1620	9.0554	8.7865	8.2379	8.5021	8.4809	8.5187	8.0157	8.8713	7.8325	8.4730	8.1178	8.2655	8.0488	8.4804	8.6478	8.1199	8.4426	8.2887	8.1329	7.8566	8.1300	8.6498	8.2845	8.2572	7.4488	9.5266	8.8490	8.2086	8.9699	8.3417	8.5813	8.4842	8.8462	8.6443	8.6891	8.3969
201199_s_at	5707	PSMD1	8.8918	8.6593	7.6635	8.8596	9.0884	8.6695	9.6759	8.9099	9.4608	9.5029	9.3426	9.9809	8.9296	8.7208	9.1164	9.1244	8.5625	8.3935	9.6194	8.2922	8.5181	8.6012	8.7156	8.7563	8.7937	9.1362	8.6458	8.9182	8.9250	8.9069	8.3245	9.0682	9.1828	9.2983	8.8024	8.7763	9.7528	9.4852	8.8653	9.5155	8.9806	8.9385	9.0784	9.4866	8.8022	9.3001	8.8945
201200_at	8804	CREG1	9.6192	10.6274	9.6585	10.1118	9.3288	10.3836	9.3366	9.8307	10.0484	9.2175	9.6217	9.9487	9.4510	10.4025	9.3675	9.5528	9.1623	9.7253	8.4108	10.0680	9.1862	10.0913	8.3433	9.3071	10.2504	10.0254	9.8507	9.9357	9.3120	9.2199	8.7978	9.2708	10.5161	9.3164	9.4406	9.6480	9.6165	9.4193	9.2729	9.4555	9.5476	9.4676	9.7167	9.6891	9.0838	8.8832	8.9410
201201_at	1476	CSTB	12.6662	11.7587	11.4381	11.5436	12.2165	12.5010	10.7619	11.2108	11.6546	12.2186	10.9020	11.2944	11.5294	11.2829	11.1027	11.3532	10.9107	10.8288	11.4115	11.6976	11.9165	12.1047	11.5663	11.6554	12.1350	12.0096	12.4019	11.4144	11.6490	10.7365	11.3151	10.7111	12.2247	11.2425	11.1549	11.1699	11.7313	12.5733	11.3306	11.7094	11.5930	11.4909	11.3972	11.0272	11.4887	10.3987	11.5385
201202_at	5111	PCNA	10.4594	9.4907	9.4487	10.4838	10.0691	9.7158	9.9665	10.3860	10.8120	9.4907	9.4291	9.7918	9.4907	10.3209	10.1428	9.7134	9.9586	9.4929	10.2360	10.1210	9.6493	10.8757	9.6262	10.3339	9.4204	10.1073	9.4619	10.6490	9.4907	9.6249	9.9529	10.6261	10.3671	9.4254	9.1611	9.4907	9.7194	9.4907	9.8654	10.7031	9.4769	9.4907	9.7141	9.4226	9.7490	9.6504	9.6927
201203_s_at	6238	RRBP1	3.7174	3.4578	5.2728	3.4578	3.4578	3.4155	2.8554	3.4578	3.0747	3.1059	3.4578	3.5897	4.1039	3.4831	3.9001	3.4578	3.4578	5.1513	3.4578	3.4598	2.4005	3.2322	3.4155	3.0098	3.4155	4.3023	2.8271	3.4578	3.4578	2.9402	3.2774	2.9276	3.4578	3.4560	3.4578	3.4578	3.6987	3.9030	4.4738	4.4173	3.6856	4.5110	5.2073	3.4578	3.4578	3.5596	4.2669
201204_s_at	6238	RRBP1	9.1110	7.5675	9.9155	8.3705	9.3580	7.8695	7.9328	8.7280	7.7042	8.1114	8.8798	8.9639	8.8126	8.9972	9.0609	7.8652	8.5199	9.3629	9.2547	8.2867	8.6180	7.9800	8.8080	7.2774	7.7067	8.1875	6.9630	8.0179	7.5357	8.6908	8.6828	8.3318	8.3411	7.8274	8.2166	8.4413	9.4156	9.2990	8.6624	8.7910	7.9849	8.4575	8.8491	8.5860	8.9725	8.7069	9.3984
201205_at	NA	NA	2.2214	2.2214	2.2214	2.2214	2.2214	2.2214	2.2214	2.2214	2.2214	2.2214	2.2214	2.2214	2.2214	2.2214	2.2214	2.2214	2.2214	2.2214	2.2214	2.2214	2.2213	2.2214	2.2214	2.2214	2.2214	2.2214	2.2214	2.2214	2.2230	2.2214	2.2214	2.2214	2.2214	2.2205	2.2214	2.2214	2.2214	2.2214	2.2214	2.2711	2.2214	2.2216	2.2214	2.2214	2.2214	2.2214	2.2561
201206_s_at	6238	RRBP1	7.1484	5.5794	7.2500	6.2917	6.6945	5.6113	6.3437	5.9878	5.6199	5.9362	6.7088	6.8512	7.2008	7.6487	6.6676	5.1958	5.6113	7.3541	7.0959	5.7996	6.3627	5.6113	6.4335	5.0832	4.6111	6.1569	4.4042	5.6113	5.8375	6.0703	6.2075	5.7908	5.6113	5.7534	5.6199	5.6199	7.3277	7.6085	7.2731	6.0864	5.3880	7.2411	6.4256	6.7692	7.0327	6.1756	7.4297
201207_at	7126	TNFAIP1	6.2098	7.2860	7.3750	6.4239	7.1898	7.5881	7.3181	8.0349	6.7962	7.7179	7.7576	6.7512	7.4880	7.5724	7.3797	7.2764	7.6994	7.1707	6.8795	7.4129	8.2140	7.2891	7.9358	7.9682	7.9412	7.0959	7.4551	7.2661	7.3622	7.2638	6.8750	7.9280	7.2892	7.8918	7.0715	7.6024	7.3162	7.3769	7.7195	7.6860	6.9573	7.8215	7.3016	8.1180	6.7985	7.3315	7.4056
201208_s_at	7126	TNFAIP1	4.0429	4.5193	4.5193	4.1255	4.5193	4.5193	4.5193	5.0497	3.9730	4.5193	4.3583	4.1660	4.5193	6.1310	4.5193	4.5193	5.0079	4.5193	4.5173	5.0671	4.7606	4.6093	4.8425	4.3249	5.4138	4.7918	4.5193	4.5193	4.5481	4.5193	4.3011	4.5193	4.5200	4.5076	5.2205	4.2796	4.8726	4.5193	4.6961	4.5193	4.6870	4.5246	4.5193	4.5193	5.0357	4.5563	5.7605
201209_at	3065	HDAC1	9.9407	9.5953	10.4002	10.3777	8.9704	10.3298	10.2420	8.9901	9.6813	11.5443	9.8002	9.9633	9.1035	9.4806	9.7755	9.3816	9.2584	9.6298	9.7329	10.1325	9.4892	10.1521	10.2189	9.8142	9.5315	9.9274	10.4958	9.6800	9.7844	10.5360	9.4533	9.4147	10.2459	10.3002	10.3476	10.2282	9.1270	10.0114	9.6919	10.2995	10.3407	9.6204	9.5488	10.0819	10.2024	9.2185	9.8266
201210_at	1654	DDX3X	11.6008	10.4160	10.3399	11.4517	11.0173	11.1761	10.3391	10.6272	9.8978	10.7024	11.2273	11.0625	10.7396	10.9528	10.8074	10.8564	10.1162	10.6339	11.3850	11.5095	10.2350	10.9271	10.3930	10.5789	10.1291	11.3927	10.4471	10.6873	10.6204	10.9120	10.8246	10.9172	10.7746	11.1573	10.8017	10.6291	10.5306	10.9664	10.9280	11.1163	10.9639	11.0582	11.1339	11.4288	10.9514	11.3886	10.7442
201211_s_at	1654	DDX3X	4.9957	5.7824	4.0510	4.9910	4.4482	5.8152	3.8606	4.1746	3.9727	4.3829	4.4562	4.6252	4.4243	5.2866	4.7323	5.1940	4.4886	4.4243	4.0510	5.1394	3.9727	4.6963	3.9727	4.5565	4.1865	5.6244	5.7366	4.4562	6.0383	4.8365	4.5764	3.9727	3.9727	5.2835	3.9727	3.9727	4.4243	5.9281	5.6914	5.2794	4.9744	4.6938	4.5971	4.8666	4.4562	4.5699	4.4562
201212_at	5641	LGMN	9.1506	7.4391	7.3208	8.0928	6.9886	7.8640	8.0862	7.4322	6.9611	7.1686	7.1948	7.7259	8.3041	7.8765	7.8580	6.5487	6.8426	6.4048	7.6285	7.8996	7.6725	9.1226	6.8883	7.3899	8.4501	7.6447	7.2417	7.2009	6.9830	7.1686	7.1708	6.9559	7.4726	6.7763	6.9352	7.0629	7.4323	8.4343	8.1956	8.5025	6.1822	6.8426	8.1143	7.0041	6.5477	7.5244	7.1686
201213_at	5510	PPP1R7	3.6711	3.3117	3.3117	3.3117	3.2274	3.2274	3.7141	3.3117	3.3117	3.8177	3.3117	3.8495	3.3117	3.3117	3.3117	3.1935	3.3117	3.3117	3.1063	3.2302	3.5469	3.2353	3.6392	3.3117	3.1583	3.3117	3.3117	3.3117	3.3117	3.3117	3.3117	3.3117	3.2274	3.3117	3.3117	3.3117	2.8268	3.3117	2.8043	3.1630	3.3722	3.3117	2.9051	3.3751	3.3117	3.3117	2.9586
201214_s_at	5510	PPP1R7	7.6903	8.2011	7.9966	8.4426	7.2692	8.2076	8.5372	7.6891	8.1034	8.5302	7.8298	9.0324	7.5632	8.4576	8.4762	7.9367	8.0508	8.7166	7.5818	7.2790	8.7447	7.3348	8.5742	8.1372	8.1563	7.8938	8.3973	8.2080	8.0473	7.9131	8.3481	7.4907	7.5320	8.4668	7.7256	7.1709	8.0363	8.2931	7.4868	7.9916	8.4013	8.3617	7.4083	8.5204	7.9670	7.9776	7.7417
201215_at	5358	PLS3	9.6863	8.6655	7.3697	8.3702	9.0486	9.6346	9.7645	10.2348	8.7403	7.8494	10.3169	9.3408	9.5026	9.9780	10.1033	9.9820	9.5328	6.3826	10.6848	9.6002	9.3314	10.2843	9.5402	8.8583	8.4719	9.5501	9.2017	9.9013	8.9669	9.0773	9.8711	9.0838	8.7336	9.0066	9.2297	9.8790	8.0333	10.4018	10.2151	10.2049	9.3002	9.3154	9.8272	9.5972	9.1387	10.2389	9.0104
201216_at	10961	ERP29	10.2841	10.5003	10.3012	10.7989	9.9566	10.4813	10.0940	9.0534	10.1696	10.0940	10.1672	10.6021	9.5927	10.0940	10.3831	10.0711	9.7368	10.4626	9.1197	9.8757	10.7173	9.6999	10.7503	10.0980	10.4550	10.0386	11.0974	10.3104	11.2322	10.2662	10.5558	9.9660	9.6118	11.0919	10.0941	9.8827	10.6179	10.0371	10.1831	10.0940	10.5395	10.1212	10.2461	10.1064	10.4483	10.2762	10.1489
201217_x_at	6122	RPL3	13.5284	14.2734	14.2322	14.1178	14.0462	14.4636	13.8164	13.6867	13.3783	13.8541	14.0809	14.2968	14.4155	13.8166	14.3730	14.3284	13.8081	14.2832	13.3349	13.7014	13.8974	13.2959	14.2698	14.1257	13.4144	13.9767	14.2057	13.9961	14.3427	14.1346	14.0104	13.6671	13.7691	14.5552	14.3803	14.1983	13.9565	13.4405	13.8676	14.2570	14.3058	14.4224	14.1514	14.2253	13.5532	14.0024	14.5103
201218_at	1488	CTBP2	9.4878	9.1114	8.8137	9.6987	9.4719	10.6555	9.0526	9.0712	8.4772	9.4301	9.8587	10.0492	9.2641	9.7236	9.4349	9.7068	9.3674	10.1691	10.2442	9.7055	9.6874	9.5301	9.5851	8.9989	8.9752	9.1990	9.6919	10.2221	9.1881	10.1202	9.7850	9.5628	9.4258	9.7047	8.8330	9.4162	9.0119	9.5621	9.1667	9.0201	9.0572	9.9074	9.2915	8.8439	10.2231	9.5305	10.1624
201219_at	NA	NA	7.2273	7.2191	6.9049	6.8692	8.3705	8.3403	7.2910	7.6270	7.6781	5.9017	7.0859	6.5131	7.5661	7.4885	7.6597	7.8332	7.0813	7.8452	8.5056	7.0458	6.5294	6.8337	6.4792	6.8099	5.9017	7.0871	7.5499	8.4967	6.6570	7.6685	7.4263	8.0814	7.4675	7.2837	7.2509	7.9593	8.1135	6.3159	6.9946	7.1870	6.6130	8.5336	7.7355	7.4289	7.6390	7.4514	8.2520
201220_x_at	1488	CTBP2	10.3736	10.7821	11.0797	10.7248	11.3946	11.7953	11.0353	10.2175	10.9100	10.6698	10.7030	10.9960	11.2868	10.7422	11.0908	11.5461	11.3960	11.5580	12.2422	11.0117	11.3412	10.9706	11.5638	10.3811	10.7159	10.5697	11.0684	11.7081	10.9731	11.7441	11.2425	11.3300	11.4457	11.1057	11.3498	11.4911	11.0152	11.0933	10.4377	11.1899	10.6882	12.3022	11.1574	11.1843	11.8036	11.1593	12.1671
201221_s_at	6625	SNRNP70	7.7744	6.9194	8.0866	7.2996	8.6341	6.6271	7.2577	6.8029	7.2267	8.0716	7.4730	7.5306	7.4884	7.7100	6.8057	6.5578	7.1794	7.1493	7.0689	8.0106	7.6798	7.2845	7.1375	6.1955	7.3617	8.1145	7.1558	7.1586	7.3907	7.6912	7.3362	7.1748	7.5818	8.0997	8.1482	8.2792	7.4091	7.0924	7.2204	7.5852	7.8553	7.3728	7.4950	6.7535	7.5799	6.9870	7.4375
201222_s_at	5887	RAD23B	10.6046	9.7828	10.3895	10.9207	9.5350	10.9920	9.5772	9.8415	8.9310	11.3951	10.9969	10.7171	9.9087	10.5330	8.8293	8.0152	8.9072	8.8701	9.4844	10.9668	9.6934	10.7158	9.9178	9.7543	9.7326	10.4847	9.8350	9.6500	9.6660	10.3276	10.3330	10.6480	9.6744	11.2018	9.6301	9.6408	10.4139	10.4764	10.3547	10.1717	10.1012	9.6797	10.0750	10.0381	9.5809	9.7004	10.1765
201223_s_at	5887	RAD23B	9.0487	8.5951	7.8838	9.1584	8.0218	8.8848	8.8890	8.9223	8.7774	9.6437	9.2495	8.9450	8.2136	9.1335	8.7871	8.6568	9.0493	8.5008	9.2803	9.6905	8.3640	8.8848	7.9802	8.7668	9.0825	9.1009	8.5944	8.8848	8.6179	9.5274	9.1794	9.4769	8.9935	9.0260	8.8848	9.0755	9.4083	8.9724	8.8938	8.9822	8.6637	8.8848	9.0330	8.9360	8.7382	8.8241	9.1273
201224_s_at	10250	SRRM1	6.7583	7.0683	6.8623	7.8638	7.0834	6.9477	7.3348	6.7123	7.5056	7.1926	7.3346	7.5758	7.1868	6.6704	7.6828	6.1043	7.5452	7.7536	6.6069	7.6765	7.7425	7.1217	7.4566	6.2446	6.0792	7.6714	5.8945	7.4506	7.2744	8.0976	7.5453	5.9210	7.4377	6.0881	8.0098	7.8295	8.0375	8.0526	7.9683	7.4189	8.0925	7.8802	8.1527	7.4841	8.8301	7.2748	7.6734
201225_s_at	10250	SRRM1	9.0815	9.0597	9.2265	9.5436	8.6680	9.4950	8.8485	8.4289	8.4600	9.1466	9.1993	9.3600	8.8534	9.2191	9.0596	8.6950	8.4585	8.7770	8.5705	9.0734	9.6543	8.9396	8.6966	8.6368	7.8722	8.9595	8.2757	8.9361	8.1361	8.7694	8.8815	8.5776	8.6762	8.9076	9.3989	9.1436	9.1759	8.6095	9.0093	8.8995	9.4026	9.2676	9.2646	9.0180	9.3015	9.0717	8.9039
201226_at	NA	NA	10.1342	9.9347	10.0384	9.3531	10.7661	9.7354	8.1433	9.1497	8.7652	9.2853	8.8179	9.3389	9.6035	9.0819	9.4462	9.6169	9.6437	9.9796	8.6691	8.9166	10.1306	9.8414	10.0860	10.0782	9.3366	9.9470	10.5609	9.8535	10.2213	9.9077	9.9927	9.8551	9.3463	10.1268	9.6538	9.2383	9.7382	9.2625	9.5618	10.0467	9.5448	10.0981	9.3290	9.8139	9.8044	9.5539	9.6441
201227_s_at	4714	NDUFB8	10.8388	10.6487	10.7815	10.4024	10.7534	10.1292	10.8913	10.4850	10.3177	10.2640	9.8931	10.0351	9.9097	10.1127	10.5950	10.3573	10.1986	11.0817	10.0079	9.8948	10.7747	10.5711	10.9364	10.7861	9.6240	10.4418	11.2162	10.1619	10.3465	10.3034	10.9287	10.5518	9.9292	10.7739	9.8807	9.9261	10.0399	9.9051	10.1581	10.3941	10.2047	10.2596	9.8226	10.4282	10.3808	9.8574	10.0177
201228_s_at	10425	ARIH2	3.1109	3.0977	3.0977	3.0977	3.0977	3.0977	3.0977	3.0977	3.0977	3.0977	3.0977	2.7708	3.0977	3.0977	3.0977	3.0977	3.0977	3.0977	2.7708	2.7734	3.0977	3.0977	3.0977	3.5740	3.0977	3.0977	3.0977	3.0977	3.0994	3.0977	3.0977	3.0977	3.0994	3.8948	3.0977	3.0977	2.9242	2.7141	3.0977	3.0977	3.0977	3.0977	3.0587	3.0977	2.7708	3.0977	3.0977
201229_s_at	10425	ARIH2	6.3384	6.8096	7.1074	6.5680	8.0503	6.5399	5.5150	6.6740	5.5699	8.0942	6.9659	6.4537	7.8674	5.8294	6.9850	7.9761	7.2855	6.7910	6.6099	6.8926	8.2507	6.9364	7.9127	7.7033	8.2737	8.1828	7.9872	7.3358	7.0953	7.0961	7.9863	7.5934	7.7779	6.8964	7.4281	7.1243	6.6628	6.7626	7.2663	8.2003	7.2364	7.8056	7.8771	7.8251	7.6395	7.3445	6.3423
201230_s_at	10425	ARIH2	5.6991	6.5041	5.9820	6.3226	7.0518	5.4704	6.5041	6.2147	6.6954	7.6274	6.4504	5.9086	6.9641	6.7506	5.8986	6.3746	5.4618	5.3977	5.4163	6.1420	6.5043	5.5053	6.4024	7.2068	6.5057	6.3183	6.2136	5.7518	6.1377	6.5041	6.4608	6.5041	6.4504	6.8912	7.2641	6.7361	5.4618	5.3944	5.9088	6.5041	6.2405	6.5041	6.4039	6.6463	6.4272	6.5160	5.7420
201231_s_at	2023	ENO1	11.4429	9.3171	10.7991	10.6050	10.0128	11.0738	11.0594	10.2304	10.0798	10.4444	10.6244	10.8714	11.1853	10.7764	11.1808	10.8993	12.0297	10.0042	11.2185	11.3321	11.6240	11.9213	11.8662	10.6420	10.3621	11.8989	11.1724	10.6430	11.1473	10.8135	11.0961	10.5295	11.3604	10.4771	10.3759	10.4729	9.9622	10.8306	11.6313	11.2017	10.7344	10.9724	11.1739	10.5888	10.8677	10.9786	10.8788
201232_s_at	5719	PSMD13	7.9687	7.1003	7.8677	7.7649	9.1691	7.7198	7.3869	7.3480	6.9273	8.6047	7.0896	7.5056	6.9456	7.3577	7.8661	7.8435	7.2115	8.0010	8.1200	6.4658	8.2768	7.3062	8.2044	8.6937	7.8725	7.5255	8.6229	7.6762	7.4768	6.6650	8.4158	8.2918	7.1512	7.9045	6.5673	7.1403	7.0922	7.0434	7.5607	7.7185	7.1972	7.5737	6.7696	7.6498	6.7297	7.1305	7.1789
201233_at	5719	PSMD13	6.6890	7.0434	7.4198	7.7015	8.6065	7.6110	6.7512	7.1556	6.2522	8.1300	6.7374	7.2599	6.9440	7.1007	7.7702	7.9809	7.3593	7.8421	7.6999	6.7552	7.9356	7.3419	8.0099	8.6308	7.7662	7.5361	8.8473	7.1976	7.8634	7.0434	8.1647	7.7709	7.0434	7.2896	6.7769	6.8700	7.0434	7.1278	7.0434	7.7767	7.3317	7.3439	7.0280	7.0434	6.6668	7.0447	7.6903
201234_at	3611	ILK	8.3645	8.3926	8.3461	8.3792	9.0798	8.4696	8.6008	8.5211	8.4797	8.3030	8.2997	8.3645	8.3600	8.3661	8.3633	8.0024	8.4948	7.8217	7.6707	8.3254	8.9602	8.1572	8.6345	8.4945	8.5886	8.7828	8.5865	8.9267	8.9356	8.1686	8.6150	8.0862	8.5270	8.2624	8.4460	8.5977	7.7784	8.7205	9.1232	9.1172	9.0024	8.4844	8.8291	8.2407	8.2969	8.5338	8.8029
201235_s_at	7832	BTG2	3.6557	7.4086	5.0960	5.6221	3.8512	4.3650	3.4974	3.1964	3.3479	3.4606	3.5444	5.9914	3.7602	3.8081	3.5521	3.7462	5.0733	4.0763	2.3767	4.7666	4.7644	3.5683	4.0829	3.4512	6.0655	5.6904	4.4063	5.1663	6.2804	3.8512	3.9573	2.8818	4.4715	3.8512	3.5853	3.8512	3.8381	4.1806	5.6247	4.2784	5.7880	6.1715	4.2914	3.8512	3.3823	3.9661	5.4212
201236_s_at	7832	BTG2	8.0586	10.7589	10.3385	10.0468	8.9998	8.9387	8.0045	6.4521	7.8003	8.1248	8.5385	9.6877	9.1948	8.7632	7.9088	8.1554	9.0107	8.7933	6.2420	8.5365	9.8038	7.7992	8.8113	7.3245	9.5041	9.1884	8.8945	8.4052	8.6137	8.1675	8.5423	8.6721	9.4972	10.1687	8.8665	9.2949	7.6909	8.3338	9.6003	8.1291	10.1952	10.5155	9.5743	9.7016	8.4925	9.1013	8.7859
201237_at	830	CAPZA2	8.0924	8.5880	6.5064	9.3366	9.0200	8.9361	7.6246	7.6246	7.6246	7.8766	8.4350	8.5580	8.1382	8.6484	8.7137	9.0574	7.5410	7.4610	8.9044	8.5580	7.3336	8.9648	7.6474	8.3454	8.3781	8.9892	8.6805	8.2000	7.6246	7.7610	8.5519	8.1628	7.3465	7.8642	7.4624	7.1571	7.1778	8.7200	8.5256	7.8943	8.1637	8.1565	7.9038	8.5809	7.0982	8.6956	7.6246
201238_s_at	830	CAPZA2	9.1478	9.5644	7.4363	10.1778	9.6735	10.1829	8.8915	8.8731	8.9391	9.3225	9.9700	9.6227	9.0230	9.9603	9.8721	10.1899	8.4998	8.6520	10.1591	10.2998	8.5139	10.8364	8.2272	9.2754	9.4716	10.5071	10.0809	9.6451	9.2522	9.3392	10.1128	9.9247	9.1125	9.2364	9.1025	9.3397	8.7723	10.0073	10.3110	9.8194	9.7387	9.3770	9.7168	9.3685	8.6418	9.7769	9.1252
201239_s_at	NA	NA	9.2881	10.3591	9.6016	9.7198	11.2334	9.9500	8.7917	10.1450	8.9752	9.0283	9.4609	10.3614	9.6287	10.2585	9.2326	10.0548	9.5290	9.7760	8.7826	9.4640	9.5351	9.9270	9.1614	10.1821	8.8216	9.3759	10.2567	9.8206	9.5682	9.6462	9.3939	9.0298	9.2917	9.6887	10.2491	8.6807	9.3362	9.7588	9.7884	9.7577	9.4300	9.8185	9.6142	9.6036	9.6595	9.8012	9.8279
201240_s_at	NA	NA	10.6623	11.4417	11.0396	11.4977	12.7013	11.6294	10.7189	12.0239	10.7878	11.3282	11.4296	11.7198	11.5661	11.7881	11.0542	11.3911	10.9404	11.7063	11.3464	11.5889	11.1118	11.6764	11.1306	11.0718	10.6147	11.1334	11.5588	11.2320	10.9421	11.3711	11.0710	11.4221	10.9661	11.0985	12.1007	10.9916	11.3887	11.5035	11.1604	11.0767	11.2958	11.7255	11.3187	11.1873	11.3637	11.5435	11.4830
201241_at	1653	DDX1	9.4352	9.5052	9.0341	9.4658	8.6480	9.6999	9.2523	8.9996	9.0959	8.7664	9.3764	9.3705	9.1276	9.4110	9.4092	9.9081	9.3638	9.4445	9.2929	8.8368	8.4762	9.1729	9.0459	9.1115	9.2974	9.3304	9.4194	9.6266	9.3474	9.0148	9.1957	9.3868	9.3945	9.5247	9.4848	9.3582	9.3475	9.1769	9.4118	9.4694	9.3183	9.7189	9.1271	9.7149	9.1748	9.5539	9.1439
201242_s_at	481	ATP1B1	9.5226	12.3947	11.1233	11.7129	11.5846	12.0357	10.8105	10.6311	9.6011	9.5236	11.6222	11.5489	12.0043	10.8504	11.7119	11.4868	11.5380	10.2674	12.0396	12.5336	13.0245	12.0135	11.8132	9.9988	12.1390	12.1874	12.5194	11.1140	10.8945	11.4195	12.4219	11.1961	11.6986	11.2823	12.1255	12.8306	12.2820	11.5113	11.7440	11.3877	12.9019	12.2426	11.7606	11.1424	12.6525	11.4325	12.6116
201243_s_at	481	ATP1B1	9.8968	11.0155	10.1048	10.0660	10.4020	10.7443	9.9364	9.3994	8.8636	7.5647	10.2538	9.9766	10.9276	9.8901	10.5170	10.4384	9.7649	8.7111	10.6740	10.4424	11.5088	10.4188	10.7772	9.3338	10.0709	10.6108	11.7811	9.5593	9.9694	10.2412	10.5636	10.7061	9.6494	10.5770	10.6800	11.0555	10.8853	10.0090	11.0253	10.5861	11.2679	11.2994	10.3608	10.9859	10.3585	10.5870	11.1135
201244_s_at	5894	RAF1	8.0460	8.0751	8.6532	8.5927	8.0341	7.9104	7.5192	8.1546	7.3880	7.7392	7.9024	8.1862	8.2372	7.8739	8.1320	7.7293	7.7930	8.1595	8.1662	7.8570	8.4947	8.3493	8.1273	8.3295	8.1842	8.2283	8.2283	7.9122	7.8650	8.2636	8.2483	8.7752	8.0585	9.0792	8.2491	7.6277	8.2283	7.8821	8.2251	8.2746	8.2943	7.9381	7.9830	8.2305	8.0165	8.1479	8.3547
201245_s_at	55611	OTUB1	8.0635	8.0032	8.4044	8.4457	8.0501	8.6166	7.4935	9.1939	7.9721	8.0913	7.9707	8.6572	7.7608	7.5762	7.7657	8.0072	8.1838	8.5281	8.2917	8.5861	9.2278	9.3668	8.6719	9.0133	7.8237	8.3003	9.1639	8.6786	8.8429	8.1368	9.1154	8.6193	8.3130	7.8495	7.7801	7.8005	8.8410	8.9209	8.2938	8.5696	8.5614	8.4296	8.0730	7.6656	8.4789	7.7180	8.3657
201246_s_at	55611	OTUB1	5.9814	5.2153	6.0485	5.3196	5.4769	5.1571	5.0722	5.7147	4.6959	4.9432	5.3076	5.0547	5.0605	3.6776	4.6580	5.5337	5.5646	5.5646	5.2573	5.7714	5.9011	5.9161	6.1760	5.7855	4.5047	5.3834	5.2653	5.5646	6.2196	5.5695	5.6782	5.6191	6.1876	4.9651	5.5695	5.2230	6.4128	5.5434	5.5646	5.2996	5.2796	5.5695	5.4086	4.6889	5.5666	4.0696	5.7205
201247_at	6721	SREBF2	6.4806	5.8699	7.4512	6.2063	6.1926	5.6940	5.1384	4.8650	5.6147	6.5058	6.4003	6.5775	6.2788	6.1813	5.9218	6.0163	5.7976	7.0092	5.9296	6.0864	6.1815	5.7810	6.1813	5.7665	5.3101	6.6070	6.2444	5.5121	5.8996	6.3899	6.1813	6.1086	5.7388	6.3276	5.5352	6.0116	6.3303	6.0367	6.1813	7.1459	5.5218	6.6164	6.4398	6.1722	5.9216	6.1984	6.4964
201248_s_at	6721	SREBF2	4.6956	5.1124	5.5529	4.2397	4.8565	4.2397	3.8868	4.2397	3.2651	4.2397	4.2397	4.2397	4.8561	4.7065	4.0664	4.2397	4.9422	5.3454	4.3269	4.2397	4.2500	4.2397	4.2397	4.2397	4.0599	4.9616	4.2397	3.8868	4.5114	4.2397	4.2397	4.2397	4.0434	4.2397	4.0417	4.2397	4.1010	4.2397	3.8869	5.3374	4.2397	5.1842	4.9364	4.2397	3.8134	4.2397	4.2397
201249_at	6513	SLC2A1	2.2205	2.2205	2.2205	2.2205	2.2205	2.2205	2.2205	2.2205	2.2205	2.2205	2.2205	2.2205	2.2205	2.2205	2.2205	2.2205	2.6208	2.2205	2.2205	2.2205	2.2205	2.2205	2.2205	2.9119	2.2205	2.2205	2.2205	2.2205	2.2205	2.2205	2.2205	2.2205	2.2205	2.2205	2.2205	2.2205	2.3472	2.2205	2.2205	2.2205	2.2205	2.2205	2.2205	2.2205	2.2205	2.2205	2.2205
201250_s_at	6513	SLC2A1	5.0821	6.4143	5.9231	5.7296	4.7910	5.7296	6.4599	6.9195	6.7393	8.5086	5.7935	5.9515	5.7935	5.7296	6.5938	5.5028	6.9227	4.9449	6.2180	5.7936	6.2430	6.0419	5.9194	8.8008	5.4142	5.3155	5.6346	5.7143	5.7308	6.1800	6.6229	5.7935	7.5252	5.7935	6.1963	5.7509	8.7457	5.8689	6.1279	5.3026	5.7308	5.5008	4.8093	5.8218	5.7385	5.8218	5.7296
201251_at	5315	PKM2	11.2997	9.9255	11.0639	9.9309	9.5000	9.7400	8.8517	8.9891	8.8503	8.9950	9.4438	10.5161	9.8366	9.5842	9.6711	9.0231	10.4028	11.3136	10.3753	10.1003	10.6310	10.7907	10.4468	10.5311	9.7061	11.1088	9.6047	10.4134	10.2255	10.1511	10.8824	10.0644	10.6562	10.1430	10.5439	10.7050	11.8194	10.9345	10.5602	10.3940	9.9909	10.9808	11.1926	9.8434	10.5896	9.9285	11.0327
201252_at	5704	PSMC4	8.1149	7.3396	8.7904	7.7863	7.9059	7.5726	7.9606	7.8688	7.8771	8.4440	7.8412	7.9384	7.6939	7.6939	8.0964	7.8389	7.8688	8.1257	8.2981	7.8820	8.5743	8.5597	8.6006	8.2626	8.3540	8.5214	8.3645	7.8854	8.6469	7.8709	7.9844	8.0276	8.5961	8.0423	7.7557	7.8688	8.3544	8.2291	8.2803	8.1097	7.9208	8.0305	9.0257	7.9843	8.0988	7.7221	7.8688
201253_s_at	10423	CDIPT	10.2644	10.5140	10.9499	9.7971	9.8193	10.1440	10.9011	11.1788	11.7216	11.8002	10.7924	9.8545	10.3576	10.3247	10.6453	9.7135	11.1744	10.8405	11.3637	10.4296	11.1107	10.3052	10.6757	10.6668	11.2333	9.7158	10.4222	10.4220	9.9482	9.9331	10.2265	9.9005	9.9849	9.9896	10.3593	10.2544	10.8069	10.1280	10.1740	9.7051	10.3815	9.9048	10.0727	9.9349	10.3046	9.7839	10.6723
201254_x_at	6194	RPS6	13.2885	13.7919	13.0292	13.5161	13.2975	13.7040	12.9437	13.0448	12.8667	12.7311	13.6184	13.0775	13.6026	13.2310	13.1647	13.5489	13.4589	13.2338	12.5800	12.8970	13.3076	12.7562	13.4694	13.2458	12.3038	13.2440	13.3104	13.4892	13.5511	13.1531	13.2662	13.6216	13.3512	13.8228	13.5026	13.4296	13.0550	13.2345	13.2499	13.0123	13.3916	13.6442	13.5497	13.2266	13.3486	13.2491	13.5313
201255_x_at	7917	BAT3	9.0928	9.2542	10.4003	9.1840	9.9960	9.3694	9.7360	9.0465	9.3087	9.8421	9.0452	9.1445	9.2330	8.9673	9.2223	8.3345	9.3282	9.7007	9.5628	9.5115	8.9443	9.6139	9.4436	8.5760	9.2381	9.1055	9.1367	9.9606	9.5424	9.4316	8.9809	9.8134	9.9142	9.8572	10.3259	9.5582	9.6851	9.7768	9.2013	9.5222	9.2680	9.4263	9.6036	9.4447	9.8420	9.1001	10.1055
201256_at	9167	COX7A2L	9.1885	9.5198	9.8671	9.0459	8.7103	10.0013	9.0490	8.7493	9.0554	9.3988	9.0733	8.5458	9.4799	8.7998	9.4173	9.8049	9.4066	9.0306	9.1761	8.5075	9.8780	8.9320	10.0738	9.9903	9.0927	9.0782	9.5352	9.1496	9.1793	8.6364	9.5363	9.5668	9.3473	9.3372	9.0059	8.8960	8.7588	8.5716	9.1400	9.1316	9.1791	9.1424	8.7864	9.1332	8.6695	8.8451	8.7219
201257_x_at	6189	RPS3A	13.3980	14.1014	14.0257	14.4114	13.8138	14.1779	14.0028	14.5455	14.0034	14.2891	14.2555	14.1761	14.3663	13.9577	13.9926	14.2536	14.0717	14.1378	13.5756	13.9236	13.6250	13.4617	13.8884	14.0832	13.7996	13.8420	13.9690	14.2411	14.1517	13.7111	14.1079	14.1783	13.9301	14.0557	14.1822	14.2982	13.6389	13.9238	14.0293	14.3156	14.1228	14.3677	13.8234	13.5735	13.6451	14.1823	13.9616
201258_at	6217	RPS16	13.2649	13.4835	13.4499	12.9810	12.6822	13.7909	12.5078	12.7884	11.9455	12.7260	12.8425	12.9386	13.5080	12.6399	12.8272	13.1520	12.9668	12.6741	11.6682	12.7171	13.0795	12.5594	13.4156	12.9312	12.0413	12.9144	13.3212	12.8096	13.3851	13.3581	12.7206	12.8224	12.8340	13.2195	12.5323	12.5286	12.2161	12.4971	12.8558	12.4965	13.1887	12.7064	13.5914	11.7484	12.7028	12.3229	12.8218
201259_s_at	6856	SYPL1	6.4503	10.0007	9.1283	9.2664	8.4164	8.9359	7.5174	7.5688	6.8394	7.0495	8.4534	9.1398	8.3509	8.8000	8.3704	8.1362	8.0402	7.4735	6.4111	8.8293	7.6429	7.7752	7.4782	9.2480	9.3143	8.9720	9.5852	9.3615	8.9449	8.5236	8.5332	7.3917	8.4837	9.2107	7.8846	6.9268	8.1613	8.9496	8.6949	8.4131	9.2064	8.2494	8.0121	8.2302	7.1501	8.2098	8.0861
201260_s_at	6856	SYPL1	8.6560	9.7121	9.4695	10.1405	9.2809	9.7722	9.3025	8.7044	8.0747	8.4679	9.1162	9.6151	8.6887	9.8473	9.0137	9.2574	7.6320	9.0038	9.3182	9.3977	8.1000	8.1491	7.4769	9.5397	9.9431	9.1851	9.5813	9.6248	8.6087	8.8344	9.7575	9.4980	8.7066	9.8207	8.9699	8.4359	9.5836	8.9546	9.0555	8.5253	9.2766	9.4125	8.4871	9.4847	8.7286	9.1879	8.2200
201261_x_at	633	BGN	8.7220	8.0026	8.7750	6.8322	7.1210	8.2281	9.1600	8.5335	9.0728	7.8726	9.2200	8.7674	9.3968	8.8907	10.1845	9.0379	9.9915	6.2891	9.4327	9.3475	9.2123	8.4074	9.6852	8.3148	8.0861	8.9936	8.8109	9.3906	9.7649	9.3134	9.0607	8.8442	9.3905	8.5575	9.1107	10.0354	7.7561	9.5640	10.7799	9.9863	9.5224	9.5525	10.5796	9.7345	9.8951	9.8393	10.0536
201262_s_at	633	BGN	4.8984	5.3176	5.3176	4.2338	5.1224	5.9348	4.9924	5.8513	4.4908	2.5982	5.1113	5.6741	3.6852	5.3176	5.6905	5.3236	6.2757	4.5250	5.9225	7.1676	6.1075	4.1154	4.5821	4.8984	4.8984	6.0109	4.8984	6.7768	6.8831	6.4075	5.0281	4.8958	7.1898	4.1857	5.6486	5.2339	5.6395	7.2158	8.1743	6.5309	6.9716	6.6044	9.7554	5.9749	5.3176	7.3690	7.1060
201263_at	6897	TARS	9.4948	8.4526	7.6569	8.8893	9.1517	9.0850	8.4072	9.0877	8.3846	8.4912	9.0917	8.6123	8.9518	8.7705	9.0196	9.6411	8.6857	8.9857	9.4689	8.4132	8.2644	8.7310	9.1950	8.6648	8.9460	9.2841	8.9227	8.7114	9.2734	8.6277	9.3689	8.9992	9.1560	9.5609	8.7178	9.1828	8.9293	9.1068	9.3436	8.7394	8.8895	8.8411	9.0232	9.3188	8.9898	9.2030	9.5103
201264_at	11316	COPE	8.9380	8.6720	9.7904	8.6155	9.3763	8.5750	7.7062	8.7222	8.4042	8.9892	8.4331	8.9485	7.6784	8.3689	8.8642	8.5750	8.6134	9.3221	8.1652	8.7826	9.1843	9.1460	9.1980	9.1269	9.6365	9.4727	9.3422	9.2590	8.9765	8.7247	8.9013	8.8100	8.5750	8.1608	8.7286	7.7581	9.8038	8.8578	8.5750	8.1157	8.9978	8.5949	9.0853	8.3379	8.8557	7.8370	8.7775
201265_at	NA	NA	2.2205	2.2205	2.2205	2.2205	2.2205	2.2205	2.2205	2.2205	2.2205	2.2205	2.2205	2.2205	2.2205	2.2205	2.2205	2.2205	2.2205	2.2205	2.2205	2.2205	2.2205	2.2205	2.2205	2.2205	2.2205	2.2205	2.2205	2.2205	2.2205	2.2205	2.2205	2.2205	2.2205	2.2205	2.2205	2.2205	2.2205	2.2205	2.2205	2.2205	2.2205	2.2205	2.2205	2.2205	2.2205	2.2205	2.2205
201266_at	7296	TXNRD1	8.3760	6.4956	5.8366	8.5828	8.7239	7.4391	6.8546	7.0159	7.9837	8.2085	7.3735	8.3045	7.6862	7.5679	7.4891	7.1333	7.1145	6.6584	8.2989	7.3998	7.6011	8.6480	6.1236	7.2437	8.5129	7.2684	7.3808	7.8996	6.3698	6.8491	7.1586	8.1360	7.6418	6.9209	7.2350	6.9429	8.5561	8.0825	6.8371	8.0801	7.4832	6.7956	7.2404	8.1213	7.5056	7.0574	6.6889
201267_s_at	5702	PSMC3	7.8013	8.0341	9.3001	8.1773	9.2824	8.4531	7.1883	7.7986	7.1803	8.3521	7.9334	8.5762	7.4792	8.0934	9.3549	8.7578	8.7124	8.9385	9.3599	7.9212	9.4204	9.6244	8.9133	9.9066	8.9021	9.3100	9.8703	8.5975	9.3818	9.3132	9.5022	8.2866	7.9489	8.1720	8.1106	7.3471	9.4121	9.6916	9.0983	9.6820	9.1721	9.0773	8.2392	8.7163	7.9091	8.8116	8.7554
201268_at	NA	NA	13.1683	12.1837	12.3517	11.0134	12.9695	12.4503	11.6150	12.1176	13.3144	11.9004	12.0771	11.4509	12.3061	11.4746	11.9755	12.2988	12.6032	11.8463	11.8709	11.5832	12.1825	11.9534	12.3631	11.8613	12.4005	12.0384	12.2675	11.8410	12.4626	11.6022	11.9635	11.8616	12.4116	11.8255	11.7203	11.8628	11.3748	11.0947	11.8723	11.8536	11.7065	11.5153	12.2115	11.1643	11.4073	10.9397	11.0944
201269_s_at	23386	NUDCD3	2.3262	2.3262	2.3523	2.3262	2.4772	2.3262	2.3262	2.6443	2.3262	2.3507	2.3262	2.3262	2.6498	2.3262	2.2205	2.3404	2.3262	2.3611	2.3262	2.3262	2.3262	2.2207	2.3262	2.3262	2.3262	2.3262	2.3262	2.3262	2.3262	2.3262	2.3262	2.3262	2.3262	2.3303	2.3262	2.3262	2.3262	2.3266	2.3262	2.3262	2.3262	2.3262	2.2206	2.3262	2.3262	2.3250	2.4431
201270_x_at	23386	NUDCD3	6.2394	7.3930	7.8146	7.1282	8.0083	5.8540	7.3086	7.5676	7.1939	7.5621	7.7235	6.3161	7.0707	7.4046	7.3927	7.0842	7.4026	8.0361	7.5380	6.5161	7.4247	7.6452	7.0264	7.3720	7.3755	7.3060	7.3018	6.6842	7.0499	6.6351	7.0997	7.4828	6.8455	7.0530	7.2447	6.7991	7.5724	7.6260	7.3510	7.2257	7.1826	7.3092	6.5691	7.4032	7.2382	6.8868	7.2395
201271_s_at	22913	RALY	8.7294	7.2739	8.0031	7.1988	8.2522	7.3530	7.8589	8.1011	8.2115	7.0118	7.5206	7.4578	7.0467	6.4920	7.5120	7.0984	8.0642	7.7151	7.7912	7.6368	8.4420	7.5242	8.1849	7.9267	8.4294	7.4980	8.3755	8.2909	8.2716	7.5169	7.9820	7.7976	7.9976	7.1000	7.5503	7.4141	8.3367	8.3205	7.5999	7.2745	7.4565	7.2942	7.7492	6.9361	7.3456	6.1082	8.8282
201272_at	231	AKR1B1	9.1208	7.6447	7.7938	8.2001	7.1465	7.8895	7.2596	7.5933	7.6063	7.4046	7.6206	8.1483	7.4628	8.1381	8.1420	6.8104	6.8123	4.4845	7.0819	7.8403	8.1564	8.9619	6.9089	8.4783	8.5697	7.4320	8.1971	8.2875	8.4201	7.3728	7.3332	7.0900	7.3520	6.9246	7.6385	7.6799	6.3061	8.4966	8.3144	8.5866	6.6122	7.6150	8.6231	7.9799	7.8808	8.0365	7.4434
201273_s_at	6726	SRP9	11.9924	11.6977	11.5208	12.5719	11.3343	12.0117	11.6885	12.1246	11.6635	11.6914	11.5619	11.8614	11.3939	12.1258	11.3697	11.9153	11.1121	11.9660	11.4240	12.2980	11.3569	12.1975	10.8850	11.3932	12.0928	12.3796	12.1118	12.0271	11.2597	11.9103	12.0170	11.6196	12.3006	11.5648	11.4473	12.0668	12.4708	11.4102	11.5996	11.2155	11.9379	12.0851	11.6158	11.1562	11.7762	11.3596	11.1054
201274_at	5686	PSMA5	8.7612	9.5548	9.3275	9.6169	8.2848	9.1457	9.3540	8.8729	9.3033	9.8333	8.7162	9.3888	8.4152	9.0766	8.9965	9.3106	8.4579	9.0486	9.4321	8.1773	9.4665	9.8591	9.2857	9.7951	9.2329	9.0215	9.4446	9.5631	9.0852	8.8602	9.4573	9.4512	8.6124	9.3154	8.3760	7.9624	8.8904	9.1536	8.9478	9.4334	8.8186	9.0110	8.3430	9.1286	9.1707	8.7432	8.5745
201275_at	2224	FDPS	9.7315	9.3748	10.4735	9.4161	8.8935	9.7981	8.5460	9.5566	9.5447	9.4340	8.4935	8.7350	9.0542	10.2118	9.5091	9.2757	9.6383	9.5406	9.4294	9.5635	10.1683	10.6214	9.8383	9.9420	9.7384	10.1872	10.2886	9.0410	9.5984	9.5021	9.8829	9.6284	10.2178	9.6708	8.8951	9.7049	9.5109	8.7635	9.5699	9.7512	9.5465	10.1849	9.1786	9.2035	9.5916	8.9102	8.5713
201276_at	5869	RAB5B	6.9317	6.7601	7.2572	7.0671	8.3265	7.2476	6.4920	6.8633	6.0403	7.2572	7.6964	7.2799	7.1840	6.8763	6.8781	6.8763	6.8763	7.3501	7.2604	7.9395	8.1053	7.0584	7.2572	6.9624	7.5061	7.5711	7.2810	7.4797	7.5665	7.3857	7.6183	7.1169	7.0767	7.4542	7.2205	6.8782	8.2950	6.8797	7.2497	7.3664	7.2572	7.2909	7.2559	7.5275	7.4055	7.0731	7.2572
201277_s_at	3182	HNRNPAB	11.0460	9.6054	10.5207	10.2608	11.1761	10.6516	10.6268	10.8936	9.7643	9.8435	10.4766	10.3006	10.7543	10.4381	11.0161	9.8223	11.3059	10.6393	11.1494	10.3240	10.8499	10.8477	11.0689	10.9231	10.4598	10.7811	10.1989	10.5362	11.1134	10.8898	10.8541	10.9419	11.0957	10.0409	10.2098	10.5368	11.3625	11.2498	10.9033	10.6379	10.6715	10.6924	10.8902	10.5341	10.7024	10.7186	10.5489
201278_at	1601	DAB2	6.9101	7.6424	6.6688	10.1875	6.6691	6.5114	8.2114	7.8100	7.0110	5.5629	7.8239	8.0226	7.4887	7.9876	7.9771	6.8067	7.2101	4.7685	7.3979	7.5063	7.0139	7.2678	6.1174	6.6219	6.9576	6.9434	6.3549	7.2981	7.8134	7.6586	6.7021	7.0479	7.1601	8.5267	7.6430	7.7584	6.8809	8.2374	8.1829	7.8784	6.4253	7.1959	8.4329	7.4749	7.1636	8.7760	7.4505
201279_s_at	1601	DAB2	7.6156	7.9776	6.8037	11.0048	7.2557	7.1783	7.7576	7.9196	6.8182	6.0588	8.3869	8.3267	8.1874	8.2460	8.0363	6.9007	8.0969	4.1243	6.7940	8.3915	7.8236	8.1816	6.9887	6.7770	7.6036	7.7234	7.2310	7.9965	8.5338	8.3502	6.7242	6.4464	7.8524	8.7510	8.2893	7.4567	7.8066	9.0492	8.4858	9.0516	7.7918	7.8127	9.4624	8.1600	7.8974	9.0015	8.3301
201280_s_at	1601	DAB2	7.8548	8.1620	7.9594	11.0952	7.6135	6.6087	9.0151	8.4148	8.0456	7.1204	9.2553	8.1856	8.4001	8.9036	9.3856	7.7913	9.0642	6.3097	8.4948	9.1465	8.5524	8.9398	8.0523	7.1342	8.3311	8.4124	7.6117	8.5868	8.4113	8.6686	8.8785	7.9049	8.7759	9.0169	8.7130	8.5694	8.3998	9.3263	9.3930	9.1101	8.1953	7.8299	9.8234	8.4078	8.9916	9.8353	8.8329
201281_at	11047	ADRM1	8.2559	7.5624	8.1382	7.3390	7.6507	7.4862	7.6564	8.5089	9.1008	7.9033	7.5418	8.0978	7.1805	7.4712	7.7103	6.8274	8.1062	7.8120	8.5244	7.3863	8.6710	8.3121	7.8830	8.4126	7.7406	7.5609	7.8047	7.8159	7.6564	7.6507	7.6507	8.2732	7.8123	7.5422	6.9423	6.9767	8.3841	9.3322	7.9321	7.6507	7.5964	7.6503	7.9030	6.9675	7.4530	6.5999	7.9107
201282_at	4967	OGDH	5.4000	5.2027	5.9483	5.2249	6.1763	5.1949	3.9849	5.9328	3.8270	4.9911	5.6440	5.1949	4.3723	4.6308	4.7611	2.9453	5.0435	6.7707	5.1575	5.1951	5.7512	6.4504	4.6069	4.2624	5.7543	4.9911	3.2289	3.8270	5.0247	5.1056	4.8007	4.9911	3.8270	5.2572	3.5588	4.0125	5.1949	6.3165	4.4594	4.9908	5.1975	5.5079	5.6086	5.1949	4.7322	3.7354	4.7531
201283_s_at	22906	TRAK1	2.6383	6.9390	4.5489	4.0851	2.8074	3.0535	3.3314	3.0535	3.9933	3.4700	3.1720	3.2588	3.3604	2.7237	3.3088	3.7793	4.0595	4.6027	3.0786	3.0606	4.2070	3.2268	3.0233	2.7281	4.1076	3.6822	4.1715	3.5872	3.3351	4.3256	3.3556	2.6734	3.8293	4.6096	3.1738	3.0535	4.2157	3.0574	2.6734	3.0535	4.9938	4.5402	3.6226	2.7615	4.7550	2.7405	3.6357
201284_s_at	327	APEH	7.4977	8.1008	9.2202	8.1229	6.9510	7.6259	8.3898	7.1219	7.9143	9.3568	7.3309	7.8733	7.4834	7.3177	6.7400	7.6214	7.9498	7.9550	5.6111	6.6060	9.0018	7.4336	8.6778	7.7442	7.1945	7.6782	8.3197	8.6017	8.8239	8.2645	8.2087	8.6180	8.5933	7.8989	8.4429	7.6440	7.7241	6.5848	8.0198	7.2455	8.1812	7.5423	7.0642	7.1274	8.3601	7.7250	6.7042
201285_at	23608	MKRN1	8.9078	9.1159	9.3911	9.1068	9.3251	8.8367	8.8663	8.5729	8.8230	8.7987	8.8877	8.3007	8.0107	9.0402	8.7690	8.6720	8.8311	8.1109	9.5254	8.9456	9.4164	9.2494	8.5979	9.6848	8.3231	8.5983	9.2833	8.6293	8.0359	8.8697	9.3401	8.4709	8.5634	8.9611	8.9775	8.8050	9.1617	8.8784	8.9475	8.7235	8.6873	8.6105	8.4004	8.6567	9.1158	8.7412	8.2802
201286_at	6382	SDC1	8.6084	7.4859	6.6041	6.1776	6.0349	8.7557	9.3777	8.0461	8.7001	6.3721	8.0490	8.7127	8.2083	9.2060	8.1781	7.7793	9.1984	4.7546	10.1768	7.3943	10.3072	7.3312	9.5295	8.2322	6.0597	7.4097	8.1915	7.4870	8.1117	7.1572	9.0414	8.9087	8.5580	8.7083	5.9015	9.1452	8.7583	8.9315	10.0474	9.1667	8.7906	8.4746	9.1039	8.2644	8.5230	9.4231	9.5115
201287_s_at	6382	SDC1	10.1201	9.2692	7.7955	8.2098	7.5623	9.5088	9.0198	8.2469	8.2523	7.6205	8.4475	9.3426	9.3197	9.8827	8.7083	8.3867	10.0599	6.8805	11.1217	9.0892	10.4559	9.2237	9.5877	9.2354	7.6567	8.8236	8.9929	8.7669	9.5147	8.7535	9.8306	9.8016	9.8858	9.5769	6.4508	9.5282	10.0901	9.4282	10.3736	9.7099	9.2081	8.9824	9.8873	8.8103	9.3267	9.7191	9.4975
201288_at	397	ARHGDIB	11.1524	11.2977	11.3428	11.7584	10.3529	10.8369	10.7436	10.3506	8.9496	8.2943	10.1224	12.2596	10.8179	10.8485	10.3170	10.5103	11.2192	11.2973	9.5438	11.0879	10.9929	11.3062	9.6437	9.9284	10.1313	10.7246	11.5313	11.4798	10.9286	10.7224	10.8617	10.8617	10.2252	11.2842	10.3852	10.6622	11.7051	10.9757	10.5902	10.5837	10.6061	11.4087	11.5799	11.7241	10.9595	11.1256	10.7757
201289_at	3491	CYR61	8.9708	7.5350	6.6706	6.4389	7.4860	7.8696	8.5860	5.7534	7.4651	6.4286	7.7913	8.6326	9.5109	9.1774	5.8688	5.8641	9.7857	4.4591	7.2727	8.4079	8.1921	7.2389	8.9523	6.4558	6.9489	8.8911	6.3188	7.5920	8.5920	7.1460	7.8666	7.1032	7.6834	9.4324	6.8782	8.5243	9.7914	9.8602	10.2336	8.2670	9.0549	9.2776	9.2814	8.6041	9.0776	9.1361	8.4257
201290_at	23478	SEC11A	10.6296	11.5222	10.9332	11.3592	10.3226	11.4340	11.2685	11.0826	10.8467	11.6478	11.3401	11.0552	11.2471	11.2625	11.3356	11.7135	10.1353	11.3752	10.8166	10.8931	11.2751	11.3229	11.4274	11.7964	10.7456	11.1079	11.5343	11.2159	11.4043	11.4699	11.3118	11.3676	10.6365	11.4721	11.4584	11.0021	11.0634	11.1654	11.0494	11.1605	11.5330	11.3047	10.5820	11.1403	11.0196	10.9349	10.9922
201291_s_at	7153	TOP2A	9.3450	4.9563	3.1974	7.7544	7.7359	7.5525	7.0499	7.6383	7.2522	4.3264	7.0851	6.7813	6.0544	7.9393	7.8904	6.1210	7.5967	6.1223	7.8419	7.1622	4.9436	8.9345	5.7432	7.0815	5.8639	8.9165	4.4516	5.8693	5.5498	5.3010	5.7240	7.8844	8.9986	2.8551	4.9688	7.4518	6.8126	6.8780	7.7572	9.3532	8.1767	7.6049	5.8610	7.7720	7.0262	6.8268	5.2321
201292_at	7153	TOP2A	9.9458	6.0385	4.3414	8.2460	8.6432	9.0973	8.2988	8.3795	8.7011	4.9720	7.6865	8.3127	7.3221	8.4119	8.6444	7.9305	7.6334	5.7565	8.3963	7.5647	5.6193	9.3851	5.6713	7.4227	7.0898	9.1883	5.3912	7.0643	5.4349	4.5530	6.4797	9.4937	9.1684	4.4386	5.3628	7.2979	7.3860	7.0001	8.6033	9.1906	8.5025	7.7308	6.6095	8.2812	6.9297	7.2937	6.4836
201293_x_at	5478	PPIA	13.3521	12.8503	13.1846	13.2352	13.6363	13.2817	13.1899	13.5693	13.2364	13.5772	12.9368	13.1247	13.1327	13.2334	13.0409	13.2365	13.1159	13.3095	13.3425	13.1096	13.1152	13.5619	13.1935	13.7503	13.6132	13.4449	13.1991	12.9549	13.1079	13.1670	13.2919	13.5684	13.3289	13.3086	13.2401	13.1884	13.4014	13.1956	13.3312	13.7815	13.1143	13.6445	12.7435	13.1125	13.0962	13.0336	13.1913
201294_s_at	26118	WSB1	6.6269	6.2403	5.8956	5.1741	7.0864	4.3370	6.2150	6.3168	4.6807	5.6904	6.4645	4.7077	6.3964	6.9005	6.2661	6.4266	6.8290	5.6188	6.7704	7.2484	6.8395	5.6152	7.9069	5.8939	7.2213	6.3168	6.3168	6.4707	6.4676	8.4880	8.3501	6.1773	7.1574	6.3212	8.4791	8.4920	5.1862	6.2724	5.7191	7.0479	6.3168	5.6785	6.1485	6.4178	6.4852	7.2801	6.5714
201295_s_at	26118	WSB1	2.3144	2.8034	2.2524	2.6073	2.7160	2.3542	2.2330	2.6073	2.2205	2.6073	3.1814	2.6099	2.4404	2.6073	2.5409	2.6073	3.0135	2.2524	4.3457	5.6670	2.6073	3.2535	2.6073	2.4013	3.8674	3.7556	3.6106	2.6073	2.7429	5.7284	3.7180	2.2205	4.5326	2.6420	3.3572	4.9681	2.6073	2.6073	3.3305	3.1122	3.0501	2.6073	2.8136	3.1266	2.6917	3.3692	2.6073
201296_s_at	26118	WSB1	9.1450	8.1914	8.0457	7.9938	8.4333	7.5888	6.9900	8.2039	6.7458	8.0258	7.6838	7.7529	8.3438	7.6876	7.9954	8.2140	8.0525	8.0127	8.9370	9.1752	8.5141	8.7570	8.9862	8.0897	8.8520	8.9494	8.8870	8.3287	8.0766	9.3354	9.1300	8.7408	9.0953	9.1794	8.8982	8.8450	7.7079	8.0346	8.0968	8.5266	8.2006	7.4812	8.5539	8.9904	8.6668	8.9266	8.6491
201297_s_at	55233	MOBKL1B	6.8011	6.8302	4.0827	7.0090	4.4355	6.4152	5.8901	4.5692	7.2264	5.8638	5.8901	6.3906	6.2206	6.3087	5.8985	6.8841	6.0027	5.8638	6.1870	6.5957	5.8638	7.1077	5.8901	6.2338	5.9447	6.1549	6.1715	6.5005	5.8638	6.7602	7.0553	5.8638	6.4123	5.7630	5.7039	5.8901	5.8638	5.9476	6.6494	6.1049	6.0812	5.8638	6.1975	5.8901	6.6886	6.0806	5.8638
201298_s_at	55233	MOBKL1B	9.4545	9.0227	7.2529	9.5473	7.2005	8.8067	7.6928	7.6864	8.5411	7.9276	7.6109	8.9801	8.1452	8.5334	7.6341	8.7087	8.0903	7.5846	8.4910	8.3823	8.1505	9.6420	8.2669	8.6239	8.0260	8.4547	8.5089	8.8381	7.8900	8.4461	8.7038	8.5739	8.7363	8.6524	7.7239	7.5373	7.5612	8.8499	8.4432	8.2299	8.1580	8.0528	8.0226	8.3394	8.6432	8.2929	7.6971
201299_s_at	55233	MOBKL1B	3.2961	2.5918	2.4908	3.3450	2.5906	2.5906	2.5906	2.5906	3.1317	2.5412	3.1521	3.1272	2.6319	4.7431	3.0478	3.4598	2.5906	2.5906	3.8867	2.7426	2.5906	3.3345	2.5906	3.4728	2.6483	2.6010	2.5906	3.0603	2.5906	2.5906	2.5919	2.4908	2.9987	2.2205	3.2556	2.7518	2.7661	3.3988	3.9620	2.6869	2.5913	3.0380	3.0631	2.5922	2.9276	3.7559	2.6198
201300_s_at	5621	PRNP	10.3928	7.8914	8.4364	10.3422	6.3234	8.5797	8.4418	10.1754	8.4139	7.9457	11.0553	10.1113	9.9768	9.6548	10.1924	9.6637	8.8614	6.5923	9.4621	10.3718	8.6120	10.2524	9.1321	10.0114	8.2828	9.9249	9.3294	9.5009	9.6151	9.8658	10.1772	10.0975	10.2047	9.3781	9.5627	8.7276	8.4140	9.3044	9.3154	9.7040	8.7109	9.4349	9.7981	9.9947	9.1508	10.3133	8.8497
201301_s_at	307	ANXA4	9.4998	9.7033	9.1832	9.2846	7.7946	9.7724	9.2647	9.5351	8.9698	8.7339	9.0980	9.2242	9.2286	9.7913	9.5113	9.4633	8.7488	9.0437	9.7239	9.3102	9.3811	9.6204	9.3003	9.4303	9.4479	9.7868	10.2100	9.7020	9.3265	9.5542	9.7219	8.7997	9.4685	9.3092	9.3557	9.3545	8.6239	10.0286	9.7547	9.2558	9.4475	9.1203	9.6474	9.1377	8.9889	9.6952	9.5442
201302_at	307	ANXA4	8.7142	9.5292	8.5766	9.4125	7.7303	9.4811	9.5483	9.8366	9.1499	8.9050	9.3025	8.8731	8.9994	9.7941	9.0234	9.6832	8.5368	8.7686	9.7000	9.2498	7.9292	9.0520	8.8646	9.1218	9.0646	9.2281	9.1874	9.2888	8.9683	8.9193	9.3404	9.0653	8.8576	9.1337	8.9549	9.1053	8.3103	9.6632	9.4327	8.6518	9.0267	9.1801	9.5096	8.9887	8.9621	9.8395	8.8543
201303_at	9775	EIF4A3	10.6516	9.5603	9.5435	8.7412	11.1658	9.7843	10.1042	10.7258	10.2860	9.7661	10.0242	9.3172	10.5478	9.5722	9.3475	8.9278	10.0477	8.9661	9.5612	9.4575	9.7275	8.9609	9.5707	10.4911	9.9482	9.3825	9.2717	9.4575	9.7129	9.1823	8.5571	10.3558	9.6060	9.6622	8.8907	8.9643	9.8157	9.2921	9.6691	9.8696	8.9753	9.5967	9.5404	9.1711	9.1604	9.6999	9.5773
201304_at	4698	NDUFA5	8.1194	7.8886	7.1524	9.1549	8.4513	9.0031	7.8557	8.8852	8.6295	8.1497	8.9576	8.7118	7.8086	9.2875	7.7695	9.0806	7.1280	8.0448	8.8247	8.8939	7.0449	9.4477	7.2849	8.4089	8.6434	8.7033	8.3186	8.5516	7.5675	7.7581	9.0347	8.0251	7.5909	8.5960	7.8763	7.7281	8.0517	7.7281	8.3584	7.9904	8.1743	7.5439	7.5307	8.1392	7.7281	8.1587	7.7281
201305_x_at	10541	ANP32B	11.0494	10.0895	10.3051	10.4321	9.4920	9.6561	9.9322	9.6101	9.9203	9.3547	10.1279	9.9098	10.4956	10.1808	10.4759	10.1453	10.9500	9.7200	10.8461	10.0575	10.0575	10.7097	10.5178	10.3976	9.2848	10.1583	10.0495	9.9375	10.1791	10.4100	10.5364	10.3341	10.0786	10.3127	10.0295	10.2707	10.6305	10.1537	10.4098	10.2969	9.9989	10.1404	10.2107	9.8116	10.5804	10.0883	10.2075
201306_s_at	10541	ANP32B	11.6414	11.3264	11.6132	11.6796	11.1947	11.2656	11.5005	10.4214	11.7835	10.5223	11.3457	11.4003	11.4080	11.1883	11.6981	11.3362	12.1689	10.8666	11.6250	11.1868	11.2916	11.9188	11.6729	11.4141	10.3878	11.0957	11.1252	11.3059	11.4531	11.7035	11.4140	11.4913	11.0690	11.2894	11.2074	11.3125	11.1980	10.9857	11.3891	11.7378	11.1535	11.1397	11.3639	11.4142	11.1339	11.3645	11.2006
201307_at	55752	SEPT11	8.5061	8.2648	6.3684	7.8982	7.1982	8.4577	8.4972	8.6918	7.5369	8.2534	9.4667	8.8656	8.5173	8.7055	8.9598	9.4614	8.0760	7.3237	8.5995	8.0524	8.8360	7.8831	7.9083	7.7259	8.5022	8.5930	8.0186	9.0674	8.8974	8.8150	8.4121	8.5502	8.4891	8.4470	8.3640	8.4350	7.6429	9.1746	9.3751	8.9466	9.4186	8.9382	9.5292	8.8369	8.7946	9.8920	8.8916
201308_s_at	55752	SEPT11	2.3185	2.2205	2.2205	2.2205	2.2205	2.2205	2.2205	2.2205	2.2205	2.2205	2.3402	2.3660	2.2205	2.4725	4.2999	3.4707	2.5498	2.2205	2.2218	2.2205	3.0324	2.6320	2.2351	2.2205	2.2205	2.7343	2.2205	3.5481	2.6130	2.3729	2.2205	2.2205	2.2277	2.2205	2.2205	2.2205	2.2595	4.6219	4.9259	2.2222	4.5605	2.9355	5.0667	2.2233	2.5185	5.4634	2.2217
201309_x_at	9315	C5orf13	4.6836	4.1175	4.8480	3.1986	3.4572	4.8388	4.4155	5.1547	4.2900	3.7580	5.2044	5.3307	4.0478	5.5665	6.0796	5.7884	5.5587	3.3412	4.4199	5.4809	6.6582	4.9019	4.9905	6.0012	4.9601	6.4549	6.9281	6.2961	6.3363	5.4206	6.1434	3.9753	5.6476	3.1190	4.5693	4.2900	3.4462	6.1684	7.5976	5.3634	6.1474	6.1086	5.9202	5.0803	5.4470	6.7330	4.5147
201310_s_at	9315	C5orf13	9.3981	8.5696	9.1792	7.3920	8.6915	9.4339	10.3169	9.9217	10.1635	8.2307	10.1522	9.8505	9.1064	10.1789	10.2698	9.6233	9.5353	5.9349	9.7056	9.2883	10.5274	8.8017	9.9711	9.4072	9.0319	9.9004	9.5584	10.2263	10.0056	9.8072	9.8410	9.1782	9.9963	8.9670	9.8652	9.8237	7.2290	9.8264	11.1166	9.9070	10.3484	10.2125	10.0460	9.8929	10.2372	10.6833	9.3344
201311_s_at	6451	SH3BGRL	7.2568	10.6798	9.6960	10.6724	7.0694	11.6272	10.0322	8.6192	7.4555	9.0585	8.3903	12.3899	10.9093	8.4440	8.4111	9.1300	10.4080	9.6984	8.7280	10.9882	9.3455	8.5716	9.8601	10.8165	11.6966	8.3988	8.9533	10.2307	10.9381	10.0721	10.6392	10.5625	10.2973	10.6533	8.7211	9.5107	12.3453	9.5112	9.5963	8.6266	9.2746	10.0719	9.4826	10.3810	10.8646	11.2005	10.7592
201312_s_at	6451	SH3BGRL	10.0558	10.7454	10.6825	11.5015	8.8216	11.8254	11.3419	10.1940	9.6695	10.5372	10.3588	12.0540	11.5789	10.2860	10.1573	10.5715	11.5005	11.4492	10.6171	12.0067	10.6408	10.3003	10.8031	11.2685	12.2234	10.6496	10.6181	11.0942	11.1896	11.0165	11.9346	11.3190	11.4711	11.0685	10.6031	10.9575	12.8982	10.7151	10.8759	9.7412	10.7327	11.4185	11.3317	11.5782	11.7627	11.6673	11.2449
201313_at	2026	ENO2	3.1471	4.7160	3.2556	2.6320	6.1104	3.4542	5.1081	5.2562	7.8522	7.9165	6.1567	3.2186	5.1597	3.1435	3.1471	3.1435	5.4406	5.3506	3.1435	4.1294	7.4230	6.1460	6.9826	5.2778	9.0183	6.2942	5.0643	4.8319	3.6772	3.1435	5.0213	5.0310	6.4170	5.1360	5.1362	5.0083	3.5193	5.0599	5.8288	6.1593	5.3617	4.3409	5.0643	4.4926	6.4573	5.0415	4.9436
201314_at	10494	STK25	5.6148	5.5693	4.6260	5.0873	4.9180	5.0075	5.2072	4.4670	5.0118	5.2549	5.2288	6.0191	5.2819	5.0131	5.2368	4.8242	4.4375	4.9762	4.9990	5.2823	5.5826	4.4531	5.2822	5.3221	3.6368	5.4516	5.4010	4.6668	4.8986	5.2819	5.5329	3.6730	5.5080	5.4999	6.3628	5.6398	4.8517	6.0389	5.1428	5.2819	5.3767	5.1590	5.2276	5.0640	5.3106	4.6091	4.9822
201315_x_at	10581	IFITM2	11.0038	10.5144	10.5793	10.5349	9.0892	10.1222	10.8030	9.9930	9.8754	9.3111	10.4310	10.6152	10.3782	10.8500	10.3559	10.5944	10.7506	10.0862	9.3184	10.4186	12.1496	11.1767	11.1215	10.1118	12.7270	12.0545	10.9159	11.6834	11.1963	10.7813	10.4329	11.6768	11.3896	10.1148	10.2137	10.9459	10.3596	11.3231	10.9555	10.4306	12.0790	11.3019	11.4148	10.3732	10.9838	10.5019	11.3869
201316_at	5683	PSMA2	5.8303	7.3039	6.3675	8.1916	6.9242	7.4617	7.7066	7.9655	7.2109	7.3036	7.2353	6.6159	6.9046	7.4939	7.7076	7.6378	6.2818	7.4318	7.8252	6.8972	6.6807	7.1432	6.4841	8.2197	7.8416	7.0134	7.1550	6.8423	6.7070	6.8358	7.6701	7.5673	6.4919	7.6894	7.0057	6.5678	6.0284	7.1053	6.5706	6.8160	6.8433	7.0949	7.0072	7.0610	6.7648	6.6869	6.6869
201317_s_at	5683	PSMA2	10.3018	9.9838	8.9976	10.7431	10.1957	10.0886	9.6629	10.6961	9.6193	10.2630	10.1441	9.8791	9.4919	10.2988	9.9598	10.2675	9.4108	10.5334	10.3933	10.0373	10.1060	11.2303	9.1676	10.8838	10.2971	10.4519	10.6637	10.1857	10.2116	9.3598	10.7913	10.7311	10.4661	10.2538	9.5836	9.5535	9.9842	10.2705	9.8525	10.0907	9.8130	9.7661	9.9948	10.0754	9.8779	9.7639	9.3760
201318_s_at	NA	NA	11.7590	11.5435	10.9799	11.5566	11.6817	11.5820	11.0196	11.8129	11.1066	11.5412	11.8069	11.6560	11.8249	11.8813	11.7286	11.8068	11.1872	11.4508	11.6617	12.1244	11.4860	12.0346	11.1093	12.0143	11.7991	12.2495	12.4627	11.8168	11.3293	11.6004	12.0953	12.1029	11.7314	11.6765	11.3533	11.9058	10.8206	11.6495	11.6403	12.2536	11.4210	11.7287	11.7089	11.5902	11.8381	11.8451	11.4353
201319_at	10627	MYL12A	9.1928	9.1875	8.5651	9.1928	9.1875	9.3105	9.1928	9.1875	9.2248	9.2191	9.3963	9.1928	9.1875	9.5602	9.1928	9.1875	9.1875	9.1875	9.5474	9.9182	9.7566	9.9947	9.2615	9.6141	9.2807	9.8010	10.0774	9.3065	8.9620	9.1875	9.8959	9.2184	9.3708	9.1875	8.9500	9.2886	8.6076	9.3026	9.6083	9.5014	9.1928	9.5086	9.3613	9.1875	9.2099	9.5370	8.9525
201320_at	6601	SMARCC2	6.3207	6.4500	6.3970	5.5749	7.2021	5.2683	5.5441	6.0122	5.1988	5.7320	5.7720	5.7172	5.2258	5.6521	5.5472	5.2339	6.1963	6.7866	4.8730	6.2378	6.3148	6.4918	5.6113	5.0048	5.8330	6.1264	5.6685	5.9761	6.0480	6.3405	5.6113	5.7752	5.6113	5.7314	6.0123	6.0815	7.0497	5.9437	6.0911	5.5123	5.7968	5.9938	5.8068	6.2006	6.2832	5.5861	6.0292
201321_s_at	6601	SMARCC2	7.1850	7.6491	8.5834	7.3190	8.2063	7.3229	7.8601	6.8667	7.6877	7.4334	7.4426	7.5910	7.5163	6.7001	7.6011	6.9731	8.5368	7.9251	7.6804	8.5323	7.6086	7.9461	7.2889	6.2778	7.2023	8.2633	7.5315	7.6712	7.5257	8.2932	7.3096	7.2152	8.2572	8.3446	9.2025	8.4041	8.5049	7.5257	7.8527	7.0060	8.0978	7.5560	8.0290	7.1319	8.4243	6.9679	8.4041
201322_at	506	ATP5B	10.3221	10.5034	10.3070	10.2374	11.0604	10.5053	10.2112	10.6773	10.1519	10.2249	10.2260	10.3615	10.1181	9.9938	10.2447	10.0165	10.3657	10.2241	9.6290	9.9798	10.5059	10.4959	10.4081	10.6464	10.4777	10.3319	10.3993	10.0466	10.5057	10.5203	10.2301	10.4951	10.2029	9.8561	10.2624	9.5334	10.5021	9.9271	10.3115	10.2056	9.7139	9.8949	9.8800	10.0505	9.8496	9.6100	9.7334
201323_at	10969	EBNA1BP2	7.3618	7.1817	7.0959	7.4679	7.4695	7.8056	8.6848	7.5472	8.2125	8.8231	7.4293	7.3043	7.7500	7.6351	7.4881	7.8802	7.0010	7.3053	7.4108	7.7320	8.0702	8.1677	7.4257	9.0850	7.7749	7.9679	7.7857	7.7729	7.4813	7.5668	8.0016	7.5135	8.8440	7.7139	7.6873	8.1288	8.3255	7.3137	7.3986	7.8363	7.6844	7.4360	6.5648	7.2951	7.9254	7.5971	7.4388
201324_at	2012	EMP1	8.1935	9.4101	9.2934	8.2744	8.8463	8.4811	10.8690	9.2856	8.0242	7.4694	9.7170	8.5563	9.7148	9.3351	9.7999	9.9972	8.4162	5.5177	9.8407	9.7961	9.9313	8.3684	10.3763	9.2244	7.8830	9.8654	9.9473	9.2011	9.1686	9.2497	9.4063	8.5580	8.4551	8.6446	9.1544	10.0624	8.7570	9.6709	10.1326	9.9355	9.5098	9.6837	9.8903	9.5253	10.3185	9.7398	8.5106
201325_s_at	2012	EMP1	6.9615	9.6603	8.6313	7.0959	8.6516	7.6609	9.2454	8.3924	6.8719	6.2270	8.3449	7.5641	9.2414	8.3944	8.6379	8.7476	7.9091	5.5112	7.9380	8.6321	8.2503	6.9559	8.7029	7.8900	7.5325	8.4133	8.5410	8.1268	8.3711	8.2831	7.9175	7.4989	7.0377	7.9786	7.6980	8.2687	7.8336	8.5890	8.6819	8.9348	7.7688	8.0771	9.1108	8.4609	8.8476	8.9452	7.6693
201326_at	908	CCT6A	8.6768	7.4401	7.4311	9.0326	8.0347	8.6485	8.7960	8.9236	8.7194	8.2978	8.7983	8.6957	8.5008	8.9316	8.7914	8.9366	7.9772	8.6345	9.4656	8.0282	8.1664	8.8614	8.4553	9.1616	8.3412	8.7372	8.0934	8.2263	8.2750	7.8998	8.8973	9.2397	8.7098	8.5095	8.6390	8.5788	8.3225	8.6274	8.1750	8.5712	8.3033	8.5088	8.2905	8.6635	8.4219	8.4328	7.7014
201327_s_at	908	CCT6A	10.5537	8.9902	8.6914	9.9206	9.1124	10.0932	9.5394	9.7533	9.5804	9.1167	9.8125	9.8183	9.5747	10.6753	9.7057	9.9017	9.4913	9.9745	10.0083	9.5613	9.0970	10.4256	9.2301	9.9852	9.0690	10.1203	9.7932	9.5743	9.2980	9.4285	9.9844	9.9727	10.4655	9.7934	9.3523	10.0025	9.5597	9.6093	9.7809	10.3207	9.7541	9.3649	9.2215	9.2668	9.8281	9.6847	9.0056
201328_at	2114	ETS2	5.9082	6.5769	6.0279	6.2068	6.7459	5.6209	6.0279	5.9187	5.4013	4.1053	7.2211	6.0689	7.4466	6.5445	6.0689	5.9577	4.1737	6.0191	6.0689	6.2213	5.2891	5.3975	6.0689	5.3813	5.2105	6.0660	6.3986	5.3137	5.7779	6.5650	6.1170	5.7914	5.6744	6.6557	6.3159	5.7834	6.0689	5.9865	5.8454	6.1995	6.5550	6.4915	6.1664	8.0028	6.0279	6.2596	5.9404
201329_s_at	2114	ETS2	4.8324	4.3712	4.3712	4.3461	4.3774	4.3712	4.0115	4.0279	3.2251	3.2251	4.3712	4.2178	6.0610	3.8195	4.8424	4.3542	3.6741	4.6351	4.3789	4.5265	4.4512	4.8262	4.3712	3.9826	3.8895	5.0680	4.3712	3.8011	3.5328	4.6246	4.3712	3.6794	4.3712	4.3712	4.4178	4.3712	4.3712	5.4348	4.6105	5.3521	4.9343	5.5964	5.4723	5.4140	4.3712	4.6078	4.3718
201330_at	5917	RARS	8.9892	8.9896	8.7449	9.5643	8.9709	9.1097	9.0671	9.4767	8.7965	8.9896	9.1565	9.3085	8.9896	9.1987	9.2023	8.9896	8.9896	9.2153	9.5439	8.9896	8.8599	9.2232	9.0050	8.9896	8.9896	9.3042	9.3695	9.0264	9.9325	8.9896	9.5637	8.9896	9.1489	9.6613	8.9978	8.9896	8.9896	9.0513	9.2753	8.9896	8.9896	8.9896	8.8599	9.1508	8.9896	9.1910	8.9878
201331_s_at	6778	STAT6	7.9522	9.2250	9.1689	8.7613	8.7912	8.3318	8.9926	7.6570	8.8220	9.2287	8.2000	8.7807	7.6653	8.1744	8.8228	7.5426	8.5627	8.5245	8.9113	8.8608	8.9332	8.7360	8.6447	9.8516	8.6814	8.7360	9.0940	8.4676	8.6339	9.2510	8.4090	9.0729	8.7355	9.2025	9.3650	8.9041	9.0287	8.8501	8.5505	7.8740	8.5925	8.0945	9.1491	8.3247	8.5164	8.1910	8.8784
201332_s_at	6778	STAT6	2.3701	2.9696	3.7380	2.4362	2.4362	2.4362	2.4362	2.4362	2.4362	2.4423	2.4362	2.4362	2.4362	2.2846	2.4362	2.4362	2.4362	2.4362	2.4479	3.3989	2.9267	2.4362	2.4362	3.8911	2.9865	2.5366	2.4706	3.1184	2.4771	3.9523	2.4362	2.4362	2.9694	2.4519	2.6494	2.4362	2.7508	3.5641	2.5027	2.4362	2.4362	2.3803	3.5162	2.4362	2.5328	2.4362	2.4362
201333_s_at	23365	ARHGEF12	3.0930	4.0632	2.5151	3.0445	3.1102	3.0930	3.6147	3.0445	3.0930	3.0930	3.0930	3.0930	3.0930	3.0930	2.9772	3.3085	4.7977	5.3291	3.0930	2.4872	3.0930	3.0930	3.2565	3.0525	3.0930	3.0479	3.0445	3.0930	3.1087	3.0932	3.1032	2.2205	2.5830	3.0445	3.2510	3.9678	3.0930	3.4833	4.4271	3.1659	3.7912	4.0329	2.2443	4.7183	4.1160	3.0944	3.9754
201334_s_at	23365	ARHGEF12	7.9985	8.3361	8.0872	7.3696	8.0757	8.4377	8.5929	7.9632	7.4566	7.5303	8.1795	8.0256	8.1023	7.6391	7.6050	8.2375	8.1972	9.3941	7.9751	8.1433	7.2382	7.3705	7.7426	6.7720	7.7213	7.8389	6.9475	7.6524	8.0256	8.0241	8.1070	7.4514	7.6801	9.0613	8.0256	8.5981	7.3011	8.0256	8.2437	7.8543	8.8157	8.2092	7.7125	8.8443	8.6082	8.4065	8.5569
201335_s_at	23365	ARHGEF12	2.2463	2.3047	2.3047	2.3047	2.3047	2.4919	2.6475	2.3047	2.3047	2.3047	2.3047	2.3047	2.3047	2.4582	2.3047	3.3562	3.0351	3.4562	2.3047	2.3047	2.2871	2.3047	2.2463	2.3047	2.3047	2.2463	2.3047	2.3047	2.5324	2.9263	2.4350	2.3605	2.3047	3.3525	2.3047	2.8793	2.2463	2.2463	2.4866	2.3047	2.6867	2.5465	2.2968	2.6521	2.3047	3.5112	2.3054
201336_at	9341	VAMP3	9.5837	9.8666	10.1615	9.8827	9.5264	10.0982	10.9427	9.7856	10.0618	10.4998	10.0710	9.9661	9.5905	10.3795	10.0183	9.6453	9.6063	9.4976	9.9917	10.5795	10.6099	10.0812	10.2889	10.2213	10.1416	9.9782	10.5947	10.3867	9.6397	10.2516	9.9963	9.0607	9.6726	10.0558	10.4836	9.7672	9.4325	10.1001	10.2303	9.6717	9.8531	9.9523	10.0624	10.1582	10.0442	10.1279	10.2047
201337_s_at	9341	VAMP3	5.7437	7.7490	7.7904	7.0622	5.9862	8.0223	5.5392	6.6683	4.7309	7.3910	7.6664	7.2173	6.4167	7.3796	7.9049	7.7451	6.4107	6.1963	5.5099	8.6117	7.3031	7.6462	7.1050	8.7164	7.5245	8.2221	8.8402	8.5909	8.4471	7.8157	7.1392	5.3005	6.5024	6.4907	7.1397	5.3354	6.7691	7.8452	8.1046	7.5525	7.3734	7.9859	7.4877	7.3464	6.7287	7.3636	6.8526
201338_x_at	2971	GTF3A	10.9181	10.4009	10.2527	10.3904	10.6569	10.7265	11.2804	10.6543	10.2016	10.5708	10.2253	10.3511	10.1985	10.0870	10.8376	10.8975	11.3594	10.8827	10.4750	10.0339	10.8555	10.4550	10.7085	11.6972	12.0373	10.2943	10.8240	10.5658	10.7819	9.8618	10.6144	11.3331	10.4019	9.8506	10.1125	10.5825	10.0685	10.1235	10.4556	9.9439	10.3062	10.2355	10.4504	10.7024	9.5958	10.0380	10.0560
201339_s_at	6342	SCP2	10.3304	10.6438	9.3976	11.0575	9.6530	10.7288	10.1310	9.5824	9.0812	10.8084	10.8835	10.7862	10.0441	11.2536	9.9723	11.0695	8.1141	10.5123	10.5503	11.1509	8.7603	10.7000	9.2254	10.0552	10.1810	10.5484	10.7010	10.7246	10.5386	10.2695	10.5050	9.5196	9.0456	11.2004	10.0635	10.1799	9.4872	10.1770	10.6507	10.7539	10.4654	10.6397	10.0721	10.8163	11.1628	10.5128	9.9070
201340_s_at	8507	ENC1	3.9570	6.4754	4.2091	7.4306	4.0843	5.2247	5.9320	5.3718	5.2136	4.6308	6.6938	6.9189	5.6708	7.8316	6.3264	6.6852	6.0070	8.2382	7.2061	6.9060	9.0483	7.2692	9.3363	5.8560	6.4112	7.8188	6.2404	6.7198	6.5624	8.2568	8.2971	5.2308	8.2571	4.2584	6.1819	7.8200	7.2274	8.5685	7.3368	7.5562	8.0447	8.6811	8.1793	8.3683	8.6704	8.7755	6.8203
201341_at	8507	ENC1	7.1430	8.3325	7.7800	8.4961	5.6513	7.5390	6.8120	7.2961	5.2829	6.3431	8.0736	8.2628	8.4911	8.0468	7.7989	7.1369	6.7061	7.5323	7.6200	6.9425	9.0783	7.4355	8.2432	6.3091	7.2210	7.5077	5.9836	7.2952	7.5452	8.6689	8.0836	8.9709	8.3217	8.3389	6.7398	7.2615	7.2043	8.5882	8.0259	7.6698	8.6200	9.2652	8.1580	8.4795	7.7988	8.6650	7.5833
201342_at	6631	SNRPC	8.2297	7.3483	8.6902	8.1002	8.2448	8.1768	7.9556	8.0949	8.0144	8.2559	7.2784	7.8400	7.6024	7.6048	8.4448	7.9607	7.5383	7.9480	8.0125	7.7921	7.9199	8.8162	8.2096	8.4758	8.1592	7.8032	8.3839	8.3800	8.3521	8.0158	8.1238	8.3403	7.8436	7.7394	7.7394	7.8434	7.7358	8.0385	8.3504	8.3872	7.6665	7.8230	7.4964	7.2697	6.7400	7.3079	8.0324
201343_at	7322	UBE2D2	8.6696	8.4454	8.8120	8.5205	8.7296	8.7877	8.6685	9.2735	8.2214	8.5386	8.4980	7.9226	7.8926	7.4530	8.6346	8.6850	8.7147	8.5984	8.2297	8.4901	8.9051	8.2463	8.5998	8.3426	8.0588	8.2613	8.1748	8.0166	8.3659	7.5889	8.4538	8.6204	8.3097	8.6777	7.7877	7.8599	8.2221	8.0511	8.6029	8.2892	8.2706	7.8995	8.2243	8.1860	7.8621	7.9974	7.6661
201344_at	7322	UBE2D2	4.3949	4.2036	4.4174	4.7646	4.3408	4.3408	5.0851	6.1680	4.9313	5.5529	5.2901	4.6171	5.0341	4.2052	5.2728	4.4383	4.1231	4.9316	4.4970	4.1036	3.7853	4.0719	4.1231	4.3408	4.4169	4.3122	4.0719	4.1231	4.6811	4.0719	5.0311	4.3408	4.0841	4.0719	4.0719	4.0768	4.0966	3.4666	4.3694	3.4323	4.8977	4.3408	4.0838	4.2552	4.9956	4.8563	4.2637
201345_s_at	7322	UBE2D2	8.7140	8.6524	9.7400	9.2699	9.3838	9.0909	9.4208	9.6712	9.3126	8.6516	9.0229	8.7884	8.7029	8.6034	9.4682	9.1327	9.4432	8.3474	8.1304	9.0023	9.1911	9.1088	9.2017	9.8473	9.1312	9.0862	9.4753	8.7054	9.2175	9.0962	9.3531	9.1309	9.1576	9.2955	8.3218	8.0824	9.3125	8.3396	9.1123	8.7321	8.7053	8.2215	8.3540	8.6526	8.6761	8.7475	8.4858
201346_at	79602	ADIPOR2	7.4454	8.5599	7.6312	7.3239	8.9122	8.8317	8.6902	10.5777	8.7518	7.4971	10.1563	7.5263	9.2762	8.2539	9.1122	8.2184	8.2819	7.6856	9.3799	8.0003	9.8178	7.5139	8.1335	7.8238	10.1901	7.7870	7.7285	6.9855	8.7765	7.0497	7.1981	10.2116	10.0226	8.7937	8.5852	8.2057	7.2790	7.1502	7.9531	8.6580	7.1282	7.8904	7.9485	9.3211	9.8261	7.6478	8.5833
201347_x_at	9380	GRHPR	7.3357	8.4794	8.7893	8.1895	7.5943	8.5134	7.9529	6.9055	7.8539	8.4527	8.0490	7.4547	8.1673	7.3885	7.9932	8.5000	8.3891	8.1853	7.9101	7.7389	8.2148	8.2934	8.7572	8.4911	8.6990	8.2101	8.5184	8.6408	8.8827	8.6321	7.9204	8.4071	8.1860	8.4072	8.6886	7.5546	8.8989	7.9273	8.0772	8.0356	7.7801	8.3545	7.6600	7.9973	8.0190	7.7069	7.9892
201348_at	2878	GPX3	7.7836	10.7380	9.0158	8.0874	6.2033	7.9007	9.4822	8.5130	8.1392	8.1530	8.6056	9.2535	9.4914	8.2076	8.6492	5.3577	5.6325	4.2159	7.2395	8.6338	9.3013	8.4426	5.7643	5.9548	7.1214	8.6908	8.9592	8.3425	8.5463	9.0737	7.3515	6.5822	8.2694	8.7886	8.9171	7.1584	8.4049	10.3751	7.8852	9.0721	7.2841	7.3542	9.8799	6.7306	7.7308	7.3716	9.5438
201349_at	9368	SLC9A3R1	11.0496	8.7394	9.7675	8.4027	9.3511	9.5759	9.9876	10.3807	9.0646	12.5296	10.0018	9.4676	9.8018	8.7574	10.2371	9.7986	10.4698	8.9410	10.1432	10.5849	9.9564	9.1176	8.7830	10.9622	10.8026	9.7203	7.3033	9.8838	9.7032	9.6463	9.6872	11.1897	10.3356	9.4437	9.7872	9.3852	12.0960	8.9162	9.5692	9.6410	7.7545	9.8233	9.0747	8.8685	9.7241	9.4872	10.1985
201350_at	2319	FLOT2	6.6003	5.9606	7.2282	6.3497	7.3231	5.9729	6.3048	6.6502	7.1806	7.5047	7.1252	6.4123	6.0475	5.6533	6.4627	6.0475	6.5627	5.9043	6.0420	6.3691	6.6614	6.5535	6.4902	5.9040	7.2914	6.7447	6.7335	6.6351	6.6609	7.4152	5.6120	6.0082	6.6019	5.8945	6.9862	5.7468	6.4096	6.1599	6.5142	6.7339	5.9811	6.0769	7.2489	5.8694	5.6295	5.4387	6.7081
201351_s_at	10730	YME1L1	9.2722	9.5497	9.0015	10.2708	9.1805	10.0990	9.3394	9.0013	10.2012	10.2050	9.5917	9.9771	9.9017	10.2760	10.0348	10.1186	9.9823	9.7477	9.4645	10.1848	8.7274	10.2433	9.0471	9.3960	10.1345	9.9487	9.8561	10.0063	10.0700	9.9233	9.6717	9.7676	9.9749	9.7775	9.5764	9.4672	10.3017	10.3090	9.9290	10.1487	10.1685	9.9935	9.7923	9.9702	9.8619	9.5755	9.6421
201352_at	10730	YME1L1	9.8951	10.1156	10.1855	10.5632	10.0036	10.6000	10.3182	10.4214	11.0619	11.0787	10.6278	10.3378	10.2907	10.4624	10.3231	10.4298	10.1544	10.3101	10.2135	10.4988	10.2435	10.2204	9.5350	9.9047	10.6526	10.0755	9.8378	10.3317	10.2696	10.3085	10.1247	10.4552	10.0874	10.1534	10.1316	10.1782	10.3278	10.2929	10.1350	10.2775	10.3619	10.0538	9.9801	9.8208	10.0840	9.8948	10.0629
201353_s_at	11176	BAZ2A	6.5481	6.7371	7.7867	7.6486	8.0207	6.6100	7.2119	7.0787	7.3068	7.0426	7.0790	6.8526	6.8701	6.5492	7.1591	7.0346	8.4564	8.2642	8.5120	8.1326	7.9193	7.6182	8.0203	6.9660	7.5911	7.6485	7.0606	7.1109	6.7570	8.4777	7.5119	6.6341	8.7093	6.7960	8.6709	8.4865	9.0634	7.4420	7.2547	7.0403	7.9186	6.7624	8.8373	7.9331	8.5444	7.0946	7.9650
201354_s_at	NA	NA	5.8291	5.2765	6.1395	5.5614	6.8490	5.3411	5.3011	5.5812	5.3804	5.3985	5.1548	5.5235	5.4545	5.4596	5.2395	4.7501	5.7733	5.7789	5.7404	5.5497	5.5812	5.4278	5.2765	5.2652	5.5812	5.1177	5.1044	5.0183	5.0884	6.0738	5.2765	5.6087	5.2652	5.6761	5.2652	5.5812	6.6953	5.9511	5.7686	5.3864	5.5812	5.5968	5.6937	5.5789	5.3148	5.6402	6.4422
201355_s_at	11176	BAZ2A	2.5151	2.5687	2.7467	2.5694	2.5687	2.5687	2.5687	2.9763	2.5687	2.5687	2.4734	2.5687	2.5983	2.5687	2.5687	2.5687	2.8033	2.5687	2.5687	2.5687	2.5687	2.4738	2.5850	2.5687	2.5687	2.5687	2.5687	2.5687	2.5687	2.5861	2.5687	2.5687	2.5687	2.4712	2.5687	2.4701	2.9582	2.2205	2.5687	2.5687	2.5687	2.5687	2.5687	2.4753	2.5687	2.5687	2.5687
201356_at	10291	SF3A1	8.0825	7.9794	8.5584	7.7699	8.0825	8.0038	8.2728	7.9302	8.0825	8.4575	8.4050	7.9767	8.3652	8.0111	8.3455	7.1093	7.5632	8.3569	7.3180	8.1566	8.3103	7.3714	7.8434	7.9195	6.6832	7.6514	7.4013	7.0299	7.9071	7.8041	7.4442	7.4932	7.7357	8.7985	8.0617	7.9651	7.4254	7.5274	7.6609	8.2673	7.7893	8.4550	7.5648	8.4348	7.8277	8.1162	8.0370
201357_s_at	10291	SF3A1	4.1000	4.4222	5.2642	4.1986	4.1000	4.2044	3.7766	4.0990	3.9654	4.3982	4.2009	4.7408	3.9746	4.1041	4.2780	3.9654	4.2857	4.4509	3.7273	4.1123	3.9757	3.5781	4.2643	4.0085	3.9498	3.9654	3.9654	4.1973	4.5059	4.4223	3.9654	3.7809	4.4547	5.2106	4.8446	4.4222	3.9280	3.9654	3.7475	4.2256	4.1777	4.3457	5.2022	4.1594	3.9038	3.7302	4.4424
201358_s_at	1315	COPB1	10.8288	11.1642	10.8642	11.6499	11.6179	11.1415	11.3777	11.5840	12.0994	11.7446	11.0755	11.3054	10.5449	11.7995	11.0236	11.5835	10.7894	11.6389	11.5590	10.3494	10.3287	10.6715	10.3366	10.6457	11.2019	11.3126	10.9187	11.1415	10.7100	10.3131	11.1990	11.4125	11.0267	10.8365	10.5233	11.3018	11.3233	11.5489	10.8767	10.9585	11.0095	11.0284	10.4887	11.4674	10.4300	11.2121	10.4574
201359_at	1315	COPB1	9.6990	10.2347	9.6225	10.5754	10.3179	10.0632	9.9191	9.9266	9.9045	10.3334	9.6333	10.1606	9.5212	10.4238	9.7536	10.3237	9.0942	10.2810	9.7942	9.0274	8.5474	9.3036	8.4479	9.2657	9.7356	10.0321	9.8725	9.8014	9.6577	9.5466	9.8745	10.1495	9.7939	9.7388	9.6911	9.7356	9.8094	10.3368	9.7356	10.2953	9.8861	9.7356	9.1445	9.8395	8.8471	9.8078	9.4605
201360_at	1471	CST3	9.7830	10.7634	11.3563	9.3937	11.8845	10.6884	9.7629	9.8180	10.8256	10.7142	11.3696	10.1246	9.5665	9.8426	9.8817	8.9984	8.5262	10.9423	9.2667	10.1533	9.8601	9.5278	9.3579	10.3539	10.2085	10.5691	11.0566	10.2706	10.2338	9.7031	8.2803	9.0975	10.0688	9.3921	10.9348	9.6452	9.7636	10.2999	9.3168	9.5166	9.4022	9.7375	11.0145	9.2559	9.4953	8.7256	10.3532
201361_at	79073	TMEM109	7.6260	7.4416	8.2883	7.8125	7.6213	7.1352	7.5124	7.3207	6.7356	7.2129	7.2627	7.3265	7.8099	6.7288	7.5953	6.6705	7.0928	7.1663	8.0737	7.1667	8.0506	8.2122	7.5598	7.1212	7.5560	7.5942	7.6976	7.7123	8.0397	7.7254	7.7936	7.6104	7.0589	7.9332	7.5785	7.2515	8.7124	7.9049	7.6511	6.9802	7.2504	7.8540	7.9524	7.0928	8.0886	7.4032	7.8705
201362_at	10625	IVNS1ABP	6.3094	6.7105	5.6493	7.5867	6.5950	7.5917	5.1560	6.9501	6.6023	6.1759	7.0295	7.3484	6.7707	8.0031	6.7762	6.7196	6.1902	6.8534	7.6063	6.7463	4.8078	6.8308	5.3559	5.0418	6.0332	7.5776	7.1693	5.5407	6.6017	6.9051	6.8276	7.1218	7.4861	6.4911	6.8714	7.1833	5.9031	6.4012	7.0486	7.7073	6.1901	6.9071	7.3347	7.6033	6.7453	6.8326	5.9484
201363_s_at	10625	IVNS1ABP	6.6818	5.8842	4.8299	6.2084	6.4034	6.2186	4.9905	5.8895	5.6772	6.0600	6.1678	6.0600	6.3072	6.5369	5.8825	5.9185	5.8000	6.1597	6.1309	5.7733	4.7788	6.0600	5.5691	5.1654	5.8266	6.4093	6.2411	5.4745	5.9654	6.0604	5.6824	6.4396	6.1080	6.0600	5.9146	6.2121	5.4586	5.6028	6.2742	7.2000	5.6038	6.2157	6.1832	6.5772	6.0600	6.0600	5.1346
201364_s_at	4947	OAZ2	8.0383	7.7957	7.7795	7.4411	7.1987	7.8333	6.6176	7.2455	6.4218	7.7265	7.9954	7.8328	7.7146	6.6051	7.8318	7.1994	6.3416	7.3463	6.6857	8.1444	7.9844	7.7304	7.6341	8.2395	7.8943	7.6229	8.2374	7.2485	7.5952	7.4572	7.8022	7.3252	5.8170	7.0734	5.8474	5.7784	7.0545	7.9057	7.5308	7.7744	7.9211	7.5415	7.0144	7.6746	6.6324	7.2755	8.1394
201365_at	4947	OAZ2	6.9996	6.7221	6.9066	7.1185	6.9325	6.2361	5.8772	6.5141	5.7241	6.9823	7.9451	6.3330	7.2431	6.4302	6.9600	6.6738	5.2683	7.1825	6.3235	6.9679	7.3746	6.4019	6.6337	7.7055	7.4989	6.4451	7.2296	6.3039	6.5259	6.7601	6.9445	6.8919	5.1507	7.4264	6.0018	5.8833	7.0704	6.9184	6.7229	7.1589	7.2179	7.4575	6.7943	6.9692	6.7309	7.0723	6.7392
201366_at	310	ANXA7	9.8073	10.2473	9.7961	10.2127	10.2195	9.8419	10.0744	9.7712	9.8093	9.7464	9.9324	10.2434	10.0258	10.2997	9.9839	10.0173	8.8476	10.3150	10.1875	10.0014	10.2329	9.9153	9.9237	9.4379	9.2747	10.0586	9.9954	10.4548	9.5536	8.7921	9.9877	9.7954	9.1271	9.9213	9.7646	9.7690	10.1708	9.6898	9.5227	10.2447	10.1216	9.8460	10.0717	10.3906	10.0259	9.8334	9.8284
201367_s_at	678	ZFP36L2	2.8755	5.5914	5.6632	4.6660	3.4568	4.8725	2.2402	2.4079	2.8963	2.2402	3.5902	4.4358	3.6581	2.9434	5.4246	4.4826	4.2529	5.0936	3.1852	5.5106	4.6457	4.5673	5.0757	2.2684	2.9434	5.8265	2.9434	5.2702	5.7205	5.0787	3.8213	2.2205	4.8761	4.4908	4.2580	5.4019	4.7366	5.7153	4.7952	2.9434	5.1705	5.0214	7.6544	2.9434	4.7712	3.5769	5.4564
201368_at	678	ZFP36L2	10.7686	11.1365	11.8969	10.9810	10.5940	10.8887	10.2100	8.8758	8.4565	8.3266	10.8202	11.0915	10.9594	11.1192	10.8222	10.8372	10.0343	10.8977	9.6836	10.5801	10.6254	10.5474	10.8764	9.5692	9.3887	10.8011	10.3827	10.6829	10.9459	10.9551	9.8775	9.6826	10.5652	11.7785	10.6338	11.5344	9.5497	10.9650	10.9620	10.4260	10.6859	11.3361	11.4438	11.3959	11.2838	11.2183	11.6065
201369_s_at	678	ZFP36L2	6.6712	7.8346	9.3655	7.0672	7.5298	7.0472	5.7938	5.8659	4.7034	5.0544	6.6691	7.0423	7.7759	5.8167	7.7360	7.0867	7.1322	8.0416	6.5193	7.5831	7.8784	7.6091	8.4869	5.2747	6.0310	8.4782	6.5363	7.6399	8.1390	8.0387	6.9071	6.5399	8.2468	9.4184	7.9605	9.0560	7.1663	8.2686	6.4184	6.1219	7.6337	8.2228	10.1959	6.7667	8.2291	6.7923	9.0642
201370_s_at	8452	CUL3	5.7064	5.9358	5.2183	6.1856	5.5229	5.6782	5.9322	5.3187	6.6684	5.8315	6.3880	5.9235	5.5979	6.2645	6.5939	6.1917	6.4468	5.5509	6.1050	6.1727	5.1102	4.9889	5.5086	6.5338	5.9249	5.6412	5.2287	6.1811	5.6748	5.6007	5.5353	6.3390	5.5142	7.5683	6.6087	5.3391	5.9517	5.7022	5.5584	5.6612	6.1970	6.2915	5.5093	5.5979	6.2784	6.0835	5.2295
201371_s_at	8452	CUL3	9.9926	10.6833	9.2648	10.8150	9.3452	10.0718	10.4517	9.8227	10.5104	10.4102	10.4877	10.8670	10.2956	10.6847	10.2248	10.7542	9.9066	10.2062	10.1086	10.2229	9.0410	9.7473	9.7984	10.6891	10.0338	10.3586	10.1043	10.2814	9.8169	9.9279	10.0232	10.3840	10.2926	10.2666	10.7924	10.3131	10.2960	9.8647	10.4074	10.4469	10.7101	10.3954	10.0543	10.4484	10.2704	10.4664	10.5269
201372_s_at	8452	CUL3	2.2205	2.2205	2.2205	2.2231	2.2205	2.2205	2.2205	2.2434	2.2205	2.2205	2.2205	2.2205	2.2205	2.2531	2.2205	2.2205	2.2205	2.2223	2.2205	2.2205	2.2205	2.2205	2.2205	2.3093	2.2399	2.2205	2.2205	2.2205	2.2205	2.2206	2.2364	2.2205	2.2205	2.2298	2.2205	2.2205	2.2205	2.2205	2.2205	2.2205	2.2205	2.2205	2.2205	2.2205	2.2205	2.2205	2.2205
201373_at	5339	PLEC	8.1302	8.4359	9.4839	7.3410	9.3563	8.2407	8.4691	8.0170	8.0558	8.3351	8.3539	7.6414	8.1701	7.5343	8.3282	6.8329	8.9713	8.4403	9.1773	8.4647	8.2169	7.3997	8.4954	7.6687	7.6186	8.0826	7.0987	7.7696	8.2169	7.9514	7.4119	8.3261	9.8145	7.9465	9.2014	9.3598	9.6341	9.2273	8.9846	9.4385	8.7373	8.3396	9.7701	8.0496	8.5668	7.4188	9.7141
201374_x_at	5516	PPP2CB	2.2205	2.2205	2.2205	2.2205	2.2205	2.2205	2.2390	2.2425	2.2205	2.2205	2.2205	2.2205	2.3630	2.3996	2.2205	2.2205	2.2205	2.2205	2.2249	2.2205	2.2205	2.2205	2.2205	2.2205	2.2205	2.2205	2.2205	2.6385	2.2205	2.2205	2.2205	2.2205	2.2205	2.2205	2.2205	2.2205	2.2205	2.2205	2.2205	2.2205	2.2205	2.2205	2.2205	2.2205	2.2205	2.2205	2.2205
201375_s_at	5516	PPP2CB	8.6721	10.4988	10.6238	10.7380	9.4842	10.9047	10.8236	10.2960	10.2681	10.6430	10.3678	9.9744	9.7742	10.7118	9.8343	10.6025	9.6531	10.6413	10.4180	10.1863	10.9612	10.2481	9.8276	10.7481	10.3821	10.7424	10.9156	10.7812	9.9509	10.0648	10.9174	10.5830	9.5440	10.6092	10.4221	10.5129	10.1542	10.3851	10.1079	9.5959	10.6293	10.2573	9.8804	10.3367	10.2009	9.9778	9.9286
201376_s_at	3185	HNRNPF	8.2119	8.5803	9.0138	8.7361	8.2520	9.1083	7.7613	8.1827	6.6243	8.5933	8.1856	8.6866	8.6719	8.8999	8.9766	8.8255	8.5065	9.3068	7.7826	8.8829	8.8220	9.1242	9.1265	9.1774	8.1983	9.1515	9.4455	9.5149	9.3983	9.2902	8.4202	9.2648	8.1670	9.4172	8.2183	8.1670	9.2245	8.2835	9.0954	9.1472	9.1557	8.8643	8.8848	8.6922	9.3190	8.6533	9.3814
201377_at	9898	UBAP2L	8.0654	7.6041	8.6602	6.5721	7.0073	7.1086	7.6333	7.6936	8.1630	7.5374	6.6753	7.3512	7.8293	7.3508	6.5032	7.0197	7.6778	7.3074	7.8987	7.9978	7.5464	7.8160	7.1824	7.5525	7.1789	7.8720	6.9271	7.0988	7.1104	7.7071	6.6747	7.3729	8.0515	7.2878	7.9908	7.8749	8.0320	7.0751	7.5988	7.5897	7.5691	7.4561	7.1870	7.5403	6.8824	7.0371	7.8783
201378_s_at	9898	UBAP2L	7.6565	7.9663	8.5207	7.8117	7.3528	8.1940	7.2075	7.5829	7.0864	7.1471	7.0050	7.3908	7.2646	7.2075	7.2401	6.9431	7.3218	7.1247	7.2075	8.0310	7.5560	7.7581	6.6923	7.4808	7.7494	8.1730	7.2626	7.2758	7.5937	7.8808	6.7683	7.2075	8.1342	7.7364	7.7250	7.3363	8.4833	7.4387	8.0508	8.0998	8.2159	7.4239	8.2740	7.3668	7.2075	7.1911	7.9432
201379_s_at	7165	TPD52L2	8.0967	7.3493	8.1909	7.7315	8.0250	7.9478	7.1877	8.3478	7.7678	8.7632	7.4704	7.5667	7.7467	7.2692	7.6734	7.8374	8.1586	7.2648	7.9773	7.4246	8.5417	7.8921	8.3217	8.6960	7.6134	7.5436	7.9085	7.9937	7.3960	7.7155	8.1949	8.4987	6.9640	7.7872	6.7349	7.4825	8.2293	9.0101	8.0783	8.1395	7.5143	7.5110	7.5300	7.3204	7.1243	6.9722	8.4039
201380_at	10491	CRTAP	5.2048	6.0879	7.7664	5.3556	3.6607	6.4167	6.6880	6.3582	6.6085	4.9353	6.8669	6.0265	6.2176	5.9979	6.5894	6.2230	6.0525	7.3785	5.3970	5.5389	7.7160	6.0847	6.0967	6.8392	6.1802	5.6401	7.0783	5.9542	6.2230	6.9627	6.1840	6.2230	7.0110	5.8269	5.3560	5.3725	5.9371	5.3556	6.3840	5.8949	6.2661	5.7766	6.0385	5.8307	6.0469	5.9797	5.4543
201381_x_at	27101	CACYBP	10.0718	9.3767	9.5469	9.7919	9.1584	9.8747	9.0231	9.4691	9.9270	8.7559	9.2232	9.3017	9.3969	9.3386	8.8266	9.2324	9.5101	9.2675	10.1395	8.8599	9.1162	9.7792	8.8390	9.6902	9.9875	9.7418	10.0110	9.1328	8.7177	9.0850	9.2795	10.1732	10.2935	9.2622	8.4201	8.7316	9.2743	8.8349	9.1611	9.5514	9.4162	9.3981	8.6110	8.9231	9.0499	8.5234	8.9267
201382_at	27101	CACYBP	3.4158	3.2687	3.2687	3.2687	3.9522	3.3247	3.2687	3.3361	3.3231	3.2687	3.2687	3.2687	3.2687	3.2058	3.2058	3.4493	3.8514	3.4415	3.4858	3.2687	3.2687	3.2687	3.2687	3.3720	3.6684	3.2687	3.2687	3.8056	3.2687	3.2687	3.2058	3.8665	3.2687	3.2687	3.2687	3.2687	3.2687	3.2058	3.2058	3.2687	3.2085	3.2687	3.4133	3.2687	3.2871	3.2687	3.2687
201383_s_at	4077	NBR1	4.6743	8.6820	7.6226	6.2123	7.0686	7.2522	5.8316	7.1202	5.7891	7.0848	7.1626	7.0080	6.1262	6.1262	6.6041	6.9514	7.0057	7.3624	5.5084	7.4764	7.0920	6.1566	6.7234	6.3826	8.2573	6.7200	7.3782	7.0374	7.1691	6.2484	6.0058	5.8316	5.8390	7.8486	6.3221	5.5534	7.2660	6.9220	7.2908	6.1955	6.2480	6.1741	6.1262	6.2490	7.3185	6.3711	5.8316
201384_s_at	4077	NBR1	8.8184	10.1028	9.1935	9.0193	9.6638	9.1731	9.5648	9.9957	8.7198	10.0980	10.1216	9.5742	9.2640	9.4004	9.0411	9.1887	9.2587	9.8808	8.5561	9.6370	8.8854	8.6738	8.9990	8.5722	10.3528	8.8433	8.8005	8.9647	9.1851	8.7611	8.3692	9.1417	8.9980	9.6312	9.6082	9.1621	9.6735	8.8606	9.2086	9.1261	9.1800	9.2770	8.7824	9.6298	9.3789	9.5090	8.7801
201385_at	1665	DHX15	10.3404	10.3666	10.2027	10.7841	10.6163	10.6163	10.7132	10.6649	10.3997	10.7648	10.6163	10.7291	10.6163	11.2916	10.4927	10.5369	10.0208	10.8584	11.2643	10.7980	9.7115	10.8148	10.3539	9.7111	10.2247	10.5431	10.4078	10.6163	10.5296	10.1178	10.5862	11.0292	10.2535	10.7347	10.7757	11.0726	10.0664	10.3030	10.4469	10.8666	10.6932	10.6163	10.1616	10.6318	10.5244	10.6622	10.3794
201386_s_at	1665	DHX15	8.3596	9.6053	8.8672	9.8656	9.4029	9.7026	9.1152	9.4321	8.3570	9.2738	9.2613	9.9225	9.4545	10.0468	9.2402	9.1892	8.6594	9.1512	9.3439	9.5023	7.7116	9.4376	8.8693	8.2802	8.9775	9.5729	9.1917	9.6573	9.4708	9.1727	9.0945	9.5446	8.9036	9.9578	9.6227	9.3492	8.8903	9.3598	9.5128	9.6197	9.7563	9.2550	8.9541	9.3995	8.9072	9.5283	9.2699
201387_s_at	7345	UCHL1	2.3139	2.3139	2.2205	2.2205	2.2683	2.3139	2.5585	2.3139	2.3206	2.2205	2.3139	2.3139	2.3139	2.3139	2.3139	2.3139	2.3139	2.2205	4.7836	2.2721	2.4300	5.4098	2.3139	3.0315	2.2514	2.7186	2.8973	2.2730	2.3139	2.3139	2.2683	2.3139	2.3139	2.2205	2.3139	2.2683	2.2683	5.0914	3.2980	3.2098	2.3139	2.3139	2.7496	2.3148	2.2645	3.7627	2.3191
201388_at	5709	PSMD3	7.5038	7.3604	8.0673	6.8250	8.8126	7.7423	7.1105	8.1049	7.8217	10.0997	8.5772	7.5979	6.9581	6.6661	7.6275	6.4929	7.5893	7.9393	7.7386	8.3378	7.7251	8.4397	6.9557	7.6776	8.1329	7.4502	7.0887	6.3896	6.5570	6.9069	6.4435	7.9955	6.2019	7.6556	6.5997	6.5800	8.0983	7.7368	7.2435	7.5887	7.1503	6.9944	6.8861	7.1234	7.3463	6.0155	6.0291
201389_at	3678	ITGA5	7.5599	7.1873	7.0089	6.5187	7.5405	7.5440	7.8602	7.4688	7.2521	6.7971	7.2457	7.2402	7.7122	7.2582	8.2671	6.5102	7.6121	6.2629	8.0785	7.0303	7.7697	7.0132	7.3905	5.9855	6.7581	8.4578	7.4358	6.8219	7.5681	6.9264	7.2190	7.0939	8.0348	7.3450	7.0394	7.2859	6.8784	7.5636	9.0486	8.3662	7.1166	7.5332	7.9386	7.3498	7.0056	7.1814	8.1684
201390_s_at	1460	CSNK2B	10.3042	10.1951	11.2002	9.8487	10.6817	10.1093	9.7754	10.1173	9.8773	10.3514	9.6902	10.0632	9.3042	9.4544	10.0801	9.1702	10.4086	9.8000	9.4541	9.6801	9.4497	11.0266	9.5905	9.1783	9.8492	9.8549	9.7693	10.6283	10.0438	9.6618	9.6545	9.6616	9.9584	9.7779	10.1089	9.6714	10.3886	10.2006	10.0782	10.0545	9.5385	10.0084	9.9245	9.8139	9.9551	9.5154	10.1871
201391_at	10131	TRAP1	8.1851	8.7324	9.1998	7.8873	9.0359	9.4499	9.6190	8.1851	9.2006	8.2837	7.9171	7.6226	8.8575	8.6606	8.1823	8.0603	10.0892	8.9344	8.4926	8.3240	9.1598	7.9618	9.9767	8.1373	8.8239	7.9286	7.9128	8.6191	8.8692	8.6618	7.8657	9.2185	9.0577	8.3728	8.5916	8.7853	8.1996	7.6588	8.1878	8.4041	8.3253	8.5030	7.9153	7.9298	7.7332	7.8466	8.5389
201392_s_at	3482	IGF2R	4.0706	5.3548	4.9818	6.0540	6.0885	7.1658	5.7323	6.3240	5.0122	6.3101	5.8830	5.8911	6.7308	6.5580	5.9182	6.7003	7.4186	7.3859	7.0784	6.5254	6.3799	6.1455	6.3173	5.9848	5.4102	5.1639	6.2797	4.3422	5.1639	6.4180	6.5642	5.0605	6.6264	5.1639	5.6484	6.2770	7.0632	7.5176	7.0417	7.0523	5.3038	6.9700	7.1545	6.6574	6.8916	7.2594	6.9294
201393_s_at	3482	IGF2R	9.2856	7.7247	6.3212	8.0800	7.2672	8.6605	6.4293	7.5637	6.1146	7.9827	7.5157	7.8439	8.2033	7.5605	7.6561	7.5759	8.2945	8.4819	8.2500	7.3740	7.7614	7.9392	7.5130	7.1805	6.4785	6.5560	7.3600	6.2424	6.2189	7.2239	7.6063	7.2594	7.3698	7.5765	5.8312	7.2329	8.4399	8.8066	7.9251	7.6441	7.2517	7.7279	7.7370	7.9378	8.4464	7.9636	7.6160
201394_s_at	10181	RBM5	4.8200	8.1371	7.4050	7.6260	7.3256	7.6341	6.6770	5.6549	6.2526	7.9183	7.2201	8.2038	7.8671	7.3119	6.6654	7.7312	6.2130	6.2639	5.9987	7.3820	7.0763	6.6936	7.3924	7.0141	7.1794	8.2318	7.8720	7.2331	7.9023	8.5457	7.4883	7.7731	7.6987	9.3758	8.5342	7.8778	6.7445	6.7529	7.2364	7.2422	8.1861	7.1860	7.6239	7.5366	7.7517	7.6932	7.1745
201395_at	10181	RBM5	7.2395	8.8570	8.5414	8.5613	8.1438	8.4259	8.3813	6.4750	8.2861	8.9321	8.3370	8.8112	8.1007	8.4583	7.1098	8.0429	6.4454	7.4912	7.1187	8.4858	7.9804	7.5260	8.2359	7.7179	7.8064	8.5596	8.3162	7.9934	8.1675	9.0725	8.2525	8.4419	8.5333	9.7601	9.4207	9.1998	6.5353	6.9918	7.7979	8.0128	8.7280	8.0447	8.2131	8.3431	8.2145	8.5599	7.7715
201396_s_at	6449	SGTA	3.6334	3.4448	3.6342	3.6334	3.3804	3.0127	3.7077	3.6334	3.6334	4.6140	3.6201	3.5001	3.7667	3.4823	3.6334	3.6334	3.6334	3.6334	3.6334	3.6334	3.6334	3.3804	4.2927	3.6334	4.2671	3.4331	3.6334	3.6334	3.4833	3.4996	3.5044	3.6334	3.6334	3.8370	3.6334	4.1666	3.6798	3.6334	3.1891	3.6334	3.6334	3.6334	3.4731	3.5760	3.6334	3.6334	3.6486
201397_at	26227	PHGDH	5.6545	4.6969	8.1450	5.3581	3.3384	4.6180	4.2601	5.9231	3.7262	3.7319	4.1285	4.5693	6.3292	4.2798	4.4182	4.2324	3.9299	5.4866	4.5622	4.1319	5.3196	6.1775	4.1482	3.7444	4.0941	4.0985	3.7319	4.0941	4.1482	5.5555	6.2610	5.0003	3.7319	5.2931	4.2756	4.5712	4.9159	4.1476	4.0960	7.2609	3.9202	5.1669	3.9659	4.9458	4.0630	4.2324	4.0941
201398_s_at	23471	TRAM1	10.9346	10.6346	9.9712	11.1764	11.7335	11.2217	10.5573	11.2781	10.5348	11.3728	11.5136	11.3214	11.1378	11.0421	11.1210	11.3388	10.6231	11.1121	11.5832	10.1699	10.3995	10.7767	10.8680	10.7565	10.7122	10.7493	10.7512	10.9220	10.4624	10.4880	10.8199	11.1328	10.7426	9.8380	10.2411	10.4765	11.1029	11.2183	11.4696	10.8857	10.6676	11.2740	11.2675	11.2028	11.1493	11.2855	10.9536
201399_s_at	23471	TRAM1	7.7978	8.7908	7.2890	8.3181	8.7976	8.3006	6.5208	7.6617	7.4757	8.1919	8.5659	8.9304	8.8374	8.5948	8.8045	9.3145	8.8460	8.1694	8.7684	7.6955	7.5110	8.6403	8.3832	8.8508	8.7506	9.0798	8.9379	9.0011	8.7924	8.0653	8.2511	7.9455	8.7632	8.0697	7.9495	7.5859	8.2598	9.0889	9.0445	9.4385	8.1590	9.2368	8.8389	8.5383	8.2041	8.5675	8.4222
201400_at	5691	PSMB3	9.6893	9.6966	10.0081	9.4996	11.2644	9.9218	9.8862	9.9584	9.5461	10.1222	9.8972	10.0357	8.4808	10.0050	9.8427	9.9429	10.5921	10.3492	9.7040	9.9203	10.5441	10.6611	10.2362	10.5897	11.1572	9.8949	10.3766	10.0458	10.2543	9.4725	9.6963	10.2658	9.3557	9.4589	9.0376	8.8344	10.4719	10.0986	10.1285	10.1000	9.3165	10.1882	9.2341	10.1183	10.0874	9.8318	9.0043
201401_s_at	156	ADRBK1	4.2140	5.4172	4.9083	6.5070	5.3258	4.5498	3.4836	4.4432	3.5864	3.4161	3.7608	5.3568	4.0657	3.4589	4.4426	4.1422	3.9213	4.5642	4.6233	5.5455	4.4430	5.3644	4.1790	5.2817	4.4282	5.4270	4.5457	4.6930	3.5809	5.0396	4.5122	3.8640	3.9421	3.5921	4.7226	3.6254	5.7161	5.7308	4.6670	4.2888	5.3743	4.6202	6.3186	3.4252	4.2602	3.5870	5.4856
201402_at	156	ADRBK1	2.2231	2.2231	2.2231	2.2231	2.2231	2.2231	2.2231	2.2231	2.2231	2.2231	2.2231	2.2231	2.2231	2.2231	2.2231	2.2231	2.2231	2.2231	2.2231	2.2231	2.2231	2.2231	2.2231	2.2231	2.2231	2.2231	2.2231	2.2231	2.2331	2.2231	2.2231	2.2231	2.2231	2.2231	2.2231	2.2414	2.2231	2.2231	2.2231	2.2231	2.2231	2.2231	2.2231	2.2231	2.2231	2.2231	2.2231
201403_s_at	4259	MGST3	10.9112	11.8552	11.4841	10.6189	11.4979	11.5868	10.3014	11.2096	11.0005	11.0144	10.1575	10.2347	11.0268	10.7545	10.1789	10.8454	10.4372	10.8071	10.3472	10.5469	12.0805	11.1080	11.3565	11.3055	11.4961	11.1500	11.8835	10.3347	10.3368	10.7291	10.4338	12.4969	11.9971	10.1946	9.9653	10.5956	10.3016	10.3331	11.0205	10.8994	10.5831	10.2945	10.8686	10.7004	9.8022	9.8807	10.4668
201404_x_at	5690	PSMB2	5.3551	5.3551	5.9453	5.3648	5.3551	5.5714	5.4598	6.1267	6.1117	5.7938	5.4370	5.6863	6.2924	5.5928	5.8123	6.1936	5.8969	5.8042	6.2377	6.2867	5.9266	6.0763	5.8042	6.7883	5.9293	5.8042	5.8440	5.9395	5.9266	5.9266	6.1228	5.6087	6.2007	5.7009	6.3512	5.8362	5.8042	5.9266	5.1735	5.9266	6.1618	5.3959	6.2713	5.6185	5.8676	5.8042	5.9266
201405_s_at	10980	COPS6	9.0030	9.1603	10.0817	9.0931	9.4493	8.7915	9.5615	9.2688	9.4389	9.0396	9.3502	8.9321	9.2966	9.3773	9.3215	8.9400	9.6725	8.6273	9.1681	9.0613	10.0121	8.9595	9.4209	9.4773	9.2365	9.2223	10.0558	9.3606	9.6747	9.2506	9.5453	9.1419	9.0259	9.9948	8.6918	8.9311	8.6338	9.1646	9.3431	9.6940	9.6388	9.3801	8.8547	9.4474	8.7258	9.1721	9.3035
201406_at	6173	RPL36A	12.8001	13.7093	12.6420	13.5798	12.8587	13.6353	12.6941	13.3734	13.3737	12.4495	13.5229	13.4116	13.0188	12.9197	13.0698	13.5583	13.6448	12.8657	12.5022	12.8211	13.1874	13.0128	12.8320	13.0807	12.1142	12.9565	13.0640	13.4560	13.1552	13.2064	13.0046	13.0585	13.1935	13.2727	13.0023	13.2471	12.5613	12.8658	13.0635	12.7471	13.2753	13.0507	13.1086	12.3605	12.8046	12.1975	12.9846
201407_s_at	5500	PPP1CB	8.6937	5.9587	6.6730	7.2642	6.1624	7.8078	7.1402	7.2461	6.8206	6.8324	7.1385	7.0622	6.7096	7.0840	7.4534	7.5315	7.3209	7.4094	7.8783	6.6860	6.4583	7.6893	6.6690	6.8276	6.5385	7.1104	7.2205	6.6443	5.8814	7.1385	7.6657	7.1422	6.8418	7.1385	5.5153	7.0975	7.3128	7.1385	7.2835	6.5586	7.3647	7.5160	6.7166	6.7733	7.3418	7.1385	6.6102
201408_at	5500	PPP1CB	7.4843	8.2450	6.9995	8.2557	7.7143	8.5997	7.3892	8.3101	7.4971	7.2197	8.3398	7.2819	8.0406	8.2327	9.1529	9.0546	7.0420	8.1595	8.3242	8.2887	4.5169	8.2143	5.0930	7.9309	7.4674	8.5102	8.1718	7.9163	7.2473	7.1866	8.4599	7.7955	7.9475	8.1499	8.1785	8.4684	7.8775	7.4177	8.0618	7.9029	8.4316	8.6684	7.6023	8.7957	7.9796	8.6423	7.8346
201409_s_at	5500	PPP1CB	9.2080	8.8861	8.1057	9.4038	8.6549	9.7068	8.8784	8.9154	8.7422	8.2660	9.1927	8.5292	8.7218	8.9597	9.7881	9.9413	8.4541	9.6988	9.5322	9.2686	7.8363	9.7351	8.0202	8.4528	8.0524	9.5699	8.9445	9.0719	8.4121	8.2507	9.5402	9.2268	8.6416	9.0573	8.5064	9.3323	9.5341	8.8562	9.1899	8.8827	9.7859	10.0935	8.8671	9.3216	9.3377	9.2804	8.8424
201410_at	55041	PLEKHB2	7.9500	8.0434	6.7877	8.7189	7.4851	8.4351	8.5437	8.4430	8.0410	9.0570	8.5029	8.6954	7.3045	8.2929	8.3876	8.8975	7.3830	7.3199	9.2058	7.9824	8.3225	8.6472	8.2703	8.5940	8.1863	8.5096	9.0428	7.7755	8.2652	8.1564	7.9602	8.5891	8.1352	8.4245	7.3350	7.7261	8.8834	8.0427	8.0715	7.7006	8.0919	7.6851	7.5321	8.0416	8.4456	7.8679	7.5080
201411_s_at	55041	PLEKHB2	7.6831	8.6541	7.6161	9.5502	8.6436	9.1450	8.7235	8.3341	8.3149	9.8522	8.8844	9.0203	8.6280	9.4105	9.8832	10.4230	9.3872	8.6967	11.0175	9.3266	10.4608	10.1220	9.9009	9.3955	9.0629	9.6197	10.5410	9.2536	9.0123	9.0897	9.4559	7.7427	9.3090	7.5069	8.8378	8.9415	10.1319	9.6393	9.0543	8.5222	9.8943	9.8331	9.1876	9.7362	10.7992	9.2321	9.3392
201412_at	26020	LRP10	9.8913	10.1162	10.5235	10.5969	10.1959	9.9901	10.6368	9.9364	11.1000	10.4297	9.6978	10.2077	9.7154	9.6553	9.8136	8.7891	11.1639	10.5366	9.4232	9.9958	10.0239	10.1429	10.1247	8.8038	10.1249	9.4759	9.6134	10.1663	10.1170	9.6835	9.6084	9.9081	9.9623	10.3592	10.0179	9.8127	10.0627	10.3107	10.1560	9.9020	10.2741	9.7508	10.4363	10.3880	10.2715	9.7822	9.9441
201413_at	3295	HSD17B4	8.3648	9.8589	9.2744	9.7374	9.5246	11.9344	9.9394	9.3498	8.2974	9.7356	9.2680	10.7365	9.7735	10.3548	9.7437	9.7771	8.9338	10.3444	9.8381	10.2747	9.7402	10.4684	9.2099	9.6725	9.7251	9.7555	9.5507	10.2523	9.9845	10.6427	10.0776	10.9744	9.1434	10.8671	9.3172	9.0375	9.9217	10.0280	9.3979	9.3832	10.0906	10.1268	9.2354	11.5226	10.5938	10.1324	10.3110
201414_s_at	4676	NAP1L4	8.4156	7.8667	7.9231	7.9732	8.8249	7.6047	7.4853	7.4459	8.0602	8.3260	7.3388	7.5101	7.4917	8.0535	8.0479	7.9235	7.4082	7.7605	8.1738	6.7397	8.2241	7.0808	8.2136	8.5069	7.9009	7.9584	8.1929	7.3667	7.4257	7.3645	8.4492	8.1654	7.9362	8.0491	7.7748	8.0791	7.4765	7.3336	7.6622	7.9362	8.0476	7.9390	7.4537	7.5663	7.2631	7.9362	7.8769
201415_at	2937	GSS	8.9170	7.1296	8.3393	6.9029	8.0318	6.9529	8.5097	8.2412	9.3150	10.1572	7.4736	6.7384	7.0071	7.2592	7.8267	7.5089	7.9423	8.4823	8.1642	7.9602	8.8251	7.9451	8.4936	7.8781	9.0656	7.6048	7.7332	8.2870	7.8970	6.7549	8.5114	8.2387	7.7379	8.1718	7.9758	7.6322	8.6548	8.3302	7.2315	7.9029	7.9314	7.7966	7.2925	8.0330	8.2101	7.5168	7.8795
201416_at	6659	SOX4	9.3887	6.1986	7.7871	6.9482	6.8044	8.6189	9.1111	7.6887	9.1111	9.0841	8.5464	8.5173	8.4707	9.0901	8.9915	8.1475	9.1111	7.9318	9.6619	8.5468	8.8498	7.9700	9.1107	8.6180	8.4765	9.0407	9.4455	8.5464	8.2145	9.1774	9.1111	8.8080	9.1111	7.8792	9.1111	9.1477	8.4738	9.1062	9.1111	8.8837	8.5547	9.0250	8.5540	9.1111	8.9416	9.1111	9.0369
201417_at	6659	SOX4	10.6160	8.7522	9.4499	9.4051	9.1805	10.8422	10.5053	10.2696	10.3068	10.3436	11.0421	10.3547	10.2918	10.7003	10.5402	9.9369	10.6039	10.1870	11.6243	10.4128	9.8073	9.9631	10.1362	10.0805	10.1794	10.5023	11.3059	10.5182	10.2132	11.2205	10.9225	10.6659	10.3582	10.2865	10.2397	10.5596	10.2403	10.6558	10.9277	10.2216	10.5701	10.5570	10.1636	10.8373	10.6025	10.5875	11.0606
201418_s_at	6659	SOX4	6.9065	6.4914	7.0106	5.8888	6.2173	7.6110	8.1376	7.4336	7.8243	7.6961	7.5904	7.2332	8.0375	7.5448	8.5051	8.1970	8.8101	7.9225	9.9427	8.2011	8.1350	7.7905	8.4359	8.6240	8.5401	8.6886	8.9408	8.5264	8.1702	9.4440	8.6422	8.7363	8.6400	8.2969	8.3016	8.7594	8.3860	8.9546	8.6170	8.4156	8.2339	8.6653	8.0877	8.9521	8.7487	8.8150	9.1704
201419_at	8314	BAP1	5.9630	5.8586	6.9890	6.0338	6.1648	5.9378	6.2030	5.9398	5.8432	6.3494	5.8949	5.9968	5.8766	5.8432	5.9283	5.8810	5.9682	6.1471	4.9524	5.8460	7.1363	5.7517	5.9777	6.1741	6.0024	5.8482	6.3918	5.9398	5.9398	5.9398	6.0874	6.1664	5.9164	6.5913	6.3566	5.9632	5.9226	5.4264	6.1111	5.9400	6.0229	6.0422	5.8724	6.0028	5.9986	5.4573	5.7455
201420_s_at	79084	WDR77	5.7539	5.3917	6.1488	5.3005	5.0599	5.8238	5.5569	4.3691	5.5398	5.8456	4.4483	5.7084	5.3005	4.9889	5.1213	5.1244	5.3406	5.3069	4.7615	4.0360	5.3005	5.3558	5.5433	5.3496	4.2277	5.3005	5.1738	5.4152	5.3176	5.1100	5.0969	5.6311	5.0112	5.1395	4.5741	5.3005	5.8782	5.3640	5.5313	5.5496	5.3008	5.3702	5.2953	4.9597	5.3005	4.8708	5.3005
201421_s_at	79084	WDR77	7.1391	6.9134	7.4369	6.6539	6.7554	6.7554	6.8399	6.7554	7.5598	7.4130	6.7554	6.7554	6.7554	6.7554	6.1426	6.6220	6.7554	6.6922	6.5712	6.7233	6.7604	6.7554	6.7554	6.7554	6.7554	6.7554	6.7554	6.9032	6.7554	6.7554	6.5481	6.5466	6.7554	6.7554	6.7554	6.9389	6.7554	6.7554	6.8356	6.9905	7.1612	6.7554	6.7554	6.7554	6.7384	6.7554	6.7554
201422_at	10437	IFI30	11.4131	8.8312	8.9469	10.6566	9.6175	10.6093	9.2868	9.8076	9.3345	9.9124	8.7941	10.0527	10.1025	10.0580	9.1347	8.8245	8.3085	8.6759	8.4989	8.9751	9.8744	11.4907	9.0237	9.3705	10.8467	10.8259	9.9744	10.0796	9.6903	8.2762	8.6772	9.8179	9.8825	8.8082	7.7162	8.6077	8.2590	10.3974	8.9766	10.6588	9.1145	9.4223	9.9407	9.9812	9.8461	9.9441	10.2054
201423_s_at	8451	CUL4A	7.4741	8.0770	7.3108	6.6354	5.3556	7.9260	7.3947	7.6139	6.5737	7.2413	7.2703	7.8051	6.8137	8.5059	7.7682	7.7429	8.1091	8.1688	9.5027	7.9343	7.6867	8.5541	7.2882	9.0170	8.4949	7.6444	7.3532	7.1864	7.9047	7.3719	7.8240	8.4172	6.8131	8.4102	7.4577	8.1378	8.1460	7.1537	7.7492	7.1023	7.4496	8.0015	7.3113	8.0208	7.7186	8.1599	7.8063
201424_s_at	8451	CUL4A	7.4690	7.3514	7.0419	7.0969	5.7881	8.1474	7.5853	8.0808	7.0072	6.9859	7.5804	7.6256	6.3859	7.9555	7.5091	7.1945	7.0969	7.6027	9.3231	8.0344	7.0780	7.6964	6.9648	8.3769	7.5197	7.5684	7.2477	6.5190	6.7900	6.9648	7.6523	7.9090	6.8418	7.1833	6.7876	7.9466	7.5502	6.9648	7.1925	6.9578	7.5243	7.5205	7.2826	7.4842	7.5335	7.5002	6.9648
201425_at	217	ALDH2	9.7150	10.9299	8.8156	10.3616	7.5841	8.5264	9.0380	8.8000	7.8329	7.9339	8.6603	9.7239	10.2580	9.4060	10.4212	9.2658	7.5458	6.0993	8.3009	9.7270	9.6420	10.1849	8.9003	7.9523	8.2073	7.7751	8.7963	9.7682	10.3654	9.3404	9.1641	9.4593	8.7266	10.8555	9.5496	9.7033	10.3696	10.1141	9.3037	9.5654	9.6960	9.7785	10.1014	9.4479	10.2725	10.0208	10.2142
201426_s_at	7431	VIM	12.2430	13.2362	11.6558	11.8141	11.3528	12.7478	12.1361	12.1799	10.8645	10.2259	12.4545	12.2964	12.7765	12.3620	12.5257	11.8553	12.2176	9.5337	11.4368	12.3076	12.3774	11.8712	11.5061	11.7796	11.8124	12.5748	12.0998	12.4089	12.3584	12.0161	11.4117	11.0327	12.1232	11.8855	12.6070	12.1502	11.0579	12.8306	13.0296	12.9233	11.7850	12.4532	13.2919	12.5551	12.0017	12.7381	12.2870
201427_s_at	6414	SEPP1	10.7921	10.8720	11.0253	11.8044	11.5972	10.5932	11.2697	10.9779	10.2839	10.4060	11.9200	11.6257	11.4718	11.0965	11.0851	11.9445	8.3929	10.5279	9.4749	11.8856	9.1243	10.7879	10.5227	9.6981	10.3490	10.2833	10.4798	11.1994	11.3064	11.6464	11.3280	10.5801	10.1627	11.3072	11.4814	11.1693	12.0343	11.1696	10.6043	10.5953	10.8508	11.1849	11.7032	10.7192	10.6531	11.4466	10.5151
201428_at	1364	CLDN4	7.3374	7.1968	8.2444	6.8473	7.5907	7.2392	6.2365	7.6633	7.1968	7.9644	7.6212	7.4118	7.5222	6.4032	7.3937	6.0799	7.6124	4.5772	8.1439	7.4125	7.5451	8.1107	7.2074	7.9287	7.4799	6.8043	7.6677	7.2514	7.4629	7.5222	8.4908	9.6792	7.4889	7.8163	7.0203	7.4409	9.4167	9.0006	7.7336	7.4409	7.6835	7.6551	7.1968	6.8452	6.8383	6.5478	7.5136
201429_s_at	6168	RPL37A	14.3713	14.3834	14.3689	14.3834	14.3372	14.4299	14.5660	14.2940	14.8310	14.2491	14.4857	14.4106	14.5414	14.3417	14.4031	14.5538	14.5390	14.4011	14.2340	14.4720	14.7334	14.5535	14.6289	14.5023	14.1901	14.4582	14.4859	14.5676	14.3235	14.5191	14.3953	14.3987	14.7334	14.4587	14.6194	14.7046	14.5124	14.3468	14.4204	14.3371	14.4249	14.5188	14.6713	14.4500	14.6087	14.3105	14.5414
201430_s_at	1809	DPYSL3	6.2117	4.1541	3.1176	3.6171	3.0854	5.9239	5.7173	5.1375	5.1810	3.6788	5.1917	6.1043	4.9217	5.3603	6.2084	6.0794	6.3310	2.2205	4.9732	5.3960	7.4045	4.7113	5.7530	5.8536	4.0852	5.0104	3.9079	4.5034	5.6081	4.1541	5.2806	3.5269	3.3571	3.1112	3.0869	3.1743	3.0854	7.7858	8.0619	5.5527	6.0780	6.5993	7.7354	5.7423	4.8468	7.4108	5.4026
201431_s_at	1809	DPYSL3	8.3144	6.6812	5.5215	5.6704	5.3712	7.0862	8.8552	7.6402	6.6444	4.8403	7.6454	7.1703	8.1458	7.7863	8.1808	7.7313	7.9437	2.2748	6.8761	7.5031	9.0039	7.0658	8.5373	6.4436	5.0203	6.7454	6.6957	7.4673	7.8287	7.3358	7.4305	6.5252	7.6779	6.6950	7.1536	7.6403	5.6186	9.0774	9.5432	8.2781	7.7889	7.2895	8.9870	8.1214	7.8146	9.2804	7.7660
201432_at	847	CAT	9.3613	10.8534	9.7609	10.7532	10.1330	10.2293	9.3533	9.3671	8.4311	10.0343	10.0851	10.2161	11.3451	10.1788	8.8513	9.7716	9.5255	10.2748	9.8076	9.6758	7.9555	9.9813	9.0269	9.2918	10.6187	9.6154	8.7158	9.3392	9.6766	10.1505	9.2918	10.0981	8.9735	9.7718	9.9696	9.7707	9.4270	10.1049	9.6664	9.7850	9.3910	9.8866	9.8921	9.8857	8.9198	9.7413	9.3663
201433_s_at	9791	PTDSS1	9.1919	8.2995	7.9061	8.5525	9.4998	9.0483	9.8964	8.5905	9.2878	8.9301	8.9434	8.2252	8.2722	8.3096	9.3686	8.3853	9.1426	7.2447	9.4197	8.4769	9.1136	8.5681	9.5283	9.6761	8.1165	8.6766	8.8346	7.6871	9.0501	7.9365	8.5984	8.7524	8.6717	8.3203	8.9054	8.1124	9.4659	9.7994	9.3983	9.7673	8.7364	8.4593	9.1030	8.5352	8.2006	8.4128	8.3877
201434_at	7265	TTC1	7.5004	7.1894	7.8144	7.5061	7.9868	7.9805	8.4075	7.1707	7.8501	8.3709	7.2672	7.7390	7.5525	7.6719	7.7620	7.9743	8.4971	7.9409	7.5100	7.9331	8.2811	8.0552	8.8116	8.3069	7.3550	7.2273	8.1708	7.6787	7.9997	7.6922	8.5825	7.7785	7.3911	7.9930	7.3022	7.7896	8.7721	8.0720	7.8032	7.0640	7.8226	7.8020	6.9873	8.2565	7.6313	8.2880	7.7281
201435_s_at	1977	EIF4E	6.8371	6.3592	3.7411	7.2301	7.2292	7.5268	6.1896	5.1024	6.1061	7.3970	7.6747	6.8083	6.2584	6.6389	7.0811	7.1587	6.5807	7.2325	6.3274	7.0932	5.8152	7.6905	5.2386	6.6387	6.6416	7.4925	7.3381	6.7477	5.6946	5.6231	7.7858	7.1566	5.7479	6.2452	5.3654	6.2431	7.4187	7.0688	7.2113	8.0454	7.0636	6.6969	6.1844	5.9286	5.1473	6.6493	5.5823
201436_at	1977	EIF4E	6.3511	5.4519	4.6406	6.4561	6.4602	5.8141	6.2861	5.2984	5.7617	6.5541	7.2455	5.1106	5.6972	5.7819	6.6159	6.3952	5.6482	5.5943	6.3113	5.8880	4.7278	5.2979	4.6168	5.6972	5.7890	5.7288	5.6482	6.3314	5.6482	3.6394	6.8559	7.2975	5.6508	5.8839	5.6515	6.5142	6.5093	4.7997	5.1784	5.6981	5.2370	5.1511	5.6482	5.7130	5.2027	6.2754	4.3530
201437_s_at	1977	EIF4E	8.3415	6.7730	7.2588	8.3118	7.9162	8.4409	8.3247	7.8194	7.9162	8.8114	8.6683	7.6954	7.9162	8.3562	8.0752	8.1851	8.1460	8.4120	8.7987	8.3177	7.2533	8.3874	7.7202	7.9497	7.9162	8.3443	8.0197	7.9829	7.0890	6.7195	8.6824	9.0248	7.8267	7.7041	7.7081	8.1654	8.4830	7.8440	7.7084	8.1357	7.4534	7.9162	7.7488	7.3689	7.8084	7.9927	7.1069
201438_at	1293	COL6A3	12.4728	11.4556	10.5639	10.7193	10.5489	11.1015	12.3805	12.4126	10.9785	10.4166	12.7514	12.2883	12.4929	12.6627	12.4000	12.0725	11.8637	8.0587	12.7830	12.4542	12.7551	11.5575	12.0123	11.4546	10.2609	12.1038	11.1087	11.9853	12.0527	12.4384	12.1874	12.1108	12.0232	11.4451	12.2002	12.4556	11.8051	12.7730	13.4204	12.8806	12.7503	12.4404	12.9506	12.2445	12.1139	13.2594	12.5535
201439_at	8729	GBF1	5.0739	5.3166	6.8864	5.2122	5.9735	5.1851	5.2042	4.9173	5.0318	4.7089	5.2495	5.2495	5.2495	5.1790	5.2810	4.6693	4.8551	5.9635	5.0852	5.2495	5.2495	4.9842	4.6712	3.1307	4.5139	5.2102	4.3432	4.9823	5.4141	5.4495	4.6933	4.1689	5.4488	5.4488	5.2495	5.0836	5.6317	5.0979	4.7029	4.6693	5.4488	4.6892	6.1476	4.8463	5.2495	4.8457	5.2495
201440_at	9416	DDX23	8.3329	7.2308	7.1808	8.0289	7.3320	7.1808	7.8368	8.1361	7.3983	7.1042	7.1895	7.5261	6.7002	7.1808	6.8315	6.9268	7.3935	7.3377	7.3867	6.7002	7.6826	7.7538	7.5916	7.2704	7.1808	6.7002	7.5560	7.0733	7.1069	7.4884	7.1490	7.9787	6.7730	7.4923	7.1808	7.2059	7.2198	7.1740	7.1849	7.5050	7.0340	7.3317	6.7618	6.8450	7.2926	7.1508	6.9519
201441_at	1340	COX6B1	11.1781	11.5094	11.8857	11.3947	11.6974	11.3454	11.3688	11.5631	11.7136	12.1219	11.0200	11.1561	11.3871	10.9644	11.2023	11.0414	11.1065	11.4869	10.9813	11.0931	11.7538	11.4011	11.7909	12.0268	11.8772	11.4967	11.6749	11.3300	11.4359	11.2570	11.6228	11.6420	11.4905	11.1745	10.9007	10.9809	11.5833	10.9613	10.9182	10.7285	11.1701	11.3144	10.5950	11.3324	11.1756	10.9030	11.0262
201442_s_at	10159	ATP6AP2	2.2205	2.2230	2.2205	2.2205	2.2205	2.2205	2.2254	2.2301	2.2205	2.2205	2.2205	2.2205	2.3328	2.2402	2.2205	2.2205	2.2205	2.2205	2.2205	2.2205	2.2205	2.2205	2.2205	2.2205	2.2205	2.2205	2.2205	2.2205	2.2205	2.2205	2.2205	2.2205	2.2205	2.2205	2.2223	2.2205	2.2205	2.2205	2.2205	2.2240	2.2234	2.2250	2.2205	2.2205	2.2205	2.2205	2.2205
201443_s_at	10159	ATP6AP2	12.3446	11.5868	11.1610	11.3724	10.8512	11.3536	11.0356	11.8856	10.9693	11.3024	11.9445	11.4734	11.1259	11.5986	11.1861	11.3228	10.8659	11.1261	11.3040	11.9374	10.6442	11.1796	10.8035	10.7919	11.1104	11.2406	11.3974	11.0274	10.8889	11.2220	11.4489	11.0335	11.5148	11.0635	11.1303	11.3556	11.5670	11.2602	10.9670	11.0296	11.4483	11.6117	11.1310	10.9245	11.5352	11.1523	11.0002
201444_s_at	10159	ATP6AP2	9.9362	11.5270	10.0967	9.7244	10.0406	10.3025	8.7080	10.6199	8.1215	9.8516	10.4401	10.4378	10.5355	10.5609	9.8974	9.9404	9.7114	9.3470	8.5138	10.4434	9.0784	9.6884	9.4079	9.8371	10.0288	9.9078	10.1215	10.2656	10.4733	10.3714	9.5616	9.1182	9.6739	10.3462	9.3298	8.6811	9.9387	10.1960	9.8099	10.4204	10.0407	10.0720	9.8021	10.2964	9.8718	9.9273	9.9488
201445_at	1266	CNN3	7.4519	6.7567	8.9500	8.1347	8.0071	7.4393	6.6885	6.5549	4.4182	4.8006	7.7611	7.7323	6.9126	8.1627	8.6986	8.2952	7.6566	8.4834	7.4847	8.9381	8.8622	8.0770	7.5661	7.5962	7.1440	9.2117	8.9243	8.6228	8.8333	7.6782	7.9576	6.0297	6.2596	7.6125	6.8865	8.5587	5.8622	8.7602	9.4564	9.2092	9.3510	7.9576	8.6292	9.1501	8.6487	8.8362	7.7982
201446_s_at	7072	TIA1	7.6269	8.0946	5.5189	8.5830	6.2826	7.6311	6.7560	8.1467	7.6269	6.9057	6.8479	8.1773	7.6949	8.8931	6.3723	7.7370	6.9199	7.2505	8.7466	8.3258	6.4497	7.9473	7.5087	7.4194	7.6663	8.1353	7.4666	7.5929	7.2040	7.8400	7.8174	7.5765	7.8473	8.4720	8.5803	8.6153	6.4399	7.6724	7.5700	7.4541	8.1710	7.8705	7.2903	8.4136	8.8007	8.4751	7.6766
201447_at	7072	TIA1	7.1343	6.6828	4.9339	6.9968	5.2246	6.7776	5.5515	6.7929	6.5485	6.0642	5.7179	6.9574	5.9129	6.9201	5.1982	6.2348	5.5912	4.5564	7.8746	6.7890	4.2978	5.8894	4.9935	6.6234	6.0355	6.7527	6.4232	6.6681	6.2426	5.9301	6.0643	6.9078	6.6171	7.4751	7.4031	7.0795	5.7636	6.1073	5.5384	5.9440	7.0332	6.6810	6.0869	6.8157	6.8299	6.6921	7.1821
201448_at	7072	TIA1	9.0357	7.7555	6.8663	8.5805	6.5031	7.8328	7.7004	8.5582	9.2581	7.6258	7.6356	8.4329	7.7805	8.7022	6.6088	7.6780	6.0098	6.9045	9.6916	8.2893	6.4064	8.0652	5.9477	7.4776	7.7597	8.6289	7.6846	7.8256	6.7733	7.3850	8.1981	7.8605	8.1283	8.7782	8.8904	8.8658	7.2098	7.2714	7.3487	7.2523	8.4776	7.3486	7.9160	8.1573	8.4426	8.3752	7.5554
201449_at	7072	TIA1	6.9750	5.9952	5.4230	6.7476	5.1987	5.9552	5.4778	6.9049	6.7401	5.9618	5.3690	6.1935	5.6613	7.2579	5.4078	5.9618	3.2000	5.3888	7.4459	6.6205	3.4450	5.8362	4.4777	5.9618	5.9429	6.2385	6.0605	5.8963	5.6367	5.7797	5.9592	5.9952	6.6214	7.0269	6.7636	7.4622	5.9618	5.4778	5.4778	5.5685	6.4358	5.9618	5.8364	6.4052	6.6378	6.2212	5.9618
201450_s_at	7072	TIA1	8.4850	6.2079	5.0019	6.7618	4.7502	6.7543	6.4588	6.7403	7.4159	6.2910	5.8164	7.1876	6.0976	7.3065	5.1148	6.5803	5.5496	6.1972	8.1235	6.7824	4.9663	7.0252	5.5080	6.1278	6.4612	7.1618	6.5470	6.4426	6.1020	6.5688	6.9817	5.8363	6.7618	6.8178	7.0610	7.7944	5.4925	6.7302	6.5455	5.5686	7.0697	6.4426	6.4955	6.9043	7.2470	6.8129	6.4426
201451_x_at	6009	RHEB	2.2250	2.6118	2.2250	2.2250	2.2655	2.2250	2.2250	2.2250	2.2250	2.2250	2.2250	2.7554	3.0253	2.2250	2.2250	2.2233	2.2250	2.2205	2.2386	2.2250	2.2250	2.2205	2.2877	2.7792	2.2250	2.2233	2.2205	2.7640	2.2250	2.2250	2.2250	2.2250	2.4732	2.2250	2.3558	2.2250	2.2233	2.2250	2.2250	2.3030	2.2250	2.2250	2.2213	2.2250	2.2250	2.2250	2.2525
201452_at	6009	RHEB	2.2205	2.2317	2.2412	2.2412	2.2412	2.7158	2.2412	2.2412	2.2860	2.2317	2.2412	2.2412	2.2412	2.2412	2.2412	2.8559	2.3097	2.2412	2.2412	2.2412	2.4104	2.2412	2.4395	2.5554	2.2412	2.2412	3.9976	2.2412	2.2412	2.3478	2.2357	2.2412	2.2412	2.5520	2.2412	2.2412	2.3799	2.2412	2.3923	2.2414	2.4382	2.5951	2.2412	2.2412	2.2412	2.2412	2.3386
201453_x_at	6009	RHEB	10.2738	10.5215	10.0114	10.1655	11.1075	10.6477	10.7923	10.4627	10.7078	10.2690	10.7229	10.3857	10.7590	10.4957	10.3185	10.6304	9.8854	9.1941	11.3135	10.1644	10.2501	10.5411	10.0982	10.9562	10.4105	10.5100	10.6492	10.1526	10.6032	10.2366	10.3959	10.7771	10.4836	10.7577	10.5615	10.4028	9.5139	10.5717	10.8470	10.7784	10.4118	10.2445	10.0743	10.4732	9.4838	10.3092	10.5176
201454_s_at	9520	NPEPPS	9.9949	7.8817	6.5899	6.8753	8.1372	8.1014	7.2459	7.3077	7.8545	7.6113	8.1313	7.5441	7.5107	9.0380	7.1197	7.5539	9.9296	8.7300	8.3243	8.1223	9.3716	8.8373	8.5967	7.1234	9.4422	8.2221	7.7732	8.1313	6.8526	7.6265	7.7206	7.7290	9.2330	8.1638	7.8992	8.3211	7.6519	7.5604	8.1895	8.1313	8.9735	8.2438	7.9701	8.1864	8.1851	7.9547	7.0400
201455_s_at	9520	NPEPPS	8.9056	8.5155	8.5853	7.9859	8.9934	9.0386	8.4086	7.9596	9.1005	8.3437	9.1131	8.5254	7.7594	8.5004	8.0205	8.0630	9.9117	8.9118	8.2356	8.9622	8.9088	9.3998	8.3199	6.6618	10.0419	9.2126	8.4757	8.9199	8.1668	8.2703	7.9519	8.6075	9.6565	9.3841	8.8614	8.6307	7.6838	8.0563	8.8332	8.6448	9.2181	8.8936	8.8158	8.8677	8.3132	8.2076	7.6341
201456_s_at	9184	BUB3	8.0877	8.0102	7.1442	8.2165	7.9769	8.4509	6.7600	7.7058	7.6678	8.1279	9.0318	8.0117	8.6855	9.7278	8.0619	9.1436	9.3201	8.7887	8.9957	8.0225	8.1265	9.1065	8.4084	9.3268	8.0224	8.6598	7.7045	7.5570	8.0224	9.0448	8.9670	7.3701	8.0224	7.3413	8.6090	8.3437	8.5651	8.0216	8.0884	8.7962	8.7832	8.3724	8.1244	8.5719	9.6638	8.6322	8.6896
201457_x_at	9184	BUB3	9.4331	9.6698	9.3467	9.4820	9.1228	10.0406	9.7082	9.4022	9.4782	8.8803	9.2796	9.6337	9.2305	10.0868	9.2508	9.7324	10.4283	9.9081	9.0318	8.6420	9.7598	9.7252	9.8460	10.2093	9.7183	9.7076	9.6436	9.4620	9.9237	10.1284	10.0144	9.1788	9.5500	8.9497	9.1608	8.8394	9.2100	9.2785	9.8226	9.5165	10.2101	9.4837	9.0447	9.4898	9.6998	9.4096	9.7266
201458_s_at	9184	BUB3	9.8474	9.2214	8.8890	9.4567	9.0829	9.9527	9.4340	9.4097	8.7317	9.3901	9.9917	9.1874	8.9493	9.5109	9.2452	9.8706	9.5482	9.3756	10.4448	8.9575	8.6525	10.0490	9.3092	9.6165	8.5860	9.7054	8.9260	8.8287	9.5474	9.5152	9.7857	9.4746	8.9493	8.9493	9.5482	9.3756	9.1331	8.3443	9.2802	9.5483	9.6137	9.2384	9.1304	9.5437	10.0367	9.5347	9.0210
201459_at	10856	RUVBL2	8.5054	9.4141	10.2115	8.4174	10.3390	9.6430	10.0177	10.2422	9.7852	9.9816	10.0957	8.9215	9.4002	9.0258	9.6461	9.0095	10.3207	9.5078	9.0523	8.8867	9.5153	9.4326	10.3510	9.0546	8.7248	9.7199	9.5464	9.2582	10.3012	9.1215	9.5069	9.7969	9.3209	9.5613	9.0443	9.1348	9.7753	8.9574	9.8028	10.1326	9.3210	9.4055	8.7025	8.6909	9.6568	8.6635	9.3604
201460_at	9261	MAPKAPK2	9.4273	8.4181	8.7589	7.7180	6.6482	8.9014	8.5028	6.9543	8.3934	6.4889	7.7630	8.6377	7.8387	8.7403	8.2384	8.2920	8.8729	9.0216	8.9108	8.5568	9.7830	8.3741	8.5044	8.6289	9.5866	9.2533	9.1737	8.5442	7.2734	8.8207	8.6872	8.5479	9.1014	8.7917	7.9647	8.6731	7.5199	7.7625	8.3456	8.0449	8.4430	8.8450	8.2409	9.1557	8.9588	7.6795	8.2454
201461_s_at	9261	MAPKAPK2	6.0687	6.1398	6.6841	5.2122	3.9958	6.8489	4.4452	3.9958	5.1951	3.9958	4.1588	6.4777	5.0268	6.9292	5.3762	5.1951	7.1618	7.7779	5.8440	7.1109	8.6787	7.2245	6.0697	8.1784	8.1478	8.5920	8.5299	6.6111	5.9069	7.5193	8.0671	5.1951	6.9961	4.1524	4.5904	4.7815	6.3382	6.4631	7.0599	5.8366	6.6173	6.6621	7.7338	6.8726	7.7482	5.7622	5.8542
201462_at	9805	SCRN1	6.8161	7.6507	6.6684	6.9328	7.0491	6.8938	5.2204	6.9904	7.9029	8.5824	5.8485	6.5515	8.1137	5.7717	7.1621	7.5033	8.1564	4.0509	5.0477	5.2420	8.7016	8.5921	7.5750	6.6395	7.5645	7.0682	5.6966	5.7192	5.7141	6.3089	5.3983	6.7422	6.9784	4.2721	4.4785	7.3106	6.4026	7.4604	6.0785	8.2126	8.3628	6.8115	8.0481	7.2978	8.4377	8.5195	6.1516
201463_s_at	6888	TALDO1	10.7672	10.6032	10.8902	10.7903	11.2738	10.6888	11.1228	10.4080	10.8862	12.0685	10.6735	10.9004	10.2319	10.7886	10.8040	10.2595	10.4236	10.5946	11.1999	9.8695	10.9067	10.8181	10.6691	10.9612	10.8223	10.6537	10.9078	10.3943	10.6525	9.9401	10.9447	10.8361	10.7611	10.5802	10.5274	10.6159	9.8057	10.6810	10.6963	11.2298	10.7422	10.1435	10.1923	10.4005	9.6563	10.2702	10.6371
201464_x_at	3725	JUN	9.6927	9.6022	8.0433	7.9182	8.4853	8.4113	8.7212	7.1555	9.0293	7.9545	8.1471	9.1262	9.5641	9.0794	7.8671	8.5370	9.7265	7.2815	7.8508	9.4822	8.9330	8.2636	8.2892	8.1309	8.1887	9.3108	7.8152	8.7053	8.2757	8.3996	8.3535	8.1131	8.6508	9.0293	8.0559	9.2997	9.5274	9.5298	10.5040	9.0293	9.6329	10.1305	9.0293	9.3128	9.1213	9.0910	9.0014
201465_s_at	3725	JUN	6.6565	8.0966	4.4392	6.1454	6.5360	6.1812	6.5144	6.0389	6.5869	6.1812	6.1124	7.1364	6.4200	9.9229	5.9873	6.2056	8.0659	6.0389	6.1312	8.5765	6.7997	6.1812	6.6697	6.3348	6.8600	8.1825	6.4439	6.9231	6.5410	6.8633	6.1812	4.6060	6.6846	6.2625	6.0514	7.4201	9.1008	8.9868	9.8952	6.9460	9.0080	9.1599	7.2746	9.3290	9.5299	7.1869	7.7702
201466_s_at	3725	JUN	8.5584	9.5586	7.2784	7.7330	7.4335	7.9643	8.6118	6.3537	8.9580	7.0836	7.7590	9.1252	9.2229	9.2817	7.5532	8.0434	8.9235	6.5340	6.9437	9.2316	7.6540	7.0665	7.3708	7.7021	7.3787	9.0883	7.1948	7.5280	7.2788	8.0629	8.1976	7.8938	8.6928	9.3486	7.8905	9.1091	8.3683	9.1416	10.0982	7.2968	9.9022	9.3627	8.2931	9.2475	9.0748	8.3458	7.6546
201467_s_at	1728	NQO1	10.0107	8.2859	7.4121	6.5931	7.6409	6.3270	5.4227	5.4747	7.8916	9.6332	6.9015	7.7509	7.5871	7.0805	7.1271	6.7377	6.7594	5.8761	6.2670	8.3671	6.5764	9.1309	7.8030	7.0612	4.3585	6.3445	6.4147	7.0218	7.5855	8.2551	4.8264	5.9935	8.2427	6.2200	6.2001	7.0936	6.6108	7.2381	7.7465	6.3294	3.4092	7.8275	6.7038	4.9699	6.0016	5.5906	6.2397
201468_s_at	1728	NQO1	10.6227	10.4845	9.7744	9.6246	10.4837	8.7361	9.5549	8.1365	11.1661	11.5147	9.9362	10.5417	10.3910	9.7680	9.7674	9.5966	7.8710	8.8585	9.3409	10.8777	8.9856	9.8825	8.9306	8.9958	6.1001	7.9444	8.1031	9.2250	10.1195	9.4191	7.6402	8.2540	9.0873	8.9514	8.4939	9.0258	9.2495	9.5328	9.8969	8.0097	5.0309	9.8796	9.0285	7.6693	8.7303	7.6512	8.8903
201469_s_at	6464	SHC1	4.4975	5.3772	5.9777	4.2293	4.7022	5.5766	4.0824	4.1936	4.1343	4.0467	4.8341	5.9204	4.7975	4.4404	5.0696	4.4974	5.3772	5.5042	5.8880	6.2636	7.0344	6.4279	5.4309	5.5821	6.6606	6.8198	6.0298	5.7715	5.6332	6.5725	5.2394	4.9858	5.3772	4.6374	4.1731	5.5686	6.7211	6.6946	6.2384	5.6518	5.7788	5.5997	6.0830	4.9970	4.9101	4.7418	6.2133
201470_at	9446	GSTO1	10.1012	10.0996	10.0401	9.8915	9.8314	10.0899	10.3147	10.1244	10.0452	9.5122	9.5204	9.4397	9.3788	9.8231	10.6053	10.1765	9.8695	10.3468	10.2178	9.5317	10.9044	10.6925	10.7727	10.8690	10.4367	10.6082	10.9456	10.1835	10.6834	9.2083	10.4156	10.4349	10.3389	9.6458	9.8513	9.9761	9.7655	9.5695	10.2387	10.4513	9.4893	9.7826	9.8323	10.0496	9.9028	9.6424	9.6988
201471_s_at	8878	SQSTM1	9.8522	9.4471	10.6364	9.2173	10.3365	9.7712	9.5797	9.3017	9.6645	9.6277	9.8541	9.5724	9.5784	9.3205	9.6564	9.3951	9.9630	10.5171	9.5830	10.1628	10.0581	10.1271	9.9831	8.8207	10.9470	9.8946	10.0918	9.5627	10.1038	10.0456	9.6026	8.7241	9.7092	10.2149	9.5843	9.5527	11.3189	10.3334	9.5326	9.2645	9.3002	9.5863	10.1600	9.5157	9.4671	9.2041	9.9314
201472_at	7411	VBP1	9.2744	9.9713	7.3259	10.2238	9.5298	9.9093	9.7686	11.1362	10.6127	10.4973	9.9428	10.1218	9.1296	9.5624	9.7211	9.9907	8.9120	9.4165	9.9957	9.4963	8.5386	9.9651	8.7370	9.7602	9.5039	9.9294	9.9469	10.2079	9.1368	9.3577	9.7558	10.2689	9.5722	9.7912	9.4402	9.3338	9.4152	9.6645	8.8864	10.0428	9.5417	9.7192	9.1813	9.6832	9.3368	9.2656	9.2406
201473_at	3726	JUNB	7.5074	9.3180	7.9502	7.3155	6.3924	7.5331	6.9544	6.6701	7.7879	6.9913	7.3083	8.4245	8.4592	7.9745	7.1475	6.3480	9.3859	7.0739	6.5396	8.1757	8.6364	7.2054	8.2909	7.3755	8.1416	8.7767	8.0035	8.5266	8.5755	7.2858	7.1516	8.0061	7.1887	8.5639	6.2880	7.6264	8.7773	8.8762	8.9070	7.4742	8.3639	8.6884	9.1025	8.3718	8.1303	7.5305	8.2460
201474_s_at	3675	ITGA3	5.9089	5.4875	5.4624	4.7945	5.4875	4.6395	5.4875	4.6395	5.7852	5.4875	5.5243	4.7979	5.4422	4.6395	4.6395	4.6395	4.6395	5.3626	5.1028	5.2507	4.7602	5.3003	5.4875	4.6395	5.2204	5.4875	4.9682	5.4875	5.1730	5.4875	4.6395	4.6606	5.0695	5.4875	5.4875	6.1644	5.0197	4.6299	4.6395	4.6395	4.7503	4.6395	5.4875	5.2231	5.1330	4.6395	5.1737
201475_x_at	4141	MARS	8.0778	7.4617	7.5158	7.7747	8.6125	7.6218	8.0761	7.7506	7.8487	8.2938	7.1078	7.9559	8.1868	7.7506	7.8454	7.2809	7.9082	7.6590	8.5712	7.4716	8.1730	8.3293	8.1274	9.7612	7.5084	7.5952	7.6409	7.5065	7.9260	7.6983	8.2631	8.2996	7.9659	7.6192	7.7621	7.6264	8.6153	7.9354	7.8396	8.3872	7.2318	7.7506	7.8689	7.9445	7.7506	7.8532	8.0074
201476_s_at	6240	RRM1	6.1572	7.9528	6.8834	7.7269	8.1047	7.6666	5.2875	6.7755	5.4656	6.3928	6.2858	7.0902	6.3774	6.6232	8.1313	7.3187	5.2802	6.1559	5.3472	6.0522	5.9679	7.1963	5.7458	7.0782	5.6895	8.6021	6.6663	6.3186	5.7696	5.5018	6.6645	6.4132	6.9405	6.0445	6.0659	5.4737	5.5100	5.7077	7.3697	8.2856	7.7745	7.2220	5.7917	6.1775	4.8166	6.3905	6.6301
201477_s_at	6240	RRM1	9.0131	8.6373	8.8466	9.3755	9.2350	8.5233	9.0982	9.0173	8.5753	8.7754	8.3728	8.6888	8.2000	8.6209	9.2538	9.0304	7.9877	8.9800	8.5922	8.1180	8.6603	9.0795	8.5352	8.5983	7.5570	9.4677	8.6097	8.4041	7.9466	8.1091	8.8677	9.4475	9.1456	8.5679	8.2451	8.8642	6.7865	7.4441	8.8240	8.9901	9.3271	8.5282	7.6543	9.0078	7.5415	8.4585	7.9399
201478_s_at	1736	DKC1	8.7333	7.8909	7.8390	7.6994	7.7912	8.1304	7.5913	9.2875	7.4585	7.1433	7.6726	7.5354	8.3567	7.5354	8.0780	7.5354	7.6295	7.5354	7.7906	7.5366	7.7011	8.1785	8.3477	8.9291	7.5354	7.6224	7.3810	7.3733	8.2891	7.7343	7.5347	8.3981	7.8979	7.0442	7.4115	7.5760	7.5215	7.7632	8.1465	8.1236	7.5226	7.9505	7.8124	7.4666	7.4482	7.6073	8.0698
201479_at	1736	DKC1	9.8522	8.8054	8.9658	8.9209	9.0655	9.4400	9.7650	9.7321	9.4811	8.5210	8.8584	8.2557	9.4537	8.8967	9.1277	8.7444	9.5669	8.6530	9.5745	8.4336	9.1864	8.8794	9.2438	9.6250	8.2076	8.2500	8.2577	8.6604	8.7388	8.6186	8.3929	9.2465	9.2364	9.1060	8.5726	8.9614	8.4658	8.5299	9.2473	9.5426	8.8700	8.8816	8.6737	9.0001	8.5411	8.3642	8.7542
201480_s_at	6829	SUPT5H	7.2584	7.1507	7.8810	7.2584	7.6930	6.9024	7.3227	7.2584	7.2584	7.8597	7.2584	7.0691	7.2584	7.1260	7.3833	6.5489	7.2584	7.1287	7.1260	7.2189	7.2870	7.1626	7.4594	7.1260	6.4365	7.1281	6.2636	7.2584	7.1280	7.2584	7.0386	6.9326	7.2584	7.2607	8.1992	7.3907	7.2842	7.2584	7.1326	7.2584	7.2584	6.9185	8.8868	7.1263	7.2584	7.1260	7.2671
201481_s_at	5834	PYGB	6.9107	6.9819	8.0193	6.2001	7.8862	6.2796	7.0237	6.7337	7.3051	6.3931	6.9097	7.0952	6.9822	7.0612	6.9107	6.0784	8.0594	7.6605	6.9107	6.7416	7.2779	6.0781	6.8153	6.0423	6.6561	6.7337	6.7362	6.9294	6.7421	6.3255	6.5422	6.6880	7.1231	6.4870	7.0767	6.7337	6.7337	7.6509	6.4662	6.6058	6.4701	7.1844	6.6646	6.9107	6.6123	6.4600	6.6834
201482_at	5768	QSOX1	5.7728	8.0730	9.1477	6.5296	8.5364	6.3711	5.6036	5.7865	4.4952	4.7875	6.7676	6.4253	6.5265	7.2967	6.2752	6.0290	7.2913	9.4432	7.2690	7.3122	7.8528	5.6414	7.7841	7.2162	7.2789	7.5933	7.7832	7.0678	6.7430	5.5363	5.8287	8.4284	9.2471	7.3316	7.5791	8.2789	7.9675	6.8250	7.8961	6.4449	6.9019	8.4149	6.8689	7.3407	6.7018	6.8409	7.6761
201483_s_at	6827	SUPT4H1	10.1436	9.0256	8.6817	8.4890	9.7571	8.9300	8.6919	10.0239	10.3705	9.7724	8.8346	8.4597	9.6267	8.3611	8.1226	8.4442	8.6996	8.1717	8.0498	7.8664	8.9799	9.5205	9.3621	9.8106	9.4078	8.3108	9.4187	8.5923	8.5216	7.4001	8.1130	9.1191	7.7253	7.3807	7.1959	7.1959	8.0387	7.9640	8.2161	8.3139	8.0075	8.6548	9.1882	8.1638	8.0551	8.5640	8.5704
201484_at	6827	SUPT4H1	8.6788	7.5270	8.1794	6.6124	8.7808	6.6786	7.9302	8.8703	9.7625	8.6198	7.8481	7.1378	8.5662	6.3778	6.9661	6.9137	7.2036	7.5116	7.3159	6.8864	8.0593	8.1543	7.6715	8.3417	9.2115	6.7833	7.7777	7.3299	7.2906	3.8827	6.1573	7.5808	6.6359	7.7489	7.4320	7.1360	7.8423	6.8414	6.9413	6.3824	6.3778	7.3140	8.4255	7.3603	7.3694	7.1520	7.5685
201485_s_at	5955	RCN2	8.0660	7.6011	6.8376	8.6510	8.2248	8.2701	7.1589	7.9637	7.3702	7.9050	8.9463	8.1152	8.3272	8.7155	7.9225	8.1591	7.6026	8.4144	8.8036	8.8165	8.2873	9.2665	8.2535	8.7137	8.5698	8.7593	8.6358	8.6687	7.1447	9.2522	8.7367	8.7090	8.4405	7.6959	9.2028	9.1644	9.3204	8.3740	8.5741	8.9998	8.8351	8.7039	8.0899	8.9548	8.6180	8.7217	8.7609
201486_at	5955	RCN2	9.5822	8.6907	8.3568	9.5363	8.4969	9.3015	8.7099	9.2904	8.8410	9.0222	9.5777	9.0546	8.4851	9.1720	8.8795	9.0222	7.2319	8.5824	9.1602	9.3525	8.2635	9.8740	8.2761	9.0384	9.2292	9.3715	9.0222	9.0256	8.0919	8.9410	9.4001	9.5336	8.6097	8.6723	8.6126	9.0222	9.4964	8.4964	8.8666	8.9920	8.7627	8.4166	8.1939	8.9309	8.8046	8.9020	8.2794
201487_at	1075	CTSC	11.7223	9.0343	7.4607	10.5415	6.6771	10.0571	8.2564	8.8233	7.3983	8.5157	8.2845	9.6948	9.7860	9.0963	8.4243	8.1982	7.1664	7.0006	7.6102	9.0864	7.4168	11.0571	6.3555	8.9312	11.1423	9.4807	8.7938	8.3603	8.4257	7.5692	8.5498	8.4513	8.4831	9.3600	8.2184	8.3011	8.3012	10.5831	8.2346	9.0081	7.3715	8.6404	10.0608	9.2258	9.0268	8.7945	8.0350
201488_x_at	10657	KHDRBS1	8.9619	8.5458	8.7483	8.6042	7.9256	8.8634	9.0687	8.3503	8.0710	8.8702	8.5485	8.5042	8.5620	9.1822	9.0301	7.9309	8.5650	8.7628	9.0875	8.5026	8.8307	8.7968	8.8675	8.4620	7.9569	8.8550	8.4995	8.3789	8.5655	8.8953	8.8965	8.2392	9.3470	7.8613	8.9229	8.9050	8.2681	8.9217	8.7789	8.8761	8.9992	8.7816	8.7167	8.4580	9.3373	8.5246	8.3015
201489_at	10105	PPIF	8.7917	9.1448	7.7413	8.7015	10.9288	8.7749	8.0367	7.9448	7.6191	8.4740	9.9165	9.1854	8.5642	9.8153	11.3217	8.7608	7.5994	9.1194	7.2424	8.1677	8.8235	8.8166	8.7615	9.7634	6.8995	8.4249	7.8423	8.7166	9.0853	9.5649	8.8428	9.7218	9.2423	7.8537	7.3101	7.0131	8.8510	7.7730	8.1177	7.9832	7.6656	10.2875	7.8799	9.6949	8.1513	7.8074	7.9049
201490_s_at	10105	PPIF	5.9596	7.0199	6.0714	6.5819	9.0027	7.0110	3.7435	5.8441	3.2982	5.7203	8.0475	7.2578	5.9596	7.3087	10.3433	6.6987	5.9596	6.8507	4.3983	7.0196	6.5409	6.9589	7.0600	8.3144	4.3983	6.7047	5.9596	7.2023	7.9750	8.1894	6.7458	7.2761	7.2045	5.8959	4.8378	4.5839	6.6153	5.9596	6.1716	6.4793	4.6416	8.6799	6.2819	6.4708	5.9066	5.5136	5.2367
201491_at	10598	AHSA1	8.7919	7.9530	7.6834	8.3204	9.3085	8.5949	8.5768	7.8196	8.8496	7.6001	8.0000	8.3197	8.2392	8.3157	7.8750	7.5955	9.2497	8.1678	8.2099	7.7063	8.9218	7.7403	9.0465	9.2854	8.5085	8.0687	8.4059	7.7764	7.9647	7.6518	8.0086	9.3402	8.5829	8.3535	7.8448	7.3918	7.2004	7.8558	8.1474	8.2847	8.0533	7.8992	7.7155	8.1804	7.8381	7.8160	7.8941
201492_s_at	6171	RPL41	14.4724	14.8936	14.7560	14.9699	14.8084	14.7015	14.8337	14.7453	14.8159	14.8516	14.8929	14.8327	14.6720	14.8699	14.8078	14.8884	14.7428	14.8951	14.6989	14.8253	14.7223	14.8929	14.7281	14.7696	14.7986	14.7474	14.7687	14.9630	14.8561	14.8971	14.7687	14.9653	14.8500	14.7881	14.9244	14.7103	14.9384	14.6984	14.6537	14.7643	14.7925	14.8456	14.6983	14.8900	14.7562	14.7509	14.8785
201493_s_at	23369	PUM2	9.1655	8.4119	8.2034	8.9728	7.6125	9.0945	7.6896	7.8602	8.3327	7.6565	8.7866	8.6936	7.6496	8.4483	8.4505	8.9778	8.6483	8.7373	9.2522	8.6251	7.3645	8.8779	7.5806	8.0045	8.4991	8.7653	8.5321	8.2639	8.4327	7.9919	8.5760	8.1830	8.8190	9.2560	8.9003	9.0173	8.6453	8.5180	8.7653	8.6523	8.8602	8.4795	8.5572	8.3866	8.4367	8.5096	8.7788
201494_at	5547	PRCP	8.6035	12.2783	9.5613	9.1107	8.9197	9.5612	8.9862	8.9366	9.2900	8.1082	9.2389	9.6129	8.7933	8.6290	9.1718	8.8947	8.7433	9.3226	8.6831	9.4430	10.2263	9.1188	8.5653	8.9834	12.6298	8.4243	8.9196	10.3961	8.9904	8.6631	8.6069	9.7554	8.5731	9.6698	8.6593	8.2949	9.1008	9.0060	8.9196	8.9130	8.5098	9.4606	8.9816	10.3768	9.8939	9.0704	9.0917
201495_x_at	4629	MYH11	2.2205	2.2205	2.2205	2.2205	2.2205	2.2205	2.2205	2.2205	2.2205	2.2205	2.2205	2.2205	2.2205	2.2205	2.2205	2.2205	2.2205	2.2205	2.2205	2.2205	2.2205	2.2205	2.2205	2.2205	2.2205	2.2205	2.2205	2.2205	2.2205	2.2205	2.2205	2.2205	2.2205	2.2325	2.2205	2.2205	2.2205	2.2205	2.2205	2.2205	2.2205	2.2205	2.2205	2.2205	2.2205	2.2205	2.2205
201496_x_at	4629	MYH11	2.2205	5.3302	4.8354	2.7018	2.2702	2.3769	2.2707	2.2885	2.2205	2.2702	6.0197	3.8036	4.6910	2.2702	4.2158	3.2475	2.2205	2.2702	2.3769	5.4345	2.2219	2.2269	3.1382	2.3214	2.2702	2.3614	2.2209	2.4878	4.1447	3.8768	2.3999	2.2205	2.2205	4.7838	3.9705	2.4805	2.3839	4.8323	2.5682	2.3769	2.3769	3.3909	4.9442	5.7020	2.4246	2.4085	3.4397
201497_x_at	4629	MYH11	4.4017	8.5806	8.2050	6.7381	4.5393	6.2128	6.4808	5.6647	5.0060	4.6151	9.1305	7.3622	8.3823	6.8742	8.1176	7.4622	5.1982	5.2615	4.5985	9.1878	4.9114	5.0860	7.3587	4.7937	5.1115	5.6462	3.3433	6.9821	6.5412	7.0678	7.0848	5.3797	5.0348	8.6870	8.7831	7.6110	5.6462	7.8491	6.0242	6.5564	6.3324	6.4594	8.3229	8.9069	7.0173	7.5023	7.3969
201498_at	7874	USP7	7.7414	8.9911	8.2583	8.4692	8.5225	8.6135	9.0837	8.8681	8.8726	9.1268	8.8377	7.7414	8.7412	8.6865	8.9516	7.8405	9.7140	9.6353	9.7522	9.0718	9.1742	7.7306	9.1944	8.6963	9.1452	8.2593	7.4750	8.5117	7.8272	8.3666	8.7081	9.2939	8.3822	8.7833	8.6880	8.2875	8.8221	8.7192	8.4660	8.4633	8.7099	8.8556	8.1758	9.0088	8.6452	8.5894	8.8307
201499_s_at	7874	USP7	8.4754	8.8621	8.7867	8.5210	8.7724	8.5078	8.3995	7.9414	8.3634	8.3883	8.1201	8.1244	8.6506	8.5239	8.9342	8.2483	9.5881	9.5860	9.3555	8.9269	8.9905	8.2756	9.1323	8.7903	9.2810	8.5253	7.5855	8.9120	8.7241	9.0433	8.2028	9.2480	8.4863	8.6200	8.0961	8.3642	8.7861	8.6547	8.2952	9.2181	9.0498	9.3773	8.6865	9.0187	8.3937	8.4478	9.4687
201500_s_at	6992	PPP1R11	8.1978	9.5719	10.7938	9.3372	9.4503	9.2969	10.3941	9.1429	10.0522	9.6645	8.8054	8.9845	8.6340	8.7086	9.5014	8.9013	9.9127	9.4070	9.1574	8.8054	8.6827	9.8832	9.5194	8.8715	9.6395	8.4891	9.4748	10.2888	9.8439	9.2303	9.0576	8.9632	9.2755	9.3328	9.5867	9.6300	9.6845	9.8641	9.4419	8.5402	8.5597	8.5379	9.2688	8.9208	9.1462	8.3330	9.6646
201501_s_at	2926	GRSF1	6.8800	7.2839	7.9438	7.9506	8.2499	7.7568	7.7262	7.0195	8.1253	8.2658	8.1253	9.0168	7.4922	7.5838	7.5737	7.6642	6.9477	8.8674	8.5957	7.6862	7.0059	7.5896	6.8466	7.3648	7.7502	7.4848	7.7406	7.0238	7.1744	7.1482	7.9805	8.2573	6.8874	7.5697	7.4345	7.3192	7.4277	7.2125	7.5123	7.8201	7.4918	7.4257	6.9897	7.7402	7.7411	7.2950	6.9740
201502_s_at	4792	NFKBIA	11.3542	10.6854	11.1616	10.6050	10.9810	10.6137	9.3753	9.8209	10.0640	9.5184	9.5579	9.9057	11.0322	9.7668	10.5757	10.2424	12.2100	10.6048	11.6840	10.4748	11.4051	10.6653	11.9086	10.4828	10.6285	10.6316	10.8169	10.7561	10.3735	10.3431	10.6957	10.3777	11.2865	11.0091	10.7131	11.2577	10.5422	11.3634	10.8772	10.7461	10.4797	10.8856	11.1507	10.5285	10.9619	9.9863	11.5186
201503_at	10146	G3BP1	9.3686	8.0813	9.5195	9.8912	8.7969	9.9554	9.7266	9.0349	7.7098	9.3827	9.0126	9.5855	9.2829	9.7355	9.1619	9.2743	9.9310	10.1635	9.3363	9.8046	9.1962	9.6890	10.4876	8.9539	9.7463	9.8867	9.0697	8.8980	9.0189	10.0146	9.8309	9.5887	9.8377	9.2745	9.3697	9.2860	10.0281	8.3794	9.7797	8.3549	9.7399	9.6046	9.5068	9.3772	9.7992	9.7823	9.3226
201504_s_at	7247	TSN	6.1506	7.5057	4.9727	7.0574	5.7990	7.2313	5.4867	5.5794	5.5794	5.6722	6.1509	7.1928	7.0223	6.5401	6.9382	6.9474	6.4574	5.5794	5.6383	6.3914	6.3878	6.7741	6.7477	7.6453	5.2968	6.6482	6.9183	6.6055	6.7470	6.1555	6.3084	5.8359	5.9958	6.1930	5.4460	5.9978	6.0691	6.1271	7.0697	6.9959	6.6440	6.9017	5.6982	6.0227	6.1216	6.3323	6.3335
201505_at	3912	LAMB1	8.1412	7.6168	6.1772	7.2633	7.4434	7.5801	8.7944	8.6227	8.1576	7.0282	8.8436	9.1473	8.6589	8.8315	8.9198	8.1804	7.1223	5.5964	9.3829	8.8061	7.9351	7.7385	7.6471	7.2312	7.4034	8.3260	8.0547	8.2521	8.5468	8.7644	8.4329	8.0680	8.2848	8.9445	8.3656	8.9943	7.6751	9.4031	10.2569	9.4900	8.7899	8.8842	9.5001	9.2277	8.3208	9.9225	8.1051
201506_at	7045	TGFBI	9.6694	9.9363	8.9468	9.1182	8.4793	10.2693	10.7923	9.9441	9.4074	8.5498	9.3391	9.4989	9.9635	10.6217	10.3762	8.3120	10.8608	8.3313	10.0430	9.5163	11.4291	9.8063	10.7337	9.3544	9.8987	11.3376	10.2156	10.1351	10.1121	8.9189	10.0394	9.7839	10.9505	8.1891	9.2267	9.4690	9.3033	10.3080	11.9014	10.8406	9.4618	9.0524	10.9770	10.4170	10.0927	9.9861	9.4365
201507_at	5201	PFDN1	8.2175	8.0188	8.3187	8.1126	8.7417	8.0188	8.0946	8.5318	8.0188	8.6999	8.1463	8.0786	8.2908	7.8685	8.1049	8.4532	8.0494	8.0188	8.0188	8.0432	8.8080	8.3982	8.5637	8.4333	8.4677	8.4665	8.6166	8.1655	8.0334	8.2963	8.7048	8.1122	8.4514	7.9853	8.2609	8.0188	8.5556	7.9198	8.1857	7.9281	8.0802	8.3119	8.2281	8.2634	8.0188	8.0833	8.1306
201508_at	3487	IGFBP4	9.1919	11.4339	10.4163	8.3901	9.1678	9.1426	9.6006	9.5791	8.8143	11.5583	11.0693	10.1037	10.1995	9.7127	10.4866	10.6766	10.6867	11.0558	9.6400	12.0025	10.2688	9.2135	10.5533	10.1947	11.4300	11.0980	10.0666	11.3540	11.2414	11.1882	10.3898	9.4285	9.4407	10.3023	11.2914	10.4336	11.1625	10.9696	10.9404	9.9524	10.2854	10.8515	11.8146	10.2738	10.0185	10.3650	11.4372
201509_at	3420	IDH3B	6.1467	6.5437	7.6616	6.7758	7.6940	6.4570	7.2159	7.0900	6.7482	7.6090	6.3409	6.1804	6.5276	6.3591	6.6620	6.0038	6.8486	6.2173	6.2577	6.3258	7.2884	7.0068	7.6560	7.8595	6.3909	6.5749	6.7438	6.9103	7.1855	5.6553	6.6787	6.3382	6.5145	7.1785	6.6355	6.2115	6.8469	6.9137	6.6421	6.4304	5.9623	6.5093	6.6241	5.8809	6.3688	5.7344	7.2122
201510_at	1999	ELF3	5.4693	7.7602	7.8062	5.5640	7.8116	5.4660	6.0625	5.5811	5.7832	7.5827	5.8280	6.0399	7.0676	5.7194	7.1819	5.6654	5.8332	7.4196	5.4879	6.7870	6.0228	6.6058	6.5607	6.3784	5.6961	5.9863	7.0347	5.6518	6.2753	6.7748	6.2418	6.7050	6.4735	7.0361	6.4236	6.7680	6.1294	6.1732	6.6568	6.2590	6.7041	7.1678	6.2211	8.1297	6.8345	6.6636	6.4855
201511_at	14	AAMP	6.4656	7.8099	7.8230	7.5741	7.9606	8.0385	7.1766	7.3415	7.2714	7.8598	7.4626	7.9955	7.0791	6.9077	7.0290	6.4668	6.6412	7.5476	6.3892	7.0950	8.2042	7.5316	8.1849	8.3508	7.2255	7.2876	7.6122	7.3790	7.9324	6.6799	7.1997	8.4153	6.7038	8.1013	6.5104	6.0044	7.3340	6.7548	7.2210	7.6250	7.0963	7.7531	7.4792	6.7052	7.0781	6.5397	7.5257
201512_s_at	9868	TOMM70A	7.5519	7.4011	7.8157	7.3850	6.1820	8.1909	7.5946	6.8134	6.4290	6.9281	7.9033	6.0849	6.3726	7.4138	6.9708	7.6384	7.4051	7.8997	7.8913	7.0340	7.1522	8.0540	7.4373	7.1529	6.5403	7.5197	7.2818	6.4272	7.7533	6.9240	7.6351	7.8736	7.0090	6.9103	6.9812	6.7436	7.2446	6.3842	7.6138	7.2323	6.9555	7.3120	6.7073	6.9716	6.2860	6.7934	7.4030
201513_at	7247	TSN	7.5892	7.1821	5.5463	7.4579	6.4239	7.0497	6.9401	7.3289	6.8817	6.5705	7.4183	6.8967	7.4041	6.0578	7.0294	6.7315	6.8872	6.9259	7.4929	6.2073	6.0141	6.5906	6.2406	7.6762	5.7392	6.9066	6.4024	6.3124	6.2388	7.1966	6.9874	7.1527	6.1471	6.2225	6.5045	7.0410	7.0137	6.2623	6.4139	7.2418	6.4819	6.8763	6.2073	6.2327	7.0118	6.7683	6.5836
201514_s_at	10146	G3BP1	6.8832	7.4881	7.2986	7.3683	8.0649	8.1052	7.0502	7.6400	6.5646	7.1098	7.1380	7.5460	7.5111	7.6926	7.6959	7.6078	9.0799	8.2160	7.2756	7.7237	7.5762	7.4193	8.7381	7.3702	8.3815	8.1166	7.3782	7.7376	7.9009	7.7144	7.4880	7.3459	7.7785	7.1380	7.3853	7.6988	8.0627	8.1802	8.4583	7.4102	8.1307	8.0194	8.0260	7.8325	8.6904	8.0906	7.3806
201515_s_at	7247	TSN	9.5364	9.8106	8.6552	9.9138	8.5415	9.7098	8.9409	9.8896	9.2519	9.4721	9.8374	9.8720	9.7160	9.2902	9.5136	9.5214	9.5323	8.9010	9.2773	9.0499	8.9099	9.5305	9.4105	10.2441	8.5845	9.2645	9.0172	9.5784	9.5218	9.3305	9.3717	9.9748	9.1496	9.6855	9.1395	9.3843	9.6733	9.1829	9.4602	9.3088	9.7154	9.3927	9.1286	9.7489	9.4542	9.6986	9.3935
201516_at	6723	SRM	8.1395	6.0865	7.9753	7.3843	7.7640	8.6602	8.1791	7.4454	6.8348	6.7881	7.6240	7.7095	8.2984	7.6550	8.0157	7.3840	8.7352	7.2005	7.8620	8.0941	8.5105	7.4684	8.7723	8.7601	6.7839	8.1925	7.4173	7.0794	8.4756	7.6887	7.7231	7.1397	7.5984	7.0345	7.6986	8.2783	8.5205	7.2509	8.2717	7.7522	7.4518	7.6634	8.3314	7.0233	7.2736	7.5856	7.9271
201517_at	22916	NCBP2	8.7690	7.8611	7.0381	8.2802	7.9465	8.0271	8.0248	8.4568	8.5363	8.1469	7.9935	7.9422	7.7492	8.1041	7.4317	7.8347	6.9439	7.6902	7.9654	8.6390	7.6913	8.1079	7.3036	8.5085	8.0079	8.1935	7.9576	7.7873	8.0497	7.9517	7.4889	8.5355	8.4309	8.4118	8.0921	8.4763	8.7117	7.5639	7.8616	8.0131	8.0412	7.8542	7.9124	7.4216	8.1359	8.0888	8.5278
201518_at	10951	CBX1	11.2450	9.3496	9.0147	8.6851	10.1107	9.8373	9.3243	9.5122	9.8093	9.7030	9.6433	9.3616	9.2647	9.2908	9.3264	9.0296	9.3833	8.9646	9.6632	9.4892	8.6462	9.8570	8.6762	8.6014	9.9581	9.5179	9.5692	9.3243	9.0720	8.8958	8.9872	9.4968	9.6644	9.3243	9.3243	9.2652	9.2610	8.8452	9.3227	9.7150	9.3243	9.3243	9.3243	9.5882	9.3217	9.3243	8.8574
201519_at	9868	TOMM70A	9.6497	9.4647	9.5927	9.3897	9.1887	9.4647	10.1734	9.7823	10.1475	10.1821	9.8284	8.6015	9.1166	9.6867	9.6810	9.5684	9.3518	9.6800	10.4529	9.7495	9.1066	10.1238	9.2720	8.9942	9.4647	9.3951	8.7406	8.8824	9.4647	9.2609	9.4647	9.8494	9.3920	9.4647	9.4647	9.3387	10.0608	8.7728	9.3844	9.2308	9.1905	9.4700	8.7139	9.4647	9.4647	9.5197	9.7693
201520_s_at	2926	GRSF1	8.2533	9.4407	9.2287	9.2296	9.1003	9.3199	9.0987	8.0766	9.2323	8.8294	8.7050	10.1345	8.8366	9.1122	8.6269	9.1364	8.8416	9.6549	9.1865	8.6960	8.6073	8.8237	8.6100	9.3352	9.3638	9.1284	9.4980	8.9812	8.5418	8.1964	8.9748	9.4062	8.3017	8.6895	8.7556	8.5845	8.8125	8.8319	9.1616	9.6768	8.7056	8.8095	8.7036	8.6094	8.8482	8.3470	7.8194
201521_s_at	22916	NCBP2	6.6407	6.0467	5.4795	5.4344	5.4344	6.0017	4.8434	5.9525	5.7118	5.1250	5.0638	5.6103	5.1250	5.2184	5.1250	5.7614	5.6044	5.1250	5.7042	6.4348	5.4703	6.1860	5.5348	6.6309	5.0639	5.4347	5.9458	5.1250	5.5928	5.7160	5.4344	5.6492	6.3652	5.4776	4.8949	5.1250	5.7942	5.4889	5.4344	5.6049	5.4344	5.4344	4.9283	5.4344	5.4861	5.4562	6.5118
201522_x_at	NA	NA	9.1123	10.3050	10.3180	10.2746	7.2961	8.8988	9.5549	9.9955	10.0738	11.6254	9.2629	9.8009	8.9437	8.6887	9.8099	9.2655	8.7603	9.7568	10.0757	9.2381	10.0481	9.2878	10.0816	9.9926	9.1593	9.1667	10.1238	9.6803	10.2313	9.4091	10.1615	9.7044	6.1703	10.6755	10.4073	9.3187	10.2559	10.7084	9.1402	9.7789	9.3870	10.1500	9.3330	9.3686	9.8179	9.8530	9.9744
201523_x_at	7334	UBE2N	8.8747	8.8200	7.1916	8.5517	8.6892	8.4598	7.4693	7.3594	7.4482	8.4466	8.0347	8.6188	7.9436	7.6599	8.2976	8.5910	8.2859	7.9911	8.0196	7.6403	8.9145	9.0149	8.3386	9.0525	8.9241	8.5581	8.9524	8.6523	8.6286	7.3383	8.3118	8.9924	8.7985	8.2285	7.8575	7.7345	9.1702	8.5035	9.0806	9.1509	8.5468	8.6691	8.1799	8.6276	8.7401	8.7784	8.7163
201524_x_at	7334	UBE2N	10.3451	9.9388	9.1521	10.1125	10.2548	9.3951	9.7245	9.5770	9.9503	10.2526	9.5445	10.1160	9.2235	9.6769	9.6277	9.5845	9.8829	9.7385	10.1240	9.1720	9.6968	10.2531	9.6326	9.6444	10.0416	9.9880	10.1784	9.9882	9.9816	9.0904	9.8815	10.6121	9.9157	9.7914	9.3986	9.4511	10.5760	9.5640	9.9389	10.0146	9.8780	9.6166	9.5876	10.0200	9.8973	10.1808	9.9999
201525_at	347	APOD	8.9644	12.2437	10.1759	8.9906	8.2632	6.3072	8.8539	8.8989	6.4964	4.6335	13.1502	10.9247	11.7293	8.9829	10.2985	9.6482	5.9503	8.6774	8.7137	11.1379	8.9988	11.6140	8.8468	7.3985	8.5916	9.6983	7.6566	10.3780	12.7784	12.5581	10.2462	8.2384	9.4023	13.1507	12.5893	11.0229	12.0117	11.1530	10.6009	8.9325	9.4990	11.2023	11.8002	10.0182	9.7717	9.5660	9.9550
201526_at	381	ARF5	8.1942	8.0067	8.9589	8.3980	9.6365	8.2395	7.5930	7.1799	7.5067	8.1229	7.6325	7.6196	8.1252	8.0042	7.8420	7.6522	8.2936	6.6464	8.2612	7.3408	9.1232	8.2557	8.3561	9.5837	8.2796	8.1105	8.3757	8.1246	8.1779	8.2274	8.9622	8.3165	7.6943	7.7604	7.8106	7.6654	7.6569	8.1284	8.1003	7.9375	8.2316	7.7269	7.5638	8.1491	6.3215	7.5497	7.6799
201527_at	9296	ATP6V1F	9.8644	9.8022	10.4141	9.8431	10.5541	10.4826	9.3960	10.5912	10.0533	9.9488	9.5141	9.5890	9.4908	9.7718	10.1767	10.2223	10.0568	9.1290	10.2973	9.9487	10.7547	10.5664	10.2176	11.9711	11.0491	10.1511	10.8325	10.4799	10.3337	9.9071	10.3025	10.2377	10.0037	9.4774	9.9073	9.5524	10.3315	10.2519	10.1934	10.0863	9.7881	9.8473	9.7160	9.8580	9.5349	9.2805	10.0589
201528_at	6117	RPA1	8.8920	8.9767	9.1016	8.8009	8.8147	9.5666	9.2902	8.5992	8.4451	8.2116	8.9536	8.5991	7.6842	9.3148	8.8065	7.9121	7.4747	8.9311	9.0666	8.9112	9.5675	8.9579	9.2990	9.8140	8.4798	8.4546	9.0967	8.8908	8.6480	8.7111	8.4548	8.0851	8.5737	8.5991	7.9943	7.9721	8.2618	8.3154	8.4489	9.1988	8.8258	9.1641	9.1217	8.9818	8.0827	9.2078	8.0849
201529_s_at	6117	RPA1	7.4642	8.3959	8.1387	8.2105	7.8634	8.7584	7.3966	7.1276	6.0805	7.5661	7.7566	7.9916	7.7389	8.3374	7.7940	7.4940	6.0805	8.3357	7.5295	7.8649	8.6802	7.9342	8.6620	9.1963	7.1782	7.7710	8.2019	7.7589	8.5251	8.0973	7.2374	7.4408	7.6941	7.4196	8.0777	7.2304	7.3540	7.7267	7.8225	8.9036	8.2396	8.7947	7.9922	8.2083	7.4405	8.5853	7.5141
201530_x_at	1973	EIF4A1	12.5928	11.7555	11.7154	11.2272	12.5823	12.4458	12.0424	11.7301	11.0825	11.1536	11.3059	11.1956	11.7600	11.4062	11.6683	11.1323	11.4948	11.4070	11.9110	11.1068	12.1638	11.4009	12.4778	12.1166	11.7994	11.6589	11.9855	12.0631	12.3242	11.3946	11.4969	11.6853	12.2669	10.9207	11.9765	11.1949	11.9795	11.6054	11.5109	12.2300	11.8575	12.2369	11.7505	11.9410	11.4228	11.8521	11.5242
201531_at	7538	ZFP36	8.5570	8.8911	7.6906	7.8463	7.9009	7.1772	7.7668	6.8224	7.2139	7.0212	6.7816	8.8099	8.7310	8.0015	6.8780	5.7093	9.5955	6.7593	5.5968	8.6175	7.6628	7.2215	7.8568	7.0034	7.6618	8.3312	5.9256	7.7630	8.1025	7.3966	6.9695	7.2749	7.0445	9.8628	6.0195	7.9404	9.1255	9.3396	9.8037	7.2050	8.6819	8.3806	9.1781	8.8227	8.2252	7.8671	7.8720
201532_at	5684	PSMA3	10.3843	9.5180	6.8001	10.1259	9.9840	9.8991	9.2131	9.8522	8.9786	9.2755	9.1243	9.7721	9.6421	9.6870	9.5563	10.1542	9.7016	9.5597	9.8760	9.5242	9.0061	10.3964	9.2604	10.1100	9.6402	10.0239	9.8073	9.7824	9.2955	9.7443	9.8834	9.9712	9.7893	9.6857	9.2426	9.1437	9.4145	10.0145	9.4547	9.3333	9.3481	9.5384	9.2485	9.7765	9.6122	9.3970	9.2427
201533_at	1499	CTNNB1	9.0781	8.7794	9.8912	9.4645	8.4101	9.4179	8.3864	9.4702	9.3907	9.5537	10.1788	9.7733	9.0845	9.3081	10.0274	9.8057	9.7557	10.3569	8.8726	9.0801	9.9044	9.5411	9.1244	9.9181	9.5299	9.4296	10.3295	9.0031	8.6894	9.6345	10.0565	9.2816	9.5998	8.6369	9.5442	9.1993	9.7673	9.7054	10.0786	9.9233	9.1786	9.7919	9.1469	10.4095	9.7782	10.2351	8.4822
201534_s_at	5412	UBL3	8.6886	9.6879	8.0150	9.3833	9.3092	9.1448	9.1738	8.7652	8.0159	9.6525	8.8978	10.1718	8.7652	9.2931	9.0158	8.7652	8.8542	10.2058	9.0688	9.9468	8.6531	9.3038	8.7652	8.7652	8.4743	9.4069	8.7652	8.9973	8.8037	8.7044	9.5516	8.7652	8.7614	9.5329	9.0980	8.9404	8.8641	9.3582	9.8534	8.7652	9.8537	8.8001	9.7316	8.7652	8.7652	9.0872	8.8422
201535_at	5412	UBL3	8.1550	8.8657	7.0060	8.5181	9.1039	8.2768	9.6089	8.8867	8.4026	8.3231	8.8006	9.1912	8.9783	8.5949	9.0672	9.1988	7.8613	9.2882	8.3002	8.5904	6.6086	7.9396	7.1377	7.3477	7.6506	8.1641	7.6913	8.8069	8.5144	7.5710	8.2605	8.0237	7.5489	8.9267	8.2355	8.3461	6.9483	8.2749	8.6999	8.1257	9.0136	8.5489	8.3901	8.8214	8.0271	8.7747	7.9316
201536_at	1845	DUSP3	7.0594	7.3859	7.6705	6.7659	9.1469	8.0930	8.4100	7.8087	7.6842	7.9635	8.3179	7.4346	8.0799	7.8265	8.0980	8.3314	9.1455	8.6216	7.9506	8.8395	9.1793	7.9290	8.5438	8.3120	9.2883	8.7504	8.7805	8.4687	8.4846	7.7575	7.6783	7.6976	8.5743	8.1167	8.0414	8.6357	8.9066	8.1886	7.8729	8.4154	7.9790	8.2634	7.9979	8.1829	7.8890	8.0916	8.2870
201537_s_at	1845	DUSP3	2.9744	2.9991	2.9201	2.7780	3.4058	3.2351	2.9777	2.9313	3.5949	2.9043	2.9744	2.9744	2.9742	2.9744	3.1391	3.9740	4.9137	3.7586	3.1780	5.1698	5.1994	4.4791	4.1905	5.2216	4.6797	5.3368	5.0683	4.3739	4.1547	2.7576	2.9744	3.6402	3.4923	2.9744	2.9744	2.9903	3.8554	3.6323	3.5980	4.5286	3.9874	4.3060	3.6341	3.7185	3.4063	3.4145	3.2673
201538_s_at	1845	DUSP3	2.2205	2.2938	2.2205	2.2205	2.2205	2.4070	2.2734	2.2205	2.2205	2.2205	2.2205	2.2673	2.2205	2.2205	2.7122	2.9389	3.9290	2.4073	2.2205	2.2485	4.0821	2.5847	2.9173	2.3292	4.3463	4.3358	3.6160	2.9075	3.4070	2.5289	2.7408	2.2205	2.2205	2.2207	2.3102	2.2205	2.7306	2.2370	2.6785	3.2781	2.3142	2.6562	2.5408	2.2205	2.2205	2.2267	2.4573
201539_s_at	2273	FHL1	3.2952	8.6811	3.5585	3.9583	3.3286	3.8169	5.5943	3.6715	3.5585	3.3159	3.7461	3.6719	6.4104	4.2271	4.8871	3.7405	3.1711	3.2633	2.9954	4.4022	3.7572	3.5585	3.3286	3.5585	3.5115	3.5585	4.9894	4.5470	4.4502	5.1277	3.5585	3.3286	3.5585	4.6272	4.1946	3.3286	5.8113	5.5927	5.1301	5.2689	3.5585	3.4884	4.4363	3.5115	3.9229	4.4504	4.8097
201540_at	2273	FHL1	6.2042	10.4938	7.4767	8.1078	4.9353	7.3203	10.5758	8.2977	8.2877	5.8360	8.2508	8.6049	9.5695	8.3339	8.2109	7.9002	6.6979	3.2896	7.0085	8.1078	8.6681	6.1679	6.7595	6.2050	5.7266	6.6879	7.7411	7.5381	7.9616	8.3587	7.1751	6.2711	7.6195	8.7292	8.1113	7.4543	8.5742	8.7417	8.5555	8.1380	7.4133	6.7256	8.9855	7.5883	7.6698	7.9635	8.0213
201541_s_at	10467	ZNHIT1	7.9208	8.1489	9.6137	8.6445	9.0765	9.0212	8.1443	8.2867	7.9378	8.4932	8.7949	9.1363	8.3537	9.5475	8.6416	8.8149	8.6381	8.2807	8.5357	8.3213	9.3327	7.9909	9.1407	9.5843	9.4520	8.6493	9.7837	8.4661	9.2445	9.0425	9.8412	8.4914	7.9978	8.8625	8.3077	8.0452	7.9588	9.0616	8.7780	8.6991	8.7969	9.2558	7.9637	9.2673	8.0170	8.8560	8.8797
201542_at	56681	SAR1A	8.8489	8.3299	8.4107	8.6498	8.9191	8.8073	8.8438	7.8602	8.5328	8.2781	9.0945	8.9037	8.4365	8.8906	9.3013	9.0629	7.9160	9.0780	8.5800	8.3834	9.0102	8.7568	8.0591	8.6052	7.6016	8.8939	8.9691	8.9841	7.6949	9.4052	8.7924	9.1412	8.5365	8.2202	8.5432	8.9189	9.5680	9.7470	9.1747	8.9447	8.8028	8.8568	9.0990	8.3494	8.3740	9.5787	8.9100
201543_s_at	56681	SAR1A	7.8884	8.1734	7.6785	7.9463	7.8985	7.7584	8.0450	7.3452	8.0095	6.5499	6.7818	7.2516	6.7317	7.6147	7.7153	8.1412	7.7152	7.4576	8.2491	7.1992	9.0108	8.5472	8.0539	8.4647	7.0943	8.0023	8.7344	8.2901	7.8543	8.3079	8.3904	8.4081	7.8806	7.9749	6.5010	7.4374	8.5116	7.9113	8.1292	8.0065	7.1440	7.8153	7.2641	7.5864	7.3970	8.2076	7.2843
201544_x_at	8106	PABPN1	10.1749	9.5453	9.6903	9.4359	9.9610	9.5165	9.2752	9.3350	9.1182	9.1212	8.7429	9.3600	9.3231	8.9125	9.3632	9.2264	10.1036	9.3699	8.8937	9.7520	9.6573	9.6679	9.8544	8.9197	8.7271	9.4315	9.2586	9.6612	9.5208	9.5728	9.4620	8.9455	10.0747	9.2147	10.0697	9.9558	9.2757	9.7028	9.4606	9.2522	10.0790	9.4432	9.7832	9.2608	9.7162	9.0202	9.7087
201545_s_at	8106	PABPN1	6.9955	5.2078	3.3702	4.3762	6.6710	4.0547	3.5490	4.2604	3.5490	5.3196	4.7358	5.3573	4.5618	3.7532	5.2159	5.0523	5.6050	6.0672	5.5337	5.6868	5.9934	5.5944	5.9363	5.2631	4.1673	5.7918	5.8467	5.5954	5.1038	5.8467	5.8467	4.9805	5.6405	5.2324	5.6444	5.8467	5.3196	5.7136	5.8081	4.9721	5.8467	5.3140	5.8467	6.0882	5.8467	5.8467	5.8467
201546_at	9320	TRIP12	9.5474	9.5088	8.3845	9.9004	8.2824	9.2133	9.1400	8.4951	8.7778	9.4636	9.4007	10.1782	9.0384	9.6429	9.4683	9.6710	8.5904	9.3402	9.3120	8.9827	9.2398	8.8225	8.8634	8.5879	8.9333	9.3945	9.4045	9.0962	8.9634	9.4601	9.4678	9.7647	9.3486	9.3657	9.2220	9.1014	9.0755	9.5173	9.2301	9.4888	9.4589	9.4155	9.1750	9.6325	9.3296	9.7150	9.1250
201547_at	10765	KDM5B	2.2205	2.2205	2.2205	2.2205	2.2218	2.2289	2.2205	2.2205	2.3413	2.2205	2.2205	2.2205	2.2205	2.2205	2.2205	2.2205	2.2205	2.2205	2.2205	2.2205	2.2205	2.2205	2.2213	2.2205	2.2205	2.2205	2.2205	2.2205	2.2205	2.2205	2.2205	2.2205	2.2205	2.2205	2.2205	2.2205	2.2205	2.2205	2.2205	2.2205	2.2205	2.2205	2.2205	2.2205	2.2205	2.2205	2.2205
201548_s_at	10765	KDM5B	7.8555	6.4012	8.2992	8.4190	6.7095	8.7042	7.4145	6.0675	8.3837	7.6903	7.5409	8.5084	7.1203	8.3069	7.6304	7.3336	9.9226	7.5584	6.6042	7.3310	8.7235	7.7942	8.2548	7.3383	7.2182	8.2572	7.9853	7.0087	7.3526	8.5188	8.5260	7.3177	9.2323	7.0165	6.5869	8.1133	7.5983	7.9174	8.9294	8.0615	8.9352	7.4762	7.3017	7.2304	7.7762	7.5124	8.3129
201549_x_at	10765	KDM5B	7.6385	7.9304	9.7902	8.9109	7.8470	9.1395	8.5914	7.7908	9.0439	8.3978	8.1547	8.8766	7.9443	8.8649	8.6345	8.6307	10.3650	8.5074	7.8879	8.1323	9.5178	8.1501	8.7577	7.6207	7.5602	9.0160	9.0422	7.4387	7.9420	8.8096	8.9880	8.7241	10.2496	8.2588	8.7105	9.8632	8.9470	8.0282	9.3765	8.9544	9.5328	8.9771	8.3506	8.2051	7.9491	8.2876	8.3600
201550_x_at	71	ACTG1	13.7714	13.2788	13.4736	13.0871	13.4712	13.3405	13.1365	13.3582	12.8778	13.8173	13.3529	13.2256	13.6647	13.4881	13.4744	13.1795	13.6519	12.9894	13.7691	13.6391	13.4505	13.0533	13.7861	13.0176	13.5455	13.4495	13.3087	13.4712	13.5587	13.3780	13.0776	13.6599	13.6190	13.1602	13.7302	13.5715	13.7768	13.3669	13.6321	13.8252	13.5568	13.7806	13.6345	13.4223	13.4687	13.7199	13.7744
[truncated: 33,202 more rows]
[truncated: 239 more columns]
