# Supplementary material for: A robust prognostic signature for hormone-positive node-negative breast cancer
Source: Genome Med. 2013 Oct 11;5(10):92. doi: 10.1186/gm496 (PMC3961800; doi:10.1186/gm496)
Supplement: Additional file 8 — Describes alignment of all reference probe sets to the reference genome. [file gm496-S8.zip]

Archive with 2 entries (2 files):
- Add 9 and 10 (7)/1217714361945551_add10.pdf
- Add 9 and 10 (7)/1217714361945551_add9.pdf
