# Supplementary material for: A robust prognostic signature for hormone-positive node-negative breast cancer
Source: Genome Med. 2013 Oct 11;5(10):92. doi: 10.1186/gm496 (PMC3961800; doi:10.1186/gm496)
Supplement: Additional file 10 — Provides sample patient data as an example of input needed for RFRS sample code and provides sample R code for running the RFRS algorithm. [file gm496-S10.zip]

Archive with 2 entries (2 files):
- Add 12 and 13 (9)/1217714361945551_add12.txt
- Add 12 and 13 (9)/1217714361945551_add13.r
