# Supplementary material for: A robust prognostic signature for hormone-positive node-negative breast cancer
Source: Genome Med. 2013 Oct 11;5(10):92. doi: 10.1186/gm496 (PMC3961800; doi:10.1186/gm496)
Supplement: Additional file 10 — Provides sample patient data as an example of input needed for RFRS sample code and provides sample R code for running the RFRS algorithm. [file gm496-S10.zip › Add 12 and 13 (9)/1217714361945551_add12.txt]

	TOP2A	MAPKAPK2	SUPT4H1	FMOD	APOC1	FEN1	AURKA	TXNIP	EBP	CKS2	DTX4	SYNE2	DICER1	RACGAP1	AP1AR	NUP107	CCNB2
GSM36893	7.0874	3.9958	7.6561	6.7689	10.268	8.8817	6.6811	8.3538	7.033	8.0512	6.0171	3.2419	6.272	10.0237	6.3404	8.9953	7.3143
