# Supplementary material for: A robust prognostic signature for hormone-positive node-negative breast cancer
Source: Genome Med. 2013 Oct 11;5(10):92. doi: 10.1186/gm496 (PMC3961800; doi:10.1186/gm496)
Supplement: Additional file 11 — Consists of the R data files for 17-gene and eight-gene models. [file gm496-S11.zip]

Archive with 2 entries (2 files):
- Add 14 and 15 (10)/1217714361945551_add14.rdata
- Add 14 and 15 (10)/1217714361945551_add15.rdata
