# Supplementary material for: A robust prognostic signature for hormone-positive node-negative breast cancer
Source: Genome Med. 2013 Oct 11;5(10):92. doi: 10.1186/gm496 (PMC3961800; doi:10.1186/gm496)
Supplement: Additional file 12 — Consists of additional R data files which allow plotting of patients’ RFRS result and determination of predicted relapse probability for the report file. [file gm496-S12.zip]

Archive with 2 entries (2 files):
- add 16 and 17 (11)/1217714361945551_add16.rdata
- add 16 and 17 (11)/1217714361945551_add17.rdata
