# Supplementary material for: A robust prognostic signature for hormone-positive node-negative breast cancer
Source: Genome Med. 2013 Oct 11;5(10):92. doi: 10.1186/gm496 (PMC3961800; doi:10.1186/gm496)
Supplement: Additional file 14 — Consists of a complete list of GEO sample identifiers for training and test datasets combined. [file gm496-S14.txt]

GSM177951
GSM177942
GSM177922
GSM177990
GSM178080
GSM177967
GSM177991
GSM178072
GSM177938
GSM178070
GSM177953
GSM177960
GSM178060
GSM177989
GSM177946
GSM177916
GSM178053
GSM177962
GSM178049
GSM177936
GSM178025
GSM178038
GSM178018
GSM177958
GSM177926
GSM177908
GSM177947
GSM177912
GSM177900
GSM177998
GSM177888
GSM178061
GSM178007
GSM178074
GSM177886
GSM177952
GSM177911
GSM178057
GSM178067
GSM178024
GSM178047
GSM178064
GSM177949
GSM178077
GSM178002
GSM177996
GSM177893
GSM177889
GSM177914
GSM177961
GSM177905
GSM178014
GSM177904
GSM177948
GSM177941
GSM178048
GSM177932
GSM177957
GSM178037
GSM177917
GSM178054
GSM178068
GSM178062
GSM177930
GSM177892
GSM177907
GSM177890
GSM177955
GSM178081
GSM177992
GSM177931
GSM177987
GSM177945
GSM177983
GSM178000
GSM177965
GSM177920
GSM178046
GSM177894
GSM177940
GSM178051
GSM178071
GSM177973
GSM177964
GSM177929
GSM177896
GSM178056
GSM177928
GSM177997
GSM177910
GSM178005
GSM177950
GSM177969
GSM178076
GSM177933
GSM177919
GSM177984
GSM177921
GSM178008
GSM178019
GSM177995
GSM150997
GSM151010
GSM151006
GSM150990
GSM151007
GSM150965
GSM150980
GSM151009
GSM150981
GSM150975
GSM150977
GSM150973
GSM150951
GSM150954
GSM150993
GSM150962
GSM151005
GSM150958
GSM150999
GSM150955
GSM150944
GSM150946
GSM151000
GSM150945
GSM150987
GSM150994
GSM150986
GSM150979
GSM150964
GSM150952
GSM150953
GSM150970
GSM150957
GSM150971
GSM151003
GSM150966
GSM150974
GSM150960
GSM150978
GSM150995
GSM282490
GSM282389
GSM282400
GSM282548
GSM282379
GSM282406
GSM282414
GSM282541
GSM282532
GSM282397
GSM282526
GSM282392
GSM282550
GSM282407
GSM282509
GSM282452
GSM282450
GSM282543
GSM282547
GSM282439
GSM282442
GSM282390
GSM282383
GSM282559
GSM282424
GSM282401
GSM282527
GSM282539
GSM282404
GSM282451
GSM282564
GSM282563
GSM282513
GSM282403
GSM282395
GSM282417
GSM282430
GSM282423
GSM282376
GSM282386
GSM282438
GSM282571
GSM282463
GSM282382
GSM282399
GSM282546
GSM282516
GSM282411
GSM282421
GSM282402
GSM282388
GSM282530
GSM282419
GSM282387
GSM282384
GSM282432
GSM282570
GSM282408
GSM282431
GSM282520
GSM282501
GSM282525
GSM282492
GSM282544
GSM282566
GSM282567
GSM282522
GSM282568
GSM282549
GSM282470
GSM282538
GSM282412
GSM282478
GSM282473
GSM282479
GSM282499
GSM282481
GSM282536
GSM282456
GSM282500
GSM282524
GSM282531
GSM282480
GSM282472
GSM282455
GSM282469
GSM282498
GSM282462
GSM282545
GSM282523
GSM282468
GSM282459
GSM282542
GSM282449
GSM282503
GSM282511
GSM282466
GSM282556
GSM282476
GSM282521
GSM282519
GSM282487
GSM282444
GSM282443
GSM282434
GSM282529
GSM282552
GSM282506
GSM282391
GSM282540
GSM282437
GSM282393
GSM282425
GSM282560
GSM282377
GSM282405
GSM282496
GSM282374
GSM282515
GSM282554
GSM282484
GSM282488
GSM282441
GSM282433
GSM282558
GSM282381
GSM282416
GSM282428
GSM282378
GSM282447
GSM282562
GSM282485
GSM282557
GSM282375
GSM282533
GSM282426
GSM282555
GSM282394
GSM282572
GSM282491
GSM282420
GSM282504
GSM282460
GSM282445
GSM282537
GSM282467
GSM282486
GSM282514
GSM282494
GSM282505
GSM282458
GSM282422
GSM282429
GSM282517
GSM282534
GSM65363
GSM65349
GSM65359
GSM65358
GSM65346
GSM65366
GSM65350
GSM65355
GSM65356
GSM65357
GSM65360
GSM65362
GSM65844
GSM65826
GSM65376
GSM65869
GSM65837
GSM65849
GSM65868
GSM65374
GSM65834
GSM65823
GSM65848
GSM65827
GSM65860
GSM65821
GSM65854
GSM65831
GSM65864
GSM65859
GSM65361
GSM65354
GSM65856
GSM65341
GSM65875
GSM65351
GSM65379
GSM65369
GSM65847
GSM65371
GSM65820
GSM65867
GSM65830
GSM65840
GSM65853
GSM441763
GSM441769
GSM441791
GSM441802
GSM441745
GSM441806
GSM441796
GSM441852
GSM441814
GSM441853
GSM441861
GSM441810
GSM441790
GSM441744
GSM441799
GSM441862
GSM441857
GSM441777
GSM441737
GSM441882
GSM441780
GSM441805
GSM441803
GSM441753
GSM441798
GSM441751
GSM441759
GSM441781
GSM441863
GSM441800
GSM441819
GSM441822
GSM441844
GSM441770
GSM441816
GSM441824
GSM441752
GSM441812
GSM441746
GSM441766
GSM441867
GSM441756
GSM441792
GSM441910
GSM441740
GSM441917
GSM441835
GSM441795
GSM441730
GSM441890
GSM441893
GSM441787
GSM441901
GSM441909
GSM441911
GSM441841
GSM441794
GSM441827
GSM441904
GSM441915
GSM441906
GSM441729
GSM441918
GSM441788
GSM441845
GSM441843
GSM441793
GSM441761
GSM441877
GSM441755
GSM441789
GSM441784
GSM441820
GSM441797
GSM441768
GSM441778
GSM441858
GSM441879
GSM441815
GSM441773
GSM441811
GSM441860
GSM441919
GSM441779
GSM441818
GSM441834
GSM441908
GSM441874
GSM441757
GSM441741
GSM441743
GSM441900
GSM441738
GSM441899
GSM441903
GSM441892
GSM441889
GSM441836
GSM441840
GSM441837
GSM441905
GSM441920
GSM79209
GSM79161
GSM79179
GSM79168
GSM79194
GSM79301
GSM79197
GSM79160
GSM79230
GSM79295
GSM79317
GSM79135
GSM79358
GSM79120
GSM79208
GSM178039
GSM79222
GSM79244
GSM79282
GSM79261
GSM178044
GSM79130
GSM79157
GSM79158
GSM79136
GSM79123
GSM79172
GSM79335
GSM79347
GSM79334
GSM79297
GSM79266
GSM79175
GSM178031
GSM79361
GSM79263
GSM79345
GSM178045
GSM79265
GSM178033
GSM79312
GSM79354
GSM79146
GSM79218
GSM79254
GSM79186
GSM178032
GSM178026
GSM79262
GSM79129
GSM178043
GSM79119
GSM79245
GSM79229
GSM79275
GSM110861
GSM79338
GSM79205
GSM178029
GSM79237
GSM79234
GSM79277
GSM79198
GSM79169
GSM178016
GSM79359
GSM79276
GSM79267
GSM79364
GSM79162
GSM79258
GSM79269
GSM79192
GSM79220
GSM79187
GSM79363
GSM79286
GSM79114
GSM79278
GSM79153
GSM79228
GSM79182
GSM79177
GSM79348
GSM79324
GSM79241
GSM79140
GSM79256
GSM79178
GSM79170
GSM79300
GSM178030
GSM79311
GSM79320
GSM178041
GSM79212
GSM79264
GSM79200
GSM79339
GSM178040
GSM79308
GSM79310
GSM79252
GSM178042
GSM79152
GSM79248
GSM110867
GSM79121
GSM178027
GSM79141
GSM79327
GSM79257
GSM79207
GSM79142
GSM79219
GSM79164
GSM79216
GSM36785
GSM36907
GSM36982
GSM36988
GSM36840
GSM36783
GSM36842
GSM36944
GSM36817
GSM36889
GSM36857
GSM36938
GSM36882
GSM36867
GSM36810
GSM37057
GSM36807
GSM36805
GSM36948
GSM36913
GSM36866
GSM36962
GSM36933
GSM36849
GSM36914
GSM36853
GSM37046
GSM36979
GSM36843
GSM36951
GSM36823
GSM36878
GSM36790
GSM37024
GSM37010
GSM36848
GSM36845
GSM36802
GSM36787
GSM36831
GSM36825
GSM37059
GSM36895
GSM37025
GSM36896
GSM37032
GSM36993
GSM36936
GSM36932
GSM36892
GSM36925
GSM37028
GSM36924
GSM36967
GSM36998
GSM36784
GSM37038
GSM36874
GSM36839
GSM36815
GSM37006
GSM36778
GSM37030
GSM36950
GSM36946
GSM37058
GSM37013
GSM37011
GSM37018
GSM37039
GSM36826
GSM36813
GSM37029
GSM37003
GSM36976
GSM36986
GSM36811
GSM36814
GSM36973
GSM36954
GSM37007
GSM36888
GSM36985
GSM36999
GSM36792
GSM36983
GSM36908
GSM36885
GSM36957
GSM37008
GSM36997
GSM36818
GSM36928
GSM36939
GSM37027
GSM36789
GSM36916
GSM36779
GSM36965
GSM37014
GSM36819
GSM36869
GSM36990
GSM36919
GSM36861
GSM36850
GSM36942
GSM36841
GSM37033
GSM36868
GSM36980
GSM37012
GSM37009
GSM37015
GSM36984
GSM36894
GSM36777
GSM36803
GSM36830
GSM36804
GSM36883
GSM36836
GSM36873
GSM36987
GSM37062
GSM36890
GSM36880
GSM36832
GSM36887
GSM36806
GSM36796
GSM36871
GSM36922
GSM36821
GSM36856
GSM36945
GSM36864
GSM36958
GSM36970
GSM36782
GSM36921
GSM36972
GSM36947
GSM36898
GSM37026
GSM37041
GSM36974
GSM36994
GSM36881
GSM36989
GSM37037
GSM37004
GSM36956
GSM36903
GSM36911
GSM36877
GSM36897
GSM37035
GSM36943
GSM36870
GSM36971
GSM36838
GSM37005
GSM36844
GSM36910
GSM36899
GSM36893
GSM36820
GSM37000
GSM36829
GSM36917
GSM36859
GSM36837
GSM305242
GSM305258
GSM305201
GSM305188
GSM305145
GSM305245
GSM305250
GSM305193
GSM305234
GSM305261
GSM305253
GSM305130
GSM305175
GSM305218
GSM305231
GSM305160
GSM305178
GSM305171
GSM305143
GSM305161
GSM305183
GSM305213
GSM305177
GSM305240
GSM305144
GSM305149
GSM305148
GSM305146
GSM305195
GSM305249
GSM305257
GSM305131
GSM305259
GSM305202
GSM305239
GSM305158
GSM305163
GSM305256
GSM305142
GSM305147
GSM305139
GSM305219
GSM305235
GSM305167
GSM305137
GSM305179
GSM305133
GSM305165
GSM305241
GSM305254
GSM305228
GSM305184
GSM305132
GSM305205
GSM305129
GSM305152
GSM305169
GSM305151
GSM305236
GSM305157
GSM305140
GSM305192
GSM305211
GSM305194
GSM305172
GSM305263
GSM305135
GSM305186
GSM305210
GSM305222
GSM305200
GSM305225
GSM305226
GSM305191
GSM305190
GSM305156
GSM305223
GSM305155
GSM305212
GSM305199
GSM305208
GSM305224
GSM305204
GSM305150
GSM305134
GSM305136
GSM305252
GSM305214
GSM305185
GSM305206
GSM305159
GSM305251
GSM305230
GSM305255
GSM305189
GSM305138
GSM305174
GSM305244
GSM305182
GSM305232
GSM305260
GSM305170
GSM305229
GSM305262
GSM305246
GSM305247
GSM305196
GSM305141
GSM305227
GSM305248
GSM305176
GSM305168
GSM305243
GSM305217
GSM305207
GSM305180
GSM305198
GSM305237
GSM305203
GSM305197
GSM305154
GSM305221
GSM305215
GSM305264
GSM305220
