# Supplementary material for: A robust prognostic signature for hormone-positive node-negative breast cancer
Source: Genome Med. 2013 Oct 11;5(10):92. doi: 10.1186/gm496 (PMC3961800; doi:10.1186/gm496)
Supplement: Additional file 15 — Consists of additional sample R code to help reproduce the analysis. [file gm496-S15.zip]

Archive with 8 entries (5 files):
- Rworkflow/
- Rworkflow/.DS_Store
- __MACOSX/
- __MACOSX/Rworkflow/
- __MACOSX/Rworkflow/._.DS_Store
- Rworkflow/.Rapp.history
- Rworkflow/processAffyData.R
- Rworkflow/RFRS_workflow.R
